# Supplementary material for: Closed-loop electrical stimulation prevents focal epilepsy progression and long-term memory impairment
Source: Nat Neurosci. 2025 Jun 23;28(8):1753–62. doi: 10.1038/s41593-025-01988-1 (PMC12321579; doi:10.1038/s41593-025-01988-1)
Supplement: Supplementary file 3 — Statistical source data. [file 41593_2025_1988_MOESM3_ESM.xlsx]

## Sheet: Fig1a
Fig 1a
Kind. day	Racine stage
	Mean	SEM
1	1	0
2	1	0
3	1	0
4	1	0
5	1.44444	0.17568
6	1.7	0.26034
7	2.22222	0.40062
8	2.3	0.39581
9	2.77778	0.3643
10	3	0.33333
11	3.4	0.33993
12	3.66667	0.40825
13	3.7	0.26034
14	4.1	0.23333
15	4.44444	0.17568
16	4.66667	0.16667
17	4.8	0.13333
18	4.75	0.16366
19	4.85714	0.14286
20	4.83333	0.16667

## Sheet: Fig1b
Fig1b left				Fig1b right
Early				Late
Time (s)	Hipp. (μV)	mPFC (μV)		Time (s)	Hipp. (μV)	mPFC (μV)
0.8	-12.9665	-22.5488		0.8	-25.3627	-32.1692
1.6	-15.0579	-23.6516		1.6	-27.7583	-31.4087
2.4	-16.2367	-25.0205		2.4	-28.7849	-28.937
3.2	-16.9592	-27.4921		3.2	-29.3933	-26.8076
4	-17.4535	-31.2566		4	-28.0244	-22.6629
4.8	-17.7577	-33.6902		4.8	-27.1499	-19.3167
5.6	-19.1266	-33.386		5.6	-24.6022	-16.5789
6.4	-20.2293	-35.4013		6.4	-25.6669	-15.5522
7.2	-21.37	-38.9376		7.2	-25.4007	-14.7917
8	-20.1152	-40.3065		8	-24.6022	-14.0693
8.8	-18.7083	-39.1658		8.8	-26.2753	-11.2554
9.6	-17.4535	-38.4813		9.6	-27.2639	-11.2554
10.4	-16.3127	-38.8996		10.4	-27.6061	-11.1413
11.2	-16.6549	-40.2685		11.2	-27.5301	-9.08798
12	-14.2974	-40.6107		12	-28.5568	-10.7231
12.8	-11.4075	-40.5727		12.8	-31.1425	-11.9398
13.6	-10.4949	-42.3599		13.6	-32.017	-10.2287
14.4	-11.9018	-41.4092		14.4	-32.7015	-7.3008
15.2	-10.2287	-41.5613		15.2	-33.0437	-7.41488
16	-11.9018	-43.9569		16	-32.3973	-5.70375
16.8	-10.4949	-43.6527		16.8	-33.3099	-3.9546
17.6	-8.3655	-40.5727		17.6	-31.2185	-4.22077
18.4	-7.03463	-40.5727		18.4	-29.3553	-5.89388
19.2	-4.75312	-38.5573		19.2	-31.2946	-3.68843
20	-4.03065	-37.6067		20	-31.1805	-1.14075
20.8	-1.71113	-34.4887		20.8	-30.5721	1.55903
21.6	-0.190125	-33.7662		21.6	-31.1044	-0.1521
22.4	-1.59705	-34.6028		22.4	-32.2832	4.8672
23.2	4.22077	-34.7929		23.2	-32.7775	9.126
24	6.88253	-35.4013		24	-31.0284	12.3201
24.8	6.12202	-37.6448		24.8	-28.4047	14.3354
25.6	5.28547	-39.6221		25.6	-26.7316	12.13
26.4	6.5403	-34.1465		26.4	-26.0471	11.7878
27.2	8.78378	-32.4353		27.2	-24.374	9.92452
28	6.8445	-32.2832		28	-20.6095	12.206
28.8	6.084	-31.5227		28.8	-18.4801	12.4342
29.6	6.73043	-24.7923		29.6	-19.2026	9.96255
30.4	6.3882	-23.0432		30.4	-17.1873	6.16005
31.2	4.1067	-26.2753		31.2	-15.5902	7.4529
32	3.3462	-30.2299		32	-14.6776	10.2287
32.8	3.1941	-27.2639		32.8	-15.9705	9.24007
33.6	3.6504	-29.1272		33.6	-15.4762	12.9665
34.4	2.35755	-29.2032		34.4	-15.5902	13.2327
35.2	0.190125	-29.0131		35.2	-15.8945	12.5102
36	-1.0647	-29.4313		36	-16.4648	11.1793
36.8	0.38025	-29.0131		36.8	-17.9858	10.0766
37.6	-0.190125	-24.6022		37.6	-15.7804	13.4609
38.4	-2.7378	-23.1572		38.4	-14.7157	12.092
39.2	-1.29285	-24.2599		39.2	-14.7537	13.3468
40	-2.4336	-27.2639		40	-13.0046	16.731
40.8	-4.63905	-22.1305		40.8	-11.6737	18.7463
41.6	-3.23212	-18.3281		41.6	-11.3695	21.1419
42.4	-1.74915	-18.4421		42.4	-10.8751	18.8604
43.2	-3.1941	-15.172		43.2	-12.092	18.0999
44	-4.18275	-12.244		44	-13.1567	19.8871
44.8	-5.20943	-9.62032		44.8	-12.7764	18.7843
45.6	-5.7798	-9.16403		45.6	-13.689	17.5295
46.4	-8.25142	-6.2361		46.4	-13.1567	16.1606
47.2	-9.96255	-7.4529		47.2	-13.0806	13.9171
48	-8.74575	-9.20205		48	-11.4835	13.6129
48.8	-9.04995	-13.1567		48.8	-12.3581	12.7764
49.6	-10.7231	-13.8031		49.6	-15.4382	10.3808
50.4	-14.5636	-12.9665		50.4	-12.244	11.4455
51.2	-15.8945	-12.5482		51.2	-10.4189	13.727
52	-18.4041	-16.8451		52	-10.4189	15.172
52.8	-23.1192	-14.7537		52.8	-12.5863	15.6283
53.6	-22.9291	-13.727		53.6	-14.1073	15.5522
54.4	-23.8037	-15.8184		54.4	-13.8791	14.7537
55.2	-24.6402	-14.9438		55.2	-13.9932	16.8831
56	-21.4461	-14.7537		56	-14.8678	16.3888
56.8	-19.1266	-14.2974		56.8	-14.7917	18.0619
57.6	-18.0999	-14.9058		57.6	-13.7651	16.1606
58.4	-20.9518	-18.0999		58.4	-15.8564	15.5522
59.2	-21.7883	-18.4041		59.2	-16.5028	15.5142
60	-19.0886	-17.4535		60	-15.5522	14.6396
60.8	-18.5562	-18.3661		60.8	-15.8564	18.5942
61.6	-19.2787	-16.8831		61.6	-14.5256	20.2293
62.4	-18.8604	-18.7083		62.4	-14.9818	20.0011
63.2	-15.248	-20.7236		63.2	-16.5409	20.8757
64	-17.1112	-20.8377		64	-15.248	23.5375
64.8	-20.9138	-23.0432		64.8	-14.0693	22.2446
65.6	-21.9784	-21.0659		65.6	-14.4875	24.374
66.4	-23.1192	-19.811		66.4	-15.3241	24.5261
67.2	-23.0812	-20.1152		67.2	-14.5636	25.6288
68	-22.1305	-22.777		68	-15.3241	29.1652
68.8	-17.4154	-22.853		68.8	-15.5522	28.7089
69.6	-13.8411	-25.1726		69.6	-16.6169	31.1425
70.4	-15.5902	-25.7429		70.4	-16.731	35.3252
71.2	-14.8678	-28.6328		71.2	-17.7577	35.4393
72	-14.6776	-31.7889		72	-16.769	37.4926
72.8	-13.3848	-35.2112		72.8	-16.4268	40.6868
73.6	-13.1947	-37.6067		73.6	-15.8564	40.8389
74.4	-11.4455	-41.3712		74.4	-12.7004	42.3218
75.2	-11.2934	-41.7895		75.2	-10.9512	43.7287
76	-14.6776	-44.7554		76	-9.77243	43.6907
76.8	-14.4495	-44.2231		76.8	-11.3315	44.3752
77.6	-12.0539	-42.2838		77.6	-10.1907	44.3372
78.4	-8.40353	-46.2004		78.4	-10.4949	44.185
79.2	-11.1033	-46.7707		79.2	-10.8371	43.4626
80	-12.168	-48.5579		80	-11.9398	40.0023
80.8	-11.4455	-50.0789		80.8	-13.2707	37.3406
81.6	-8.47958	-49.9268		81.6	-17.2253	36.6561
82.4	-8.6697	-49.8888		82.4	-20.1152	41.2571
83.2	-12.5482	-51.9041		83.2	-19.6589	43.5767
84	-12.13	-53.7293		84	-20.4194	45.2497
84.8	-10.1907	-52.2844		84.8	-21.332	45.63
85.6	-10.7611	-54.4518		85.6	-19.5068	47.7594
86.4	-12.7384	-56.239		86.4	-19.811	49.7747
87.2	-14.3354	-57.3797		87.2	-18.5182	51.5999
88	-14.7537	-52.8167		88	-17.5295	54.5279
88.8	-13.7651	-50.117		88.8	-16.1606	53.9575
89.6	-15.3621	-52.4365		89.6	-16.1987	57.3797
90.4	-18.8604	-56.277		90.4	-15.8564	55.2884
91.2	-24.4121	-56.8854		91.2	-15.9325	54.9081
92	-28.6709	-60.0415		92	-14.9438	61.3343
92.8	-27.34	-62.399		92.8	-15.0199	62.399
93.6	-26.1992	-63.3496		93.6	-16.6549	61.8287
94.4	-30.382	-66.3916		94.4	-16.3508	59.8894
95.2	-29.5454	-67.4183		95.2	-15.0199	61.2583
96	-27.0358	-72.5897		96	-14.8678	60.764
96.8	-27.2259	-70.4603		96.8	-15.6283	65.441
97.6	-27.302	-69.1675		97.6	-17.1873	64.9847
98.4	-27.2259	-70.4603		98.4	-17.6436	71.0307
99.2	-23.9938	-68.2168		99.2	-20.8757	73.9206
100	-23.4614	-65.1749		100	-22.7009	75.2134
100.8	-24.374	-67.9507		100.8	-24.9064	79.3962
101.6	-22.2827	-65.441		101.6	-28.4807	81.1073
102.4	-20.6856	-60.0415		102.4	-27.454	82.096
103.2	-22.1686	-58.2163		103.2	-23.7656	84.8718
104	-22.9291	-54.9841		104	-23.4234	84.7197
104.8	-21.4081	-52.0182		104.8	-22.777	84.8338
105.6	-21.5982	-53.6913		105.6	-20.4955	81.5636
106.4	-22.9291	-51.3718		106.4	-16.3127	81.4876
107.2	-23.1953	-48.9762		107.2	-12.7384	83.617
108	-25.1726	-48.9382		108	-11.2934	81.4876
108.8	-24.1839	-49.5466		108.8	-8.85983	78.6357
109.6	-24.6782	-49.8508		109.6	-6.31215	77.2668
110.4	-24.9064	-49.5085		110.4	-4.18275	75.2515
111.2	-24.7543	-50.5352		111.2	-3.6504	74.453
112	-28.861	-54.3377		112	-4.1067	69.966
112.8	-30.0398	-55.3644		112.8	-4.14473	66.6958
113.6	-29.1272	-49.7747		113.6	-2.16743	64.1102
114.4	-27.0358	-51.5239		114.4	-3.23212	59.8513
115.2	-25.0585	-52.0562		115.2	-2.1294	58.7106
116	-25.1726	-44.7174		116	-0.68445	55.2503
116.8	-24.9064	-45.554		116.8	-1.2168	56.6572
117.6	-25.4387	-47.6453		117.6	-3.53633	50.4211
118.4	-22.9291	-46.7327		118.4	-2.85188	48.634
119.2	-20.2293	-46.6947		119.2	-2.31953	45.554
120	-18.252	-43.0443		120	-3.68843	43.9949
120.8	-17.5676	-41.1431		120.8	-2.66175	45.9722
121.6	-18.252	-40.6107		121.6	-2.20545	42.3599
122.4	-17.3774	-43.8428		122.4	-2.24348	44.5653
123.2	-16.4648	-41.3712		123.2	-3.72645	45.7821
124	-16.9592	-38.063		124	-6.00795	45.592
124.8	-16.1606	-38.9376		124.8	-5.55165	46.9228
125.6	-13.9552	-36.504		125.6	-6.12202	45.1737
126.4	-12.0539	-40.7628		126.4	-4.29683	47.3792
127.2	-10.9892	-36.1238		127.2	-1.55903	49.2043
128	-9.5823	-35.9336		128	0.6084	47.9115
128.8	-7.79512	-40.7248		128.8	4.03065	47.3792
129.6	-6.95857	-40.0023		129.6	5.20943	46.9989
130.4	-7.68105	-39.3939		130.4	5.58967	43.8428
131.2	-7.7571	-40.2304		131.2	3.38422	38.4813
132	-6.35018	-37.3406		132	6.3882	31.3326
132.8	-3.1941	-37.3025		132.8	7.33882	29.8116
133.6	-5.0193	-40.6487		133.6	11.2554	32.6635
134.4	-6.084	-35.059		134.4	13.8791	34.7168
135.2	-4.8672	-34.8309		135.2	17.8337	33.8042
136	-5.3235	-37.6067		136	19.811	31.0284
136.8	-7.49092	-40.4966		136.8	22.7389	30.458
137.6	-6.8445	-38.6334		137.6	28.1005	30.5721
138.4	-6.8445	-35.8956		138.4	36.7321	28.3286
139.2	-7.56698	-36.6561		139.2	48.0256	32.3212
140	-8.3655	-35.2112		140	55.8967	35.4773
140.8	-5.20943	-35.9336		140.8	64.1102	36.9983
141.6	-5.70375	-38.7855		141.6	73.6924	37.6448
142.4	-10.0386	-39.9263		142.4	86.1646	35.3633
143.2	-9.96255	-38.4053		143.2	93.8837	35.0971
144	-10.7991	-40.3065		144	98.2186	36.8082
144.8	-9.92452	-39.508		144.8	99.0551	39.2798
145.6	-11.4455	-37.6067		145.6	98.7889	39.3939
146.4	-11.9398	-40.9149		146.4	98.1805	42.7781
147.2	-10.7611	-42.3218		147.2	98.9411	47.8355
148	-9.96255	-45.7821		148	101.413	48.7861
148.8	-8.63167	-44.2611		148.8	114.493	47.9875
149.6	-9.65835	-43.2344		149.6	131.186	42.4359
150.4	-9.81045	-48.2918		150.4	146.548	36.466
151.2	-12.5863	-48.7861		151.2	160.656	29.6215
152	-9.01192	-41.067		152	167.31	16.8831
152.8	-2.1294	-43.6147		152.8	162.101	13.3848
153.6	1.6731	-41.1811		153.6	153.621	17.9098
154.4	3.1941	-43.7287		154.4	141.187	19.6209
155.2	3.99262	-41.4853		155.2	122.098	21.4461
156	4.82918	-40.1164		156	106.888	20.2673
156.8	4.67708	-41.8275		156.8	93.5035	18.9365
157.6	-0.266175	-42.5119		157.6	81.7918	18.3661
158.4	-2.62372	-44.8315		158.4	69.0154	11.9018
159.2	-1.74915	-46.7707		159.2	60.4597	9.65835
160	1.0647	-40.7628		160	54.5279	11.4835
160.8	1.93928	-45.2117		160.8	47.7214	6.084
161.6	4.48695	-43.2724		161.6	39.8882	3.42225
162.4	7.83315	-41.5613		162.4	35.7055	0.7605
163.2	6.3882	-45.9342		163.2	28.5568	-5.13338
164	10.3428	-44.0329		164	25.857	-5.66573
164.8	13.0426	-42.8162		164.8	24.0698	-10.4949
165.6	12.5482	-44.185		165.6	20.8757	-16.8071
166.4	16.0465	-43.1964		166.4	18.5562	-19.2406
167.2	20.4575	-38.1771		167.2	16.693	-18.5182
168	22.0925	-37.2265		168	15.7043	-20.4575
168.8	23.2713	-32.3973		168.8	16.8831	-16.9211
169.6	23.8417	-32.0551		169.6	21.6362	-17.3394
170.4	26.9597	-28.7849		170.4	22.7389	-15.8184
171.2	26.7316	-29.9637		171.2	24.5642	-20.0392
172	25.9711	-30.458		172	27.416	-23.7656
172.8	25.0205	-20.5715		172.8	26.9597	-29.1272
173.6	26.0851	-20.1532		173.6	26.5034	-35.2872
174.4	26.1992	-18.5562		174.4	27.2639	-38.4813
175.2	23.7276	-19.2787		175.2	26.8076	-40.9149
176	22.7009	-18.6703		176	29.4313	-37.1885
176.8	22.1686	-18.8984		176.8	30.5341	-35.8576
177.6	22.777	-18.0999		177.6	30.382	-36.8462
178.4	23.1953	-14.5636		178.4	27.0738	-41.3712
179.2	23.0051	-11.0273		179.2	25.1726	-44.6033
180	24.6402	-9.7344		180	22.2827	-48.2537
180.8	26.2372	-8.85983		180.8	21.0278	-53.5012
181.6	25.6288	-6.8445		181.6	21.0659	-56.6953
182.4	26.4654	-5.85585		182.4	18.7083	-58.5585
183.2	28.4807	-8.85983		183.2	18.214	-63.92
184	28.7089	-7.03463		184	19.2406	-64.7185
184.8	28.3666	-6.00795		184.8	17.5676	-69.6998
185.6	30.6101	-3.91657		185.6	16.769	-72.3616
186.4	33.538	-0.114075		186.4	13.8031	-77.3809
187.2	32.4353	0.874575		187.2	12.2821	-80.3468
188	32.7775	2.92793		188	6.9966	-83.5409
188.8	33.3479	2.62372		188.8	4.52498	-87.1153
189.6	33.8803	1.3689		189.6	2.81385	-89.0546
190.4	33.424	1.9773		190.4	1.10272	-88.6743
191.2	34.5647	3.76448		191.2	1.14075	-87.6096
192	35.7055	4.8672		192	0	-88.1419
192.8	36.6181	4.94325		192.8	-0.266175	-87.1913
193.6	35.7815	3.61238		193.6	-0.114075	-86.9632
194.4	35.7815	0.798525		194.4	-0.4563	-85.252
195.2	37.5307	0.874575		195.2	1.02668	-84.8718
196	39.6221	4.60102		196	1.14075	-85.4422
196.8	35.9336	5.28547		196.8	1.6731	-85.0239
197.6	33.2719	5.13338		197.6	-0.266175	-85.7083
198.4	31.3326	9.31612		198.4	-0.1521	-86.0886
199.2	30.5721	9.01192		199.2	0.114075	-87.2293
200	31.1425	11.1033		200	-2.05335	-90.8037
200.8	27.7963	7.56698		200.8	-4.7151	-92.6289
201.6	26.1612	8.0613		201.6	-5.20943	-93.6556
202.4	23.7656	5.39955		202.4	-4.37287	-91.298
203.2	23.7656	7.11067		203.2	-2.47162	-87.8377
204	24.0698	3.00398		204	-3.042	-87.0392
204.8	24.6022	3.27015		204.8	-4.06867	-84.9479
205.6	24.8683	4.03065		205.6	-4.8672	-83.3128
206.4	25.1726	5.39955		206.4	-7.71908	-78.2174
207.2	25.9711	6.95857		207.2	-9.08798	-76.3922
208	25.7049	5.55165		208	-9.65835	-77.2288
208.8	24.9444	6.88253		208.8	-8.59365	-76.5063
209.6	23.9177	5.70375		209.6	-9.8865	-74.9093
210.4	25.4007	9.24007		210.4	-9.69637	-72.3235
211.2	22.0165	10.7991		211.2	-10.685	-72.8939
212	19.5829	12.5102		212	-12.4722	-73.046
212.8	19.735	13.2327		212.8	-15.6663	-71.8672
213.6	18.5562	12.7004		213.6	-17.0352	-70.3462
214.4	13.651	13.2327		214.4	-17.8717	-67.4183
215.2	7.33882	13.1186		215.2	-14.7917	-62.323
216	2.50965	13.8791		216	-14.8678	-58.8627
216.8	-0.798525	13.4228		216.8	-15.6663	-57.4177
217.6	-5.3235	19.2406		217.6	-14.1073	-54.6039
218.4	-8.47958	17.0352		218.4	-12.5482	-51.2577
219.2	-10.0386	15.8945		219.2	-10.2287	-46.0863
220	-13.9932	11.7497		220	-8.28945	-45.3258
220.8	-17.9858	10.0386		220.8	-8.93587	-43.0823
221.6	-15.7424	9.16403		221.6	-10.3428	-42.5119
222.4	-16.9592	7.9092		222.4	-6.88253	-41.9036
223.2	-16.9211	8.13735		223.2	-4.563	-39.8882
224	-14.6016	11.2934		224	-4.18275	-39.7741
224.8	-10.609	14.7537		224.8	-5.36153	-36.6181
225.6	-4.03065	15.0199		225.6	-7.07265	-37.1124
226.4	-4.1067	17.3394		226.4	-3.8025	-38.1391
227.2	-3.6504	16.8071		227.2	4.2588	-34.0324
228	-1.3689	16.4648		228	9.62032	-28.7089
228.8	0.874575	18.4801		228.8	13.9552	-21.7883
229.6	0.7605	18.8984		229.6	17.7957	-17.8337
230.4	3.4983	18.29		230.4	16.693	-13.9932
231.2	6.27412	18.5182		231.2	15.286	-8.9739
232	7.41488	19.5068		232	13.4228	-3.76448
232.8	5.55165	16.0846		232.8	9.92452	0.83655
233.6	7.26278	23.0051		233.6	9.2781	6.00795
234.4	8.70772	20.6095		234.4	7.1487	12.0539
235.2	4.37287	14.9438		235.2	4.60102	15.0199
236	1.93928	12.5863		236	2.1294	18.0619
236.8	-0.07605	8.5176		236.8	-0.38025	22.853
237.6	1.55903	4.94325		237.6	-3.08003	26.4654
238.4	0.494325	6.57833		238.4	-5.24745	32.1692
239.2	-0.646425	7.87118		239.2	-6.19808	38.7855
240	-1.63508	6.57833		240	-9.92452	45.8201
240.8	-2.05335	8.78378		240.8	-12.2821	51.1436
241.6	-4.60102	6.73043		241.6	-13.2327	55.8967
242.4	-6.76845	6.6924		242.4	-10.9512	60.6499
243.2	-4.1067	4.82918		243.2	-12.7764	66.3916
244	-4.1067	1.44495		244	-14.8678	70.1181
244.8	-6.12202	-0.190125		244.8	-11.2934	74.2248
245.6	-6.12202	-0.266175		245.6	-8.2134	80.1947
246.4	-6.6924	-2.31953		246.4	-6.084	85.7083
247.2	-6.5403	-1.2168		247.2	-3.1941	95.0245
248	-4.06867	3.23212		248	0.038025	101.299
248.8	-2.24348	2.2815		248.8	4.29683	107.154
249.6	-1.78717	-0.68445		249.6	6.35018	113.276
250.4	-2.77583	-5.51363		250.4	7.71908	115.064
251.2	-6.46425	-8.78378		251.2	9.126	114.988
252	-6.61635	-11.4455		252	6.57833	113.619
252.8	-7.4529	-13.9552		252.8	1.71113	113.961
253.6	-11.4835	-14.5636		253.6	-1.0647	111.261
254.4	-11.7878	-11.7117		254.4	-2.96595	107.345
255.2	-10.9512	-11.9018		255.2	-5.39955	106.28
256	-12.8905	-14.1833		256	-5.1714	106.622
256.8	-15.0579	-16.9972		256.8	-7.9092	105.063
257.6	-13.2707	-22.0925		257.6	-9.62032	106.318
258.4	-9.5823	-21.8644		258.4	-11.5976	105.9
259.2	-10.7231	-22.6629		259.2	-11.4455	107.725
260	-10.9132	-25.5528		260	-9.01192	106.622
260.8	-10.4949	-22.815		260.8	-8.02327	107.839
261.6	-10.0766	-24.2599		261.6	-5.13338	111.755
262.4	-9.96255	-26.4654		262.4	-2.62372	113.771
263.2	-11.4455	-25.857		263.2	-0.7605	115.216
264	-12.5102	-24.6402		264	2.96595	116.356
264.8	-11.1793	-23.1953		264.8	6.27412	114.683
265.6	-14.8678	-21.9024		265.6	7.37685	114.341
266.4	-15.172	-22.0165		266.4	8.02327	115.102
267.2	-14.3354	-23.1192		267.2	7.18673	115.748
268	-15.8945	-25.1726		268	5.9319	115.178
268.8	-19.3547	-27.34		268.8	5.39955	115.748
269.6	-19.773	-31.1044		269.6	3.38422	115.786
270.4	-19.4688	-29.7736		270.4	3.23212	114.569
271.2	-20.0011	-29.5834		271.2	4.44893	114.874
272	-19.773	-31.0664		272	4.48695	115.862
272.8	-19.0505	-32.4353		272.8	4.63905	114.493
273.6	-18.0619	-27.9864		273.6	4.67708	114.417
274.4	-19.8871	-27.7963		274.4	5.51363	111.832
275.2	-19.2026	-24.6782		275.2	6.57833	110.006
276	-19.2787	-21.7883		276	7.94723	110.577
276.8	-18.3281	-19.2787		276.8	9.96255	111.299
277.6	-18.3661	-14.6776		277.6	11.5216	112.744
278.4	-17.1112	-11.3695		278.4	12.092	112.364
279.2	-13.4609	-8.17538		279.2	12.8905	111.755
280	-14.6396	-5.96992		280	11.7497	112.022
280.8	-13.2707	-5.7798		280.8	7.37685	111.946
281.6	-11.5596	-5.09535		281.6	5.51363	110.425
282.4	-7.52895	-4.52498		282.4	0.874575	108.561
283.2	-6.19808	-3.53633		283.2	-3.23212	109.664
284	-6.31215	-3.27015		284	-6.57833	109.816
284.8	-3.23212	-1.25483		284.8	-8.5176	110.234
285.6	-6.2361	-1.86322		285.6	-11.6357	110.843
286.4	-7.7571	-5.6277		286.4	-14.0693	109.246
287.2	-5.89388	-5.96992		287.2	-14.2213	109.588
288	-4.2588	-9.20205		288	-14.4495	106.964
288.8	-4.03065	-8.28945		288.8	-14.0312	101.261
289.6	-2.05335	-6.57833		289.6	-13.651	97.9904
290.4	-0.874575	-5.39955		290.4	-12.3201	92.0585
291.2	0.874575	-4.98128		291.2	-8.70772	89.0165
292	0.418275	-7.37685		292	-6.04598	83.4649
292.8	-1.44495	-7.3008		292.8	-1.90125	75.4796
293.6	-3.8025	-1.29285		293.6	3.9546	68.9013
294.4	-0.83655	-1.10272		294.4	7.87118	65.5551
295.2	-0.68445	0.1521		295.2	15.5902	62.0188
296	-2.92793	0.342225		296	22.9291	56.8094
296.8	-2.5857	1.86322		296.8	28.1385	52.6266
297.6	0	3.11805		297.6	31.865	49.2804
298.4	-2.7378	5.7798		298.4	34.7548	48.5199
299.2	-3.87855	4.63905		299.2	30.6482	45.2117
300	-2.77583	4.60102		300	26.0471	42.8922
300.8	-3.76448	6.16005		300.8	21.332	44.7554
301.6	-6.6924	7.52895		301.6	16.3888	47.7214
302.4	-7.605	4.82918		302.4	14.5256	47.7214
303.2	-5.3235	4.52498		303.2	12.0159	48.5199
304	-6.50228	8.02327		304	10.5709	50.8014
304.8	-5.28547	6.42622		304.8	8.47958	51.1436
305.6	-6.16005	6.61635		305.6	7.56698	53.0829
306.4	-5.05732	7.605		306.4	3.91657	54.0335
307.2	-6.42622	9.126		307.2	3.46028	55.7827
308	-7.52895	6.95857		308	3.68843	54.3757
308.8	-7.33882	3.15607		308.8	1.9773	56.0108
309.6	-8.17538	2.1294		309.6	2.47162	56.4671
310.4	-10.5329	0.22815		310.4	3.08003	58.7486
311.2	-11.4455	-3.53633		311.2	2.54767	60.2696
312	-10.609	-5.85585		312	1.71113	61.7146
312.8	-12.2821	-6.8445		312.8	3.08003	61.5625
313.6	-13.5369	-8.85983		313.6	4.1067	63.1975
314.4	-10.3808	-9.46823		314.4	5.81783	64.5284
315.2	-10.4189	-11.2554		315.2	5.7798	64.4524
316	-11.8258	-10.8371		316	3.91657	64.4904
316.8	-13.7651	-10.4569		316.8	4.67708	63.0835
317.6	-14.8678	-11.4835		317.6	8.2134	65.5931
318.4	-16.0465	-8.78378		318.4	9.01192	67.7605
319.2	-16.9972	-7.03463		319.2	9.62032	67.1902
320	-15.6663	-7.605		320	10.8751	67.3042
320.8	-14.2974	-6.80647		320.8	12.168	66.3156
321.6	-13.4228	-7.22475		321.6	13.3848	68.2549
322.4	-13.3848	-7.03463		322.4	13.0806	68.2549
323.2	-11.8638	-5.24745		323.2	14.1833	70.5744
324	-10.647	-3.11805		324	17.5676	72.6278
324.8	-9.96255	-3.4983		324.8	20.5715	74.7191
325.6	-12.7004	-5.9319		325.6	23.1572	79.5483
326.4	-10.4949	-4.75312		326.4	25.9711	82.4002
327.2	-7.605	-2.47162		327.2	27.7202	84.1493
328	-8.2134	-2.85188		328	30.5721	86.5449
328.8	-9.2781	-4.1067		328.8	30.8763	88.1039
329.6	-6.00795	-6.42622		329.6	27.7963	88.3321
330.4	-5.1714	-7.9092		330.4	28.1385	88.8644
331.2	-4.37287	-8.09933		331.2	28.861	90.3854
332	-4.60102	-8.93587		332	29.3933	92.5148
332.8	-2.50965	-8.02327		332.8	31.6368	94.7203
333.6	1.40692	-6.80647		333.6	31.5988	98.2186
334.4	2.4336	-8.17538		334.4	33.7662	99.5875
335.2	4.1067	-9.20205		335.2	34.3746	100.538
336	6.04598	-9.16403		336	36.0097	103.618
336.8	7.03463	-8.78378		336.8	37.8349	106.926
337.6	8.47958	-8.78378		337.6	38.6334	109.968
338.4	10.685	-6.76845		338.4	40.2304	113.619
339.2	13.2327	-5.7798		339.2	40.3826	114.835
340	15.8564	-5.66573		340	41.029	116.547
340.8	16.1226	-4.8672		340.8	43.8048	117.573
341.6	17.1493	-1.02668		341.6	44.6794	118.6
342.4	18.3281	3.84052		342.4	43.3865	121.224
343.2	18.4041	4.2588		343.2	39.9263	122.935
344	22.815	7.49092		344	40.7248	123.771
344.8	26.9217	11.7497		344.8	37.949	124.57
345.6	27.9104	11.1413		345.6	38.025	125.939
346.4	32.4734	11.4455		346.4	39.7741	128.03
347.2	32.1692	11.0273		347.2	40.8769	131.414
348	32.5114	9.5823		348	42.2838	135.027
348.8	31.5607	7.83315		348.8	42.4739	137.879
349.6	31.0284	6.73043		349.6	44.5653	142.632
350.4	32.2452	9.08798		350.4	46.5806	143.696
351.2	35.3252	6.5403		351.2	45.5159	145.332
352	36.7321	6.35018		352	47.0369	146.168
352.8	38.5573	5.7798		352.8	46.2384	147.689
353.6	39.3178	4.1067		353.6	48.748	149.704
354.4	39.6981	3.53633		354.4	50.4592	150.731
355.2	38.2912	5.58967		355.2	52.4365	154.077
356	35.021	6.3882		356	54.9461	157.271
356.8	35.059	6.35018		356.8	56.5812	159.477
357.6	40.4206	6.76845		357.6	56.0489	163.013
358.4	41.2951	8.47958		358.4	56.4671	164.61
359.2	46.3525	11.4455		359.2	57.798	166.778
360	49.0142	12.8905		360	58.8627	166.892
360.8	52.2844	16.4648		360.8	58.9007	167.538
361.6	53.8814	19.0125		361.6	59.7753	166.892
362.4	54.5279	21.5602		362.4	57.5318	165.029
363.2	56.6572	24.7923		363.2	53.8814	164.268
364	52.0943	25.819		364	53.4631	165.029
364.8	51.5239	29.9257		364.8	54.0716	167.842
365.6	50.3071	30.6101		365.6	53.4251	169.782
366.4	47.3411	30.5721		366.4	51.4858	171.074
367.2	44.3752	33.6902		367.2	51.8281	173.356
368	41.1811	31.7128		368	49.0142	171.759
368.8	41.9036	30.1538		368.8	49.0142	171.227
369.6	40.1924	25.857		369.6	49.3945	173.736
370.4	39.2038	23.7656		370.4	47.7214	173.508
371.2	36.9603	22.6249		371.2	45.592	171.265
372	36.2378	19.5068		372	44.6414	169.553
372.8	34.1084	18.7463		372.8	43.2344	167.69
373.6	30.8763	14.0693		373.6	41.4472	162.975
374.4	27.7963	13.9552		374.4	38.4813	159.819
375.2	25.1345	17.8717		375.2	36.1618	156.891
376	22.853	16.731		376	34.4126	155.522
376.8	21.9024	18.9365		376.8	30.0017	153.089
377.6	25.781	19.4688		377.6	27.6442	150.275
378.4	27.8723	22.2827		378.4	26.6935	146.967
379.2	28.937	29.6975		379.2	26.3133	144.571
380	33.6521	33.0817		380	21.6362	139.932
380.8	38.2912	37.2265		380.8	18.29	138.221
381.6	41.5233	37.4166		381.6	15.134	136.548
382.4	44.185	38.7475		382.4	9.5823	134.875
383.2	46.9609	38.9376		383.2	10.4949	135.331
384	48.672	39.8122		384	11.5216	135.141
384.8	50.193	37.4166		384.8	8.6697	135.749
385.6	47.6453	37.3406		385.6	9.5823	135.027
386.4	45.3638	35.3252		386.4	12.6623	133.24
387.2	42.588	35.4393		387.2	14.9058	128.639
388	38.1771	33.9183		388	15.5142	127.232
388.8	34.4887	31.1805		388.8	15.3621	122.783
389.6	35.2872	30.7242		389.6	16.2367	120.539
390.4	34.7548	31.979		390.4	14.4875	119.246
391.2	33.2338	33.386		391.2	14.7157	118.676
392	34.3746	32.8536		392	14.1833	114.835
392.8	34.8309	33.3099		392.8	12.8144	112.706
393.6	31.903	30.8002		393.6	10.3048	109.74
394.4	29.6595	29.2793		394.4	10.9512	106.584
395.2	26.6175	24.9824		395.2	10.0766	104.341
396	22.6249	22.0925		396	10.4949	103.2
396.8	17.6056	17.7577		396.8	10.7991	102.896
397.6	12.3201	16.6169		397.6	10.5329	103.656
398.4	9.20205	14.0693		398.4	11.6357	101.527
399.2	7.71908	11.4835		399.2	11.1793	100.614
400	5.4756	13.9171		400	9.04995	99.6255
400.8	2.62372	14.2213		400.8	5.96992	98.6749
401.6	0.570375	14.7537		401.6	3.68843	99.9297
402.4	-1.521	15.8945		402.4	-0.114075	99.0931
403.2	-4.7151	16.9211		403.2	-2.20545	99.0551
404	-4.22077	16.2367		404	-2.01532	98.2186
404.8	-3.30817	14.5636		404.8	1.44495	97.7242
405.6	-1.78717	12.5482		405.6	8.32747	98.6368
406.4	-3.4983	11.1793		406.4	8.8218	98.2186
407.2	-3.00398	13.7651		407.2	11.4075	99.8156
408	-0.38025	14.4875		408	14.3735	99.9297
408.8	0.98865	14.1833		408.8	16.3888	99.7776
409.6	1.63508	14.1833		409.6	18.8984	98.0285
410.4	2.62372	13.4609		410.4	19.811	97.8383
411.2	3.8025	11.4075		411.2	20.9138	99.6635
412	4.14473	11.2554		412	20.9898	101.565
412.8	5.28547	12.5102		412.8	21.0659	103.656
413.6	6.35018	11.2554		413.6	21.9784	105.329
414.4	6.61635	13.0426		414.4	24.1839	104.036
415.2	4.52498	12.0159		415.2	24.8303	101.641
416	2.81385	11.5596		416	25.2866	99.4354
416.8	3.23212	12.244		416.8	27.7202	97.1919
417.6	1.02668	13.4228		417.6	26.1612	95.4047
418.4	-3.76448	11.2934		418.4	25.0585	93.5795
419.2	-5.66573	10.609		419.2	24.7162	90.9938
420	-5.6277	9.7344		420	24.6782	88.9025
420.8	-6.65437	10.647		420.8	24.9064	85.214
421.6	-6.6924	11.6357		421.6	25.5528	81.6397
422.4	-4.98128	12.8524		422.4	23.1572	81.2594
423.2	-3.99262	13.8031		423.2	19.8871	79.6244
424	-4.2588	16.6169		424	17.9478	78.7878
424.8	-4.29683	19.5829		424.8	15.248	75.7458
425.6	-4.60102	23.1192		425.6	12.8524	72.2475
426.4	-3.9546	25.857		426.4	11.5976	71.9813
427.2	-2.50965	28.1385		427.2	10.9892	68.8252
428	-0.38025	31.6748		428	8.13735	65.7072
428.8	1.71113	32.4353		428.8	6.88253	63.4637
429.6	3.9546	34.4887		429.6	6.88253	62.4751
430.4	3.53633	38.4813		430.4	5.1714	60.4978
431.2	5.89388	38.5954		431.2	3.99262	59.2049
432	7.71908	39.6981		432	1.10272	58.2163
432.8	4.7151	36.3519		432.8	-0.570375	57.7219
433.6	6.57833	33.5761		433.6	0.038025	56.6192
434.4	4.7151	32.2452		434.4	-0.114075	54.9841
435.2	3.61238	30.3059		435.2	-1.29285	54.794
436	4.60102	29.6215		436	-0.98865	53.0449
436.8	2.7378	30.1918		436.8	-2.96595	53.5392
437.6	4.37287	31.2566		437.6	-2.2815	55.3264
438.4	3.76448	30.458		438.4	-1.6731	55.8587
439.2	2.77583	30.6101		439.2	-2.09138	56.5812
440	1.10272	30.5721		440	-3.4983	54.5659
440.8	3.57435	32.7395		440.8	-3.8025	52.1323
441.6	7.41488	33.0817		441.6	-4.33485	50.8775
442.4	8.8218	36.6181		442.4	-6.61635	50.117
443.2	10.9512	35.4013		443.2	-6.57833	49.4325
444	13.4228	34.7929		444	-5.09535	49.5846
444.8	14.7157	35.7055		444.8	-4.563	51.4858
445.6	14.4115	39.8122		445.6	-2.05335	52.1323
446.4	14.9818	41.067		446.4	-1.0647	53.1589
447.2	16.8831	40.4966		447.2	0.98865	54.718
448	16.0465	40.3826		448	2.35755	55.1743
448.8	16.8071	40.5346		448.8	2.81385	53.7293
449.6	17.9858	42.7401		449.6	3.30817	55.0222
450.4	21.6362	46.6187		450.4	3.68843	57.0375
451.2	23.9938	49.2424		451.2	4.63905	57.76
452	25.2486	54.718		452	4.63905	59.7373
452.8	28.4807	55.7447		452.8	6.04598	59.319
453.6	30.3439	55.9728		453.6	6.31215	59.6992
454.4	29.3173	54.6039		454.4	8.59365	60.3077
455.2	28.975	51.9421		455.2	8.3655	59.5472
456	29.9637	51.9421		456	8.44155	60.1936
456.8	31.5227	49.5085		456.8	8.09933	61.5245
457.6	31.4847	47.7214		457.6	8.59365	63.1975
458.4	32.0551	49.2424		458.4	10.0006	61.7906
459.2	32.2452	46.4665		459.2	10.1907	64.6045
460	31.0664	43.9189		460	11.4835	63.92
460.8	30.6482	42.9682		460.8	12.0159	65.5171
461.6	29.8116	44.3752		461.6	12.168	67.9507
462.4	30.9143	44.5653		462.4	11.9018	67.4183
463.2	28.6709	44.9455		463.2	13.4228	67.7986
464	25.857	48.0636		464	15.5522	67.3803
464.8	25.7429	46.8468		464.8	15.0959	65.9734
465.6	23.3854	49.1283		465.6	16.693	65.9353
466.4	20.4194	51.676		466.4	19.2026	65.8593
467.2	18.0999	49.5466		467.2	19.3927	68.1408
468	21.4841	52.5506		468	18.8604	67.9126
468.8	21.6362	52.4365		468.8	15.8564	67.4564
469.6	21.9024	49.5466		469.6	13.651	66.0875
470.4	22.5108	46.5046		470.4	11.8638	62.361
471.2	23.3854	47.6453		471.2	9.69637	61.9047
472	22.815	44.8315		472	10.2668	61.9047
472.8	23.0432	43.8048		472.8	9.96255	61.8287
473.6	22.0165	41.6754		473.6	8.85983	59.395
474.4	23.6896	41.4092		474.4	10.5329	59.4711
475.2	21.37	41.067		475.2	10.0386	60.2316
476	21.4841	39.546		476	9.92452	58.0642
476.8	21.6743	36.0857		476.8	11.1413	58.9768
477.6	22.4348	37.5307		477.6	12.8905	58.6726
478.4	25.6288	38.6334		478.4	13.8411	57.3797
479.2	26.9217	39.584		479.2	11.9779	56.315
480	28.5568	38.7475		480	9.39217	57.4558
480.8	29.0511	40.0023		480.8	9.50625	59.0528
481.6	29.3933	40.4206		481.6	10.3428	59.281
482.4	30.6862	44.5273		482.4	12.13	59.7373
483.2	34.5267	50.6113		483.2	11.5216	59.5091
484	35.7815	51.8661		484	14.3354	61.0682
484.8	36.3519	56.8854		484.8	16.0846	64.3003
485.6	38.4813	57.9881		485.6	16.1606	65.2509
486.4	38.2912	61.5245		486.4	16.6169	66.886
487.2	37.1885	65.441		487.2	14.7917	66.962
488	35.3633	64.5665		488	14.9438	66.3536
488.8	36.7321	63.882		488.8	14.9058	66.2776
489.6	34.907	65.8593		489.6	14.8298	66.924
490.4	34.1465	70.1181		490.4	13.9932	67.7605
491.2	33.5761	70.2322		491.2	14.4115	67.4944
492	34.2985	69.6238		492	13.4989	68.7112
492.8	32.9677	66.2015		492.8	14.0312	70.0801
493.6	32.7015	64.4143		493.6	12.7004	71.487
494.4	33.3479	60.0795		494.4	12.4342	70.5744
495.2	32.8156	54.9461		495.2	13.6129	71.7532
496	31.2185	50.3071		496	12.9665	72.8559
496.8	30.1918	46.5806		496.8	10.7991	72.8179
497.6	27.9104	44.6794		497.6	12.13	70.2322
498.4	28.7849	40.3445		498.4	12.4722	70.7645
499.2	25.6288	35.059		499.2	12.9665	72.932
500	24.1459	32.8916		500	13.7651	75.4416
500.8	25.895	30.5341		500.8	15.7804	77.4569
501.6	26.6555	29.0891		501.6	18.9365	80.0807
502.4	24.9444	27.6442		502.4	21.2179	81.5636
503.2	23.1572	25.6288		503.2	24.374	82.5523
504	22.9291	27.7202		504	27.1879	81.2214
504.8	21.9404	26.8076		504.8	27.6442	78.1794
505.6	22.3207	25.5908		505.6	27.1118	77.7611
506.4	20.6476	24.5642		506.4	27.2639	77.495
507.2	22.7389	24.0318		507.2	30.4961	78.5977
508	23.1192	19.1646		508	33.5761	79.4342
508.8	21.1799	17.4535		508.8	35.6294	78.8258
509.6	22.7389	17.4535		509.6	36.3519	79.8905
510.4	22.5108	17.7577		510.4	37.5687	79.4723
511.2	20.7616	17.3774		511.2	39.2038	78.5597
512	21.4081	16.3508		512	39.9643	79.2821
512.8	23.6135	15.8564		512.8	44.9075	81.2214
513.6	27.0738	14.7537		513.6	50.0029	84.6817
514.4	28.3286	12.8144		514.4	54.8701	84.1873
515.2	29.5454	14.7157		515.2	58.9768	83.693
516	30.1538	15.5522		516	62.1328	83.8451
516.8	30.1538	16.731		516.8	63.3877	86.5449
517.6	31.7889	16.731		517.6	63.9581	88.5982
518.4	33.386	15.7424		518.4	68.6351	91.1839
519.2	37.2265	16.9592		519.2	70.6124	93.5415
520	35.1731	15.4382		520	78.4836	96.9257
520.8	32.5874	13.651		520.8	91.7923	98.7889
521.6	28.4807	11.4455		521.6	95.1005	99.5114
522.4	28.8229	10.1907		522.4	100.234	102.211
523.2	27.4921	10.1146		523.2	104.074	104.341
524	24.0698	11.0653		524	122.707	106.204
524.8	22.0165	10.0006		524.8	154.229	108.751
525.6	22.4348	11.5216		525.6	177.843	110.272
526.4	22.5868	12.2821		526.4	188.338	109.094
527.2	22.2446	10.5329		527.2	185.866	108.828
528	22.9291	11.2934		528	174.801	105.671
528.8	25.4767	10.4569		528.8	161.34	103.01
529.6	27.2259	12.3201		529.6	151.872	103.39
530.4	26.8456	15.0199		530.4	144.609	103.01
531.2	31.979	16.693		531.2	142.86	103.238
532	34.2225	18.7463		532	153.887	101.983
532.8	35.5534	19.0125		532.8	167.842	102.82
533.6	39.3559	23.6135		533.6	174.116	103.466
534.4	44.147	27.1118		534.4	179.402	102.059
535.2	43.7287	32.5494		535.2	189.441	102.211
536	43.0063	35.7055		536	202.065	101.147
536.8	44.7554	34.4887		536.8	203.928	99.5494
537.6	43.4246	30.3059		537.6	193.661	93.3894
538.4	40.6487	25.9711		538.4	163.736	89.1686
539.2	42.9682	26.0091		539.2	123.847	83.4649
540	43.3865	26.0851		540	87.4195	80.4229
540.8	44.3372	24.5261		540.8	57.5318	77.4189
541.6	44.7934	23.8417		541.6	33.5	72.8179
542.4	44.071	26.3513		542.4	16.5789	66.4677
543.2	46.7707	28.1005		543.2	8.32747	62.437
544	46.5426	28.2906		544	5.81783	60.4597
544.8	44.2611	28.0244		544.8	9.77243	59.4711
545.6	45.8962	30.1538		545.6	14.6396	58.2923
546.4	46.2764	32.2072		546.4	19.1266	57.836
547.2	46.7707	32.7015		547.2	22.5488	56.7333
548	50.117	35.5153		548	26.0091	61.4484
548.8	52.5886	36.466		548.8	25.9331	64.6045
549.6	53.5772	38.5954		549.6	26.9217	66.962
550.4	54.9081	38.2151		550.4	30.6101	71.7532
551.2	55.0602	39.4699		551.2	36.8082	74.7952
552	54.2617	40.3445		552	45.706	79.2441
552.8	52.2844	40.6868		552.8	54.5279	81.6397
553.6	52.4365	43.5767		553.6	62.7793	81.2594
554.4	51.5999	42.9302		554.4	71.6391	83.4649
555.2	48.9001	43.5386		555.2	76.1641	85.6703
556	45.7441	43.2724		556	78.7498	86.2027
556.8	41.029	42.0556		556.8	76.4683	86.5069
557.6	38.3672	42.9302		557.6	76.8485	84.7957
558.4	37.4926	47.3792		558.4	79.4723	83.617
559.2	36.1618	48.7861		559.2	74.8332	82.4762
560	33.424	48.4819		560	68.1408	82.7424
560.8	32.5114	48.4819		560.8	66.2015	80.8792
561.6	33.5	51.1816		561.6	66.0114	81.8298
562.4	32.3593	53.4631		562.4	66.2395	81.4876
563.2	31.4087	54.4518		563.2	67.2282	77.2668
564	32.2832	58.8247		564	70.3082	76.6964
564.8	34.6408	60.1555		564.8	70.3843	74.2628
565.6	31.7509	60.1175		565.6	69.6618	69.8139
566.4	32.3593	62.285		566.4	68.9393	66.2395
567.2	35.2112	65.7452		567.2	69.2055	64.8706
568	35.8956	68.483		568	67.7225	63.1215
568.8	36.7702	71.9433		568.8	67.2282	59.8894
569.6	37.3406	73.1601		569.6	66.7719	57.4938
570.4	38.4433	74.9853		570.4	66.962	56.277
571.2	37.5687	76.6204		571.2	66.6958	52.5886
572	38.5954	78.8638		572	67.9126	49.8508
572.8	39.9643	80.8031		572.8	68.0648	48.672
573.6	40.8389	81.9439		573.6	69.3576	49.0523
574.4	38.7094	83.3888		574.4	72.7418	48.2157
575.2	37.987	87.4955		575.2	72.3996	49.5085
576	37.949	88.6743		576	72.5517	47.5693
576.8	36.3519	91.7923		576.8	73.9586	46.7707
577.6	36.1238	93.2753		577.6	75.8979	45.1357
578.4	36.0477	98.2946		578.4	77.609	45.4399
579.2	36.1238	100.386		579.2	79.168	42.7021
580	35.2112	103.694		580	79.9286	39.8502
580.8	35.1351	107.116		580.8	79.8905	38.4813
581.6	33.7662	109.17		581.6	79.5863	36.0477
582.4	33.2338	110.805		582.4	77.9893	36.6181
583.2	30.4961	112.212		583.2	76.9626	35.1731
584	31.4467	111.451		584	77.609	35.2492
584.8	32.4353	113.733		584.8	75.8599	33.8042
585.6	31.7889	113.923		585.6	73.3502	32.8916
586.4	30.9904	114.303		586.4	70.1941	35.4773
587.2	28.5568	115.406		587.2	70.004	34.7929
588	29.1652	117.839		588	69.5858	32.4353
588.8	31.5227	119.551		588.8	67.0001	30.8002
589.6	28.937	120.501		589.6	65.8213	33.5761
590.4	27.8723	121.224		590.4	64.1102	32.1311
591.2	28.7469	123.581		591.2	63.7679	31.2566
592	27.6442	126.813		592	61.5245	27.416
592.8	27.9864	126.889		592.8	59.0528	23.0432
593.6	28.3666	128.677		593.6	55.0982	21.1039
594.4	28.7849	129.171		594.4	53.8054	19.849
595.2	26.7696	130.007		595.2	53.9955	18.7083
596	25.3627	132.745		596	52.5125	18.7083
596.8	26.6935	134.837		596.8	51.2957	18.4421
597.6	27.2259	137.803		597.6	51.3338	17.1493
598.4	27.1499	137.574		598.4	53.273	18.8224
599.2	27.5301	140.35		599.2	55.2123	17.2633
600	27.416	140.883		600	54.4518	15.4762
600.8	25.5908	141.035		600.8	53.8434	14.4875
601.6	25.819	141.187		601.6	54.6039	13.5749
602.4	26.4274	138.487		602.4	53.9194	10.1907
603.2	29.4313	138.601		603.2	54.0335	9.04995
604	28.1005	138.715		604	53.197	7.79512
604.8	27.454	138.563		604.8	52.6266	7.49092
605.6	27.9104	139.97		605.6	51.3718	5.85585
606.4	30.0778	141.377		606.4	51.9041	6.00795
607.2	29.9637	142.746		607.2	51.714	3.84052
608	30.5721	143.773		608	50.193	2.24348
608.8	32.2452	141.605		608.8	48.9762	2.5857
609.6	32.4734	141.605		609.6	47.3792	3.42225
610.4	31.903	139.742		610.4	45.5159	2.8899
611.2	32.9677	138.031		611.2	42.55	4.98128
612	33.7282	138.411		612	42.5119	6.8445
612.8	34.1845	136.586		612.8	41.5994	8.55562
613.6	34.1845	135.293		613.6	38.6714	11.5596
614.4	33.462	134.494		614.4	38.9376	13.5369
615.2	34.4507	135.673		615.2	39.6601	15.5522
616	32.8156	134.57		616	39.8882	13.5369
616.8	32.4353	132.745		616.8	39.6221	15.3241
617.6	30.7242	131.072		617.6	36.466	15.248
618.4	29.4313	130.844		618.4	32.6635	15.9325
619.2	28.5948	130.882		619.2	32.6635	20.4575
620	27.302	129.817		620	30.8763	21.7503
620.8	27.454	126.813		620.8	28.4427	23.3473
621.6	27.8723	126.775		621.6	27.416	25.2106
622.4	27.6442	126.167		622.4	26.6175	27.6442
623.2	26.6935	122.821		623.2	26.8837	25.857
624	26.9217	120.539		624	26.0091	23.8417
624.8	27.416	119.703		624.8	25.7429	20.5335
625.6	25.9711	118.714		625.6	24.2599	19.3547
626.4	24.9824	118.106		626.4	25.1345	17.0732
627.2	23.3854	116.813		627.2	24.6402	15.4762
628	22.1305	116.356		628	24.5261	15.7043
628.8	21.5221	115.824		628.8	23.5755	15.0579
629.6	21.4841	114.912		629.6	22.2827	12.5482
630.4	20.2293	113.238		630.4	20.9138	8.02327
631.2	18.1379	112.744		631.2	20.1913	2.2815
632	16.9211	111.337		632	20.9898	-0.98865
632.8	15.3621	111.375		632.8	20.4955	-0.874575
633.6	14.8298	111.755		633.6	18.8984	-1.6731
634.4	13.1186	110.12		634.4	18.6703	-4.14473
635.2	12.13	109.208		635.2	17.7197	-3.3462
636	12.0539	106.698		636	16.769	-3.1941
636.8	12.3201	107.953		636.8	14.5256	-1.29285
637.6	11.2174	107.192		637.6	15.248	1.6731
638.4	12.244	105.862		638.4	14.2594	6.65437
639.2	14.7917	104.15		639.2	15.0579	10.0006
640	13.7651	103.96		640	14.4495	13.1947
640.8	13.6129	102.021		640.8	13.9171	15.0579
641.6	14.6776	102.135		641.6	13.689	18.8224
642.4	15.5142	102.363		642.4	11.7497	20.4575
643.2	15.6663	100.614		643.2	11.1033	18.6322
644	14.1453	103.466		644	9.69637	17.7197
644.8	16.4648	102.82		644.8	7.56698	15.4382
645.6	18.9745	103.162		645.6	3.91657	12.8144
646.4	17.7577	103.428		646.4	0.53235	9.92452
647.2	19.697	101.413		647.2	0.1521	6.19808
648	22.3967	101.147		648	-1.25483	4.60102
648.8	23.1192	100.12		648.8	-0.83655	0.83655
649.6	25.5908	100.842		649.6	1.8252	-6.19808
650.4	27.7583	99.6635		650.4	7.1487	-11.4835
651.2	30.6862	97.8003		651.2	11.3695	-18.8984
652	33.424	95.9371		652	14.4495	-27.416
652.8	32.7015	93.8837		652.8	16.6549	-35.5534
653.6	34.8309	92.6669		653.6	17.1112	-46.5806
654.4	37.3786	92.5909		654.4	14.6776	-56.0108
655.2	36.6561	93.8077		655.2	13.8791	-62.361
656	35.8956	94.9484		656	14.9058	-63.6538
656.8	36.1618	95.823		656.8	12.206	-63.6538
657.6	36.8462	94.7963		657.6	12.3201	-60.3457
658.4	37.987	94.7203		658.4	11.9779	-58.0262
659.2	36.8082	93.3514		659.2	12.8524	-52.9688
660	38.2912	94.4921		660	14.6396	-46.1624
660.8	38.5573	92.4388		660.8	14.2594	-44.4132
661.6	38.1771	91.5262		661.6	12.5482	-40.3065
662.4	39.6221	92.4388		662.4	10.7991	-37.5307
663.2	39.546	92.3627		663.2	8.8218	-36.428
664	41.5613	92.7049		664	5.43757	-35.8576
664.8	40.8008	91.26		664.8	2.5857	-31.0284
665.6	40.0403	90.2713		665.6	1.3689	-26.5034
666.4	39.9263	88.9025		666.4	-0.4563	-25.819
667.2	40.5346	86.697		667.2	-3.08003	-24.5261
668	41.7134	87.5336		668	-2.24348	-24.4121
668.8	43.6527	90.1573		668.8	-3.9546	-25.7049
669.6	45.63	86.3167		669.6	-3.91657	-27.378
670.4	46.3145	84.9859		670.4	-4.33485	-28.937
671.2	45.592	81.3355		671.2	-5.3235	-30.0778
672	44.7554	78.5597		672	-5.89388	-33.6521
672.8	44.2231	74.7952		672.8	-5.39955	-37.0744
673.6	41.1811	73.3122		673.6	-4.94325	-44.7554
674.4	37.1885	68.7112		674.4	-4.37287	-52.0943
675.2	34.5647	62.7793		675.2	-6.95857	-56.7333
676	31.941	59.9654		676	-7.83315	-63.9581
676.8	31.6368	61.6005		676.8	-6.65437	-66.886
677.6	31.1044	57.1516		677.6	-7.37685	-71.2208
678.4	32.6255	55.2503		678.4	-8.17538	-75.5177
679.2	29.4313	52.2844		679.2	-7.52895	-77.3428
680	28.7089	51.8661		680	-7.18673	-82.6283
680.8	30.458	53.197		680.8	-5.58967	-86.5449
681.6	29.7736	50.5733		681.6	-4.60102	-86.9632
682.4	28.0624	53.6153		682.4	-1.0647	-89.6249
683.2	28.1005	51.9041		683.2	-1.29285	-91.5642
684	30.9523	50.4592		684	-2.96595	-96.3934
684.8	32.3212	47.5312		684.8	-4.18275	-99.8917
685.6	34.5647	49.0142		685.6	-4.563	-102.363
686.4	35.1351	47.6073		686.4	-4.82918	-103.542
687.2	36.1998	46.0102		687.2	-5.51363	-102.515
688	35.021	46.3145		688	-6.73043	-106.242
688.8	32.6255	41.2571		688.8	-5.9319	-108.98
689.6	31.941	41.029		689.6	-7.1487	-114.341
690.4	30.0017	39.7741		690.4	-8.09933	-117.231
691.2	24.9444	34.1084		691.2	-7.56698	-120.843
692	22.0545	33.386		692	-6.2361	-127.65
692.8	19.9251	27.6061		692.8	-8.93587	-133.734
693.6	17.6816	25.3627		693.6	-11.8638	-142.898
694.4	12.7004	23.4234		694.4	-12.5482	-149.857
695.2	12.7004	22.777		695.2	-14.4115	-154.762
696	13.8791	22.4728		696	-15.0199	-156.853
696.8	14.0312	20.8757		696.8	-16.1226	-155.674
697.6	14.6776	19.735		697.6	-17.8337	-158.526
698.4	14.3735	16.0465		698.4	-19.1646	-158.83
699.2	15.0579	9.7344		699.2	-22.5868	-161.872
700	14.2594	8.25142		700	-23.2333	-166.664
700.8	13.9932	8.5176		700.8	-23.6135	-169.82
701.6	13.2327	2.09138		701.6	-23.4994	-175.523
702.4	11.7497	0.570375		702.4	-23.0812	-178.832
703.2	11.4835	-1.93928		703.2	-24.298	-179.668
704	8.59365	-4.82918		704	-25.0585	-185.942
704.8	8.78378	-7.11067		704.8	-24.8303	-185.714
705.6	9.39217	-11.9398		705.6	-26.9217	-184.041
706.4	9.31612	-16.8071		706.4	-30.0017	-187.577
707.2	9.92452	-16.1987		707.2	-32.3973	-190.011
708	11.3315	-17.7577		708	-31.5607	-194.232
708.8	11.5216	-19.3547		708.8	-33.3099	-197.844
709.6	13.4989	-23.3473		709.6	-33.0437	-203.624
710.4	15.9705	-23.0051		710.4	-33.2338	-207.198
711.2	19.3927	-25.781		711.2	-33.8042	-213.853
712	19.735	-28.8229		712	-33.8042	-218.492
712.8	20.9138	-28.975		712.8	-31.3706	-224.309
713.6	22.2066	-26.2753		713.6	-32.017	-225.869
714.4	23.6516	-24.7162		714.4	-33.3099	-231.04
715.2	21.1419	-20.1532		715.2	-34.0324	-232.067
716	21.6362	-13.8791		716	-34.2225	-230.47
716.8	22.0925	-11.7117		716.8	-33.6902	-232.979
717.6	21.1039	-10.9892		717.6	-33.9183	-233.55
718.4	17.1873	-11.7117		718.4	-35.2872	-237.086
719.2	13.5369	-10.3428		719.2	-37.6067	-240.888
720	13.1947	-6.6924		720	-40.8008	-247.391
720.8	11.9779	-2.2815		720.8	-45.668	-251.916
721.6	10.0386	0.83655		721.6	-46.2384	-253.893
722.4	9.65835	5.39955		722.4	-49.0523	-256.707
723.2	9.31612	6.92055		723.2	-51.0296	-259.14
724	7.26278	8.8218		724	-53.0449	-260.091
724.8	4.44893	6.76845		724.8	-57.2657	-262.334
725.6	3.38422	8.70772		725.6	-56.9234	-264.616
726.4	1.86322	12.7004		726.4	-60.3837	-267.544
727.2	-3.27015	12.168		727.2	-60.6118	-270.738
728	-5.6277	11.2934		728	-62.6272	-273.818
728.8	-6.80647	13.0806		728.8	-62.1709	-277.278
729.6	-5.66573	19.9251		729.6	-64.8706	-279.484
730.4	-8.17538	23.9177		730.4	-66.0875	-280.891
731.2	-10.4189	25.0965		731.2	-67.7225	-282.678
732	-9.77243	27.2259		732	-70.9547	-284.313
732.8	-12.13	26.1612		732.8	-74.529	-286.937
733.6	-13.689	26.2753		733.6	-76.2021	-290.739
734.4	-14.1073	27.6061		734.4	-77.2668	-296.443
735.2	-17.7577	24.374		735.2	-78.7498	-296.481
736	-19.811	19.3167		736	-81.1453	-297.013
736.8	-23.4994	13.4609		736.8	-81.9819	-297.203
737.6	-26.5034	4.1067		737.6	-82.4382	-295.264
738.4	-28.899	-3.91657		738.4	-84.3014	-295.378
739.2	-34.1845	-9.7344		739.2	-85.9365	-296.405
740	-36.7321	-18.3661		740	-88.0279	-298.991
740.8	-39.2798	-28.3666		740.8	-90.9938	-301.31
741.6	-40.8769	-37.4926		741.6	-92.4768	-302.907
742.4	-43.1584	-46.0102		742.4	-91.1079	-304.618
743.2	-44.4512	-57.2657		743.2	-89.815	-301.348
744	-46.5806	-66.6578		744	-90.9938	-299.979
744.8	-47.7214	-72.3235		744.8	-90.2713	-298.116
745.6	-50.0029	-79.8905		745.6	-91.8304	-303.858
746.4	-50.5733	-85.8224		746.4	-93.7316	-304.732
747.2	-50.6493	-89.701		747.2	-93.2373	-301.957
748	-52.5125	-96.6595		748	-93.7696	-300.702
748.8	-52.6266	-98.6368		748.8	-93.9598	-297.47
749.6	-52.2083	-106.698		749.6	-95.823	-296.481
750.4	-52.8548	-114.303		750.4	-96.7356	-296.975
751.2	-56.4291	-120.843		751.2	-94.7963	-297.394
752	-56.315	-125.635		752	-95.3287	-294.39
752.8	-56.4671	-131.566		752.8	-93.8077	-294.123
753.6	-56.3911	-133.734		753.6	-94.302	-294.199
754.4	-57.76	-134.761		754.4	-94.0358	-290.967
755.2	-57.3037	-140.769		755.2	-97.6862	-293.477
756	-53.8054	-143.012		756	-97.7242	-294.275
756.8	-55.6306	-145.712		756.8	-97.9904	-294.58
757.6	-56.5812	-149.134		757.6	-98.7129	-290.397
758.4	-55.5545	-152.518		758.4	-98.7889	-286.823
759.2	-55.4024	-154.952		759.2	-100.804	-282.602
760	-57.4938	-158.602		760	-100.12	-278.457
760.8	-56.9995	-163.051		760.8	-100.538	-276.252
761.6	-57.76	-167.31		761.6	-100.196	-271.955
762.4	-58.0642	-169.896		762.4	-99.2452	-268.457
763.2	-57.9501	-171.417		763.2	-95.6329	-266.023
764	-61.0682	-171.227		764	-91.4882	-265.719
764.8	-61.6005	-171.113		764.8	-89.739	-261.688
765.6	-63.9961	-170.732		765.6	-88.294	-260.357
766.4	-67.1902	-170.694		766.4	-87.1533	-259.369
767.2	-68.9774	-171.911		767.2	-86.1266	-257.505
768	-70.4984	-170.922		768	-84.5296	-259.407
768.8	-73.8065	-171.189		768.8	-81.1453	-255.224
769.6	-76.4303	-174.497		769.6	-81.7537	-253.589
770.4	-78.4076	-171.759		770.4	-80.4609	-250.775
771.2	-80.7651	-169.363		771.2	-79.054	-249.672
772	-82.9706	-169.021		772	-79.7384	-246.668
772.8	-85.6323	-169.63		772.8	-78.4456	-243.626
773.6	-84.9098	-170.542		773.6	-80.2708	-238.569
774.4	-86.0506	-170.314		774.4	-79.7004	-236.135
775.2	-86.8111	-170.656		775.2	-77.8752	-232.105
776	-86.6209	-167.31		776	-77.8752	-230.051
776.8	-86.3167	-165.371		776.8	-75.3275	-225.678
777.6	-87.9518	-164.648		777.6	-74.3389	-220.203
778.4	-87.5716	-163.013		778.4	-77.4189	-217.351
779.2	-88.3321	-161.987		779.2	-77.495	-214.309
780	-88.1419	-160.998		780	-78.4456	-211.305
780.8	-89.4728	-157.728		780.8	-79.2821	-209.137
781.6	-92.5148	-156.929		781.6	-79.7004	-206.057
782.4	-92.743	-156.169		782.4	-79.8145	-203.51
783.2	-95.9371	-156.207		783.2	-79.2061	-203.776
784	-95.7469	-156.245		784	-78.4836	-201.418
784.8	-93.8837	-153.659		784.8	-77.647	-199.023
785.6	-94.6822	-151.834		785.6	-76.2401	-193.661
786.4	-92.8951	-148.792		786.4	-74.1107	-186.399
787.2	-92.9331	-148.336		787.2	-70.3082	-179.63
788	-92.3627	-146.548		788	-68.7112	-177.044
788.8	-90.4235	-145.826		788.8	-67.6465	-173.698
789.6	-88.18	-141.453		789.6	-63.3116	-169.82
790.4	-89.3207	-136.586		790.4	-61.4104	-167.652
791.2	-87.4195	-133.696		791.2	-57.4938	-163.812
792	-84.9479	-128.296		792	-55.0222	-157.804
792.8	-83.3128	-123.657		792.8	-51.9802	-149.895
793.6	-81.6017	-119.551		793.6	-49.8508	-145.294
794.4	-81.7918	-120.958		794.4	-49.6606	-139.666
795.2	-80.4229	-120.121		795.2	-46.5806	-135.103
796	-79.5863	-119.741		796	-43.8048	-131.719
796.8	-79.3962	-117.003		796.8	-40.6107	-130.806
797.6	-78.5977	-114.113		797.6	-39.508	-131.072
798.4	-77.0387	-111.984		798.4	-38.4433	-128.334
799.2	-77.3048	-109.512		799.2	-36.6181	-127.992
800	-77.0767	-106.09		800	-35.9336	-128.03
800.8	-75.0994	-103.314		800.8	-34.6788	-131.148
801.6	-73.9586	-100.5		801.6	-32.3593	-125.216
802.4	-74.0347	-99.6255		802.4	-31.2185	-122.402
803.2	-71.1828	-95.2526		803.2	-27.9484	-121.984
804	-71.3729	-91.6402		804	-26.0471	-113.923
804.8	-71.2588	-89.9672		804.8	-24.6022	-109.132
805.6	-70.2322	-88.4462		805.6	-25.4007	-101.108
806.4	-69.966	-86.9252		806.4	-24.0318	-97.0018
807.2	-66.5438	-85.3281		807.2	-20.2673	-89.739
808	-65.9353	-83.1226		808	-20.2673	-81.2594
808.8	-63.3116	-83.731		808.8	-20.8377	-73.2742
809.6	-61.9047	-80.537		809.6	-21.8264	-72.2095
810.4	-60.5358	-79.5863		810.4	-22.3207	-73.008
811.2	-61.6005	-80.1567		811.2	-22.5488	-74.529
812	-61.3723	-79.13		812	-23.8417	-76.2021
812.8	-60.2696	-77.8752		812.8	-26.6555	-83.5409
813.6	-60.3457	-79.7004		813.6	-26.1612	-82.5143
814.4	-59.9274	-81.4496		814.4	-24.298	-85.0239
815.2	-57.836	-82.172		815.2	-24.298	-89.0546
816	-54.718	-82.4762		816	-22.6629	-93.0092
816.8	-52.5125	-78.3315		816.8	-26.9977	-94.9104
817.6	-51.1056	-72.7038		817.6	-27.7963	-93.9598
818.4	-48.4819	-69.5477		818.4	-28.2526	-95.7089
819.2	-46.5806	-66.5057		819.2	-31.8269	-98.0285
820	-42.8922	-64.2622		820	-33.538	-99.3974
820.8	-42.0176	-64.4524		820.8	-34.7929	-102.401
821.6	-40.7248	-68.7112		821.6	-35.2492	-104.835
822.4	-38.8996	-67.4183		822.4	-37.4166	-106.242
823.2	-38.7475	-67.1522		823.2	-38.7094	-113.505
824	-37.4166	-69.0534		824	-38.2912	-117.307
824.8	-36.6181	-69.8139		824.8	-37.4926	-125.901
825.6	-36.58	-71.2208		825.6	-37.0744	-132.631
826.4	-37.7968	-70.3462		826.4	-38.4433	-134.913
827.2	-38.4433	-72.1334		827.2	-39.9263	-135.673
828	-35.0971	-71.7532		828	-38.063	-134.913
828.8	-34.2605	-71.2969		828.8	-41.2951	-134.228
829.6	-34.8689	-70.004		829.6	-46.5806	-138.031
830.4	-31.7509	-67.4564		830.4	-47.7974	-140.274
831.2	-26.6935	-63.6538		831.2	-50.9535	-141.757
832	-23.6896	-62.437		832	-53.5392	-138.639
832.8	-21.2179	-58.7106		832.8	-55.3644	-147.119
833.6	-17.3014	-60.5358		833.6	-56.9995	-152.708
834.4	-17.0732	-57.9501		834.4	-58.5965	-160.237
835.2	-14.9438	-53.6533		835.2	-60.916	-162.215
836	-15.5142	-52.5125		836	-62.2469	-166.055
836.8	-15.0579	-49.2043		836.8	-64.4143	-167.234
837.6	-14.4875	-45.706		837.6	-65.5931	-163.431
838.4	-16.3127	-46.2384		838.4	-65.6312	-166.017
839.2	-14.5636	-38.8616		839.2	-66.1255	-169.972
840	-12.244	-30.9523		840	-63.882	-172.405
840.8	-10.609	-26.9597		840.8	-64.4143	-173.774
841.6	-11.6357	-17.6056		841.6	-64.2242	-173.47
842.4	-9.54428	-11.1793		842.4	-63.882	-174.991
843.2	-6.65437	-4.60102		843.2	-65.441	-174.193
844	-7.52895	0.342225		844	-67.0001	-178.299
844.8	-4.79115	3.08003		844.8	-65.7452	-177.12
845.6	0.98865	5.70375		845.6	-65.441	-176.778
846.4	4.79115	9.04995		846.4	-63.9581	-178.109
847.2	8.09933	14.8298		847.2	-62.2089	-181.607
848	9.16403	15.5142		848	-62.361	-185.6
848.8	11.5976	22.853		848.8	-63.7299	-187.882
849.6	16.9592	24.8683		849.6	-63.3877	-191.76
850.4	18.176	27.1879		850.4	-61.8287	-194.118
851.2	17.8337	29.9637		851.2	-63.1595	-195.677
852	20.4194	32.4734		852	-61.2963	-198.3
852.8	21.2179	34.0324		852.8	-61.9427	-202.255
853.6	17.4915	31.979		853.6	-64.1482	-207.693
854.4	16.8831	30.0017		854.4	-63.7679	-208.719
855.2	17.1112	26.5415		855.2	-65.2509	-218.72
856	14.7537	22.0165		856	-68.7492	-223.321
856.8	10.5329	17.6056		856.8	-69.5858	-229.253
857.6	6.57833	18.29		857.6	-71.6771	-229.025
858.4	3.91657	15.3621		858.4	-69.1675	-228.606
859.2	-4.60102	11.9779		859.2	-71.1068	-224.538
860	-8.02327	10.3428		860	-73.3502	-219.632
860.8	-8.3655	5.36153		860.8	-72.8559	-223.017
861.6	-11.9018	0.114075		861.6	-73.7685	-220.659
862.4	-15.7043	-5.1714		862.4	-74.3008	-215.183
863.2	-21.294	-11.1033		863.2	-76.5063	-209.974
864	-21.8644	-13.3087		864	-77.495	-199.251
864.8	-22.9291	-20.6095		864.8	-80.7271	-199.859
865.6	-25.3246	-28.2145		865.6	-82.9706	-200.772
866.4	-27.6442	-32.1692		866.4	-85.0619	-198.757
867.2	-28.7849	-35.8195		867.2	-86.3928	-198.3
868	-29.6595	-39.2038		868	-86.6209	-194.194
868.8	-29.3173	-45.4779		868.8	-85.1	-187.007
869.6	-28.6709	-50.4972		869.6	-85.7083	-181.912
870.4	-29.3173	-57.5318		870.4	-86.3928	-178.489
871.2	-32.3212	-63.2356		871.2	-88.1039	-174.04
872	-33.1198	-67.0001		872	-88.294	-169.325
872.8	-33.538	-70.2322		872.8	-89.777	-161.378
873.6	-34.2225	-74.6811		873.6	-89.1306	-158.678
874.4	-35.1351	-80.4229		874.4	-90.2713	-156.663
875.2	-37.3025	-84.1113		875.2	-91.0319	-155.56
876	-38.6714	-87.6856		876	-92.5148	-154.838
876.8	-38.4053	-93.1232		876.8	-92.2867	-152.937
877.6	-38.025	-94.8724		877.6	-91.4121	-153.431
878.4	-37.2265	-93.5795		878.4	-93.8457	-153.507
879.2	-36.3519	-96.5075		879.2	-95.861	-152.1
880	-38.1391	-97.6482		880	-98.4087	-152.518
880.8	-40.0403	-98.6368		880.8	-97.7242	-154.572
881.6	-38.8235	-99.7015		881.6	-100.12	-157.423
882.4	-40.0403	-103.086		882.4	-100.424	-159.933
883.2	-43.0823	-102.668		883.2	-101.983	-164.952
884	-45.8582	-104.303		884	-104.074	-168.375
884.8	-45.5159	-105.177		884.8	-104.721	-170.314
885.6	-42.3979	-105.595		885.6	-105.443	-172.71
886.4	-43.9189	-109.398		886.4	-104.607	-172.139
887.2	-45.9722	-112.44		887.2	-106.128	-174.269
888	-47.6073	-117.535		888	-106.774	-177.653
888.8	-49.7367	-117.535		888.8	-107.192	-178.565
889.6	-52.1323	-118.904		889.6	-110.805	-179.934
890.4	-54.2617	-122.25		890.4	-109.74	-182.064
891.2	-53.9194	-121.87		891.2	-111.603	-180.505
892	-54.4138	-120.159		892	-113.086	-185.942
892.8	-55.7447	-119.475		892.8	-114.607	-187.425
893.6	-55.4404	-116.166		893.6	-114.683	-183.851
894.4	-54.2236	-116.166		894.4	-114.113	-182.178
895.2	-53.0069	-114.874		895.2	-114.683	-180.771
896	-51.9041	-114.189		896	-114.037	-177.235
896.8	-51.8661	-113.086		896.8	-112.554	-175.904
897.6	-51.5239	-112.25		897.6	-112.022	-175.942
898.4	-50.2691	-111.755		898.4	-110.729	-174.231
899.2	-50.117	-111.299		899.2	-109.778	-171.873
900	-49.0903	-110.196		900	-107.383	-169.706
900.8	-46.4665	-107.04		900.8	-105.671	-165.599
901.6	-43.1584	-104.189		901.6	-105.025	-165.067
902.4	-39.8502	-101.489		902.4	-102.135	-159.325
903.2	-36.8843	-99.3974		903.2	-101.603	-159.059
904	-36.1998	-98.9411		904	-99.3213	-152.214
904.8	-36.2758	-97.9144		904.8	-98.0285	-148.792
905.6	-35.021	-97.1539		905.6	-97.1919	-142.708
906.4	-33.0057	-94.5682		906.4	-94.6822	-138.031
907.2	-33.8042	-92.2486		907.2	-93.4274	-136.244
908	-33.7662	-94.1499		908	-92.743	-131.072
908.8	-31.2185	-90.0432		908.8	-92.2106	-128.41
909.6	-30.0017	-88.9785		909.6	-89.701	-124.418
910.4	-29.2793	-85.4802		910.4	-87.1153	-121.832
911.2	-28.1005	-82.096		911.2	-86.1646	-117.916
912	-27.2639	-79.3201		912	-84.4535	-114.645
912.8	-28.7849	-75.2895		912.8	-82.6663	-112.06
913.6	-29.5074	-73.2742		913.6	-83.2367	-110.539
914.4	-32.1692	-73.8445		914.4	-82.9325	-107.307
915.2	-33.8422	-76.5063		915.2	-81.7918	-106.394
916	-39.1277	-80.1567		916	-81.6397	-105.139
916.8	-41.105	-79.7004		916.8	-80.8792	-103.238
917.6	-41.7134	-78.0273		917.6	-80.1947	-98.5988
918.4	-42.0176	-80.689		918.4	-79.9286	-91.0319
919.2	-43.7668	-80.8411		919.2	-80.689	-87.4195
920	-43.2344	-80.0807		920	-80.7651	-82.6663
920.8	-41.3332	-79.8525		920.8	-76.1641	-78.9399
921.6	-41.4472	-77.2668		921.6	-73.5784	-77.3428
922.4	-40.2304	-77.7611		922.4	-70.9927	-76.8865
923.2	-38.2151	-76.6964		923.2	-69.0534	-74.567
924	-36.0097	-74.6431		924	-67.0761	-69.928
924.8	-36.6561	-76.012		924.8	-64.1862	-63.4257
925.6	-37.6067	-78.5597		925.6	-62.361	-57.798
926.4	-35.6675	-78.4076		926.4	-59.7373	-52.7787
927.2	-34.5267	-74.7952		927.2	-57.3417	-47.8735
928	-30.5721	-71.9433		928	-56.3531	-49.2424
928.8	-28.7469	-69.4337		928.8	-54.0716	-46.2764
929.6	-26.3513	-69.2435		929.6	-50.0029	-42.6641
930.4	-24.7543	-69.6998		930.4	-47.3031	-39.3559
931.2	-25.1345	-73.2361		931.2	-46.7707	-33.9563
932	-24.4881	-75.5557		932	-44.0329	-31.8269
932.8	-22.6629	-77.7231		932.8	-42.2077	-31.941
933.6	-22.1305	-78.4456		933.6	-40.8389	-32.4734
934.4	-23.4614	-76.8865		934.4	-36.9983	-30.6101
935.2	-25.2866	-80.3468		935.2	-32.5114	-28.4427
936	-26.8837	-84.3014		936	-27.7963	-23.3093
936.8	-25.7049	-83.5409		936.8	-27.378	-23.3093
937.6	-27.34	-89.701		937.6	-23.5375	-20.7616
938.4	-25.3246	-90.4235		938.4	-21.6362	-18.5942
939.2	-25.1345	-91.9825		939.2	-20.2673	-15.7804
940	-24.1078	-91.0319		940	-18.8984	-9.92452
940.8	-28.1005	-91.8304		940.8	-19.811	-7.68105
941.6	-26.2753	-89.4348		941.6	-17.5676	-3.84052
942.4	-22.891	-83.731		942.4	-15.7043	-2.2815
943.2	-22.2446	-86.8871		943.2	-12.4722	-0.53235
944	-22.0925	-84.8718		944	-6.3882	2.62372
944.8	-21.7503	-86.2787		944.8	-1.14075	4.48695
945.6	-18.9365	-85.5563		945.6	3.72645	4.2588
946.4	-16.9211	-82.172		946.4	8.44155	6.9966
947.2	-13.7651	-80.537		947.2	12.7004	9.20205
948	-10.3428	-76.2021		948	18.176	9.4302
948.8	-4.67708	-70.9166		948.8	19.697	9.08798
949.6	-0.266175	-67.9126		949.6	21.5602	10.0386
950.4	0.266175	-61.2963		950.4	25.5148	14.2213
951.2	0.722475	-52.6266		951.2	24.8683	15.0199
952	0.342225	-45.592		952	24.0698	17.4535
952.8	-0.646425	-40.6487		952.8	22.9671	20.3434
953.6	1.48297	-38.063		953.6	23.1953	22.853
954.4	4.22077	-39.8882		954.4	24.298	24.1078
955.2	5.24745	-39.2038		955.2	28.1765	22.3207
956	7.9092	-39.6221		956	32.9677	26.1232
956.8	9.04995	-39.0897		956.8	40.8389	25.6288
957.6	7.4529	-38.4433		957.6	44.7934	25.1345
958.4	9.39217	-34.945		958.4	44.6794	24.1839
959.2	12.4722	-34.6028		959.2	44.4512	25.4387
960	16.5409	-32.6635		960	38.5954	27.454
960.8	22.9671	-26.5415		960.8	33.2719	31.8269
961.6	25.6669	-21.332		961.6	29.5834	32.3973
962.4	29.5454	-15.8945		962.4	27.8343	30.2679
963.2	32.6255	-14.2213		963.2	32.3593	27.8723
964	36.1238	-10.4189		964	32.6635	24.7162
964.8	38.8616	-4.2588		964.8	32.5874	22.5488
965.6	38.5573	0.1521		965.6	30.2299	26.7696
966.4	39.9263	4.52498		966.4	29.1272	27.302
967.2	40.0784	7.605		967.2	29.0131	23.8797
968	40.2304	11.5976		968	27.2639	21.4841
968.8	40.2304	16.6549		968.8	25.2866	19.0125
969.6	37.2265	18.5562		969.6	24.2599	15.5902
970.4	35.7815	24.1459		970.4	23.9557	12.0159
971.2	34.983	28.899		971.2	23.9938	9.4302
972	33.1578	28.1005		972	24.6402	11.2554
972.8	29.8496	28.6328		972.8	23.0432	8.9739
973.6	29.1652	27.7202		973.6	20.5335	7.18673
974.4	30.1158	32.3593		974.4	18.7083	1.521
975.2	32.8916	39.0897		975.2	18.7843	1.40692
976	33.2338	39.3559		976	17.5295	-0.22815
976.8	36.2758	39.0517		976.8	19.3547	-2.92793
977.6	37.0744	39.9263		977.6	21.2179	0.9126
978.4	37.6448	34.6028		978.4	23.8797	2.01532
979.2	37.3406	28.975		979.2	25.0205	3.38422
980	36.8462	23.9177		980	24.5642	6.5403
980.8	37.3406	14.0693		980.8	22.777	7.33882
981.6	36.7321	4.90522		981.6	21.1799	8.8218
982.4	32.7395	-3.46028		982.4	21.9404	7.68105
983.2	29.0131	-10.5709		983.2	16.8451	7.98525
984	26.3133	-19.1646		984	14.4495	5.85585
984.8	22.2827	-28.4807		984.8	12.206	3.9546
985.6	19.2787	-37.4926		985.6	10.9512	-2.09138
986.4	16.5409	-45.1357		986.4	8.74575	-2.05335
987.2	12.8524	-54.1856		987.2	5.9319	-4.52498
988	6.80647	-65.365		988	6.084	-4.82918
988.8	2.09138	-71.9813		988.8	5.05732	-5.43757
989.6	1.25483	-80.8792		989.6	3.57435	-3.15607
990.4	2.1294	-89.815		990.4	2.62372	-4.22077
991.2	0.722475	-95.2146		991.2	3.08003	-8.44155
992	-0.114075	-103.238		992	3.91657	-8.74575
992.8	-1.02668	-103.998		992.8	2.92793	-13.4609
993.6	-3.42225	-106.622		993.6	1.17877	-17.1873
994.4	-6.80647	-109.208		994.4	1.40692	-14.1833
995.2	-8.89785	-111.641		995.2	0.342225	-16.5028
996	-11.5216	-115.14		996	-1.25483	-19.811
996.8	-14.1833	-119.056		996.8	-2.39558	-23.6135
997.6	-18.5942	-122.326		997.6	-2.50965	-22.3967
998.4	-22.1305	-125.597		998.4	-4.52498	-22.7009
999.2	-21.9784	-127.384		999.2	-5.85585	-22.9291
1000	-26.9597	-130.844		1000	-6.6924	-23.5755
1000.8	-28.3286	-129.323		1000.8	-7.605	-26.9977
1001.6	-28.975	-133.049		1001.6	-7.26278	-27.9864
1002.4	-30.6862	-134.913		1002.4	-8.2134	-29.1652
1003.2	-31.979	-131.224		1003.2	-8.3655	-30.42
1004	-36.6181	-131.338		1004	-9.62032	-29.5454
1004.8	-39.7741	-131.49		1004.8	-10.3808	-27.6442
1005.6	-39.3939	-129.931		1005.6	-11.4835	-24.9824
1006.4	-41.6754	-123.581		1006.4	-11.2554	-23.3854
1007.2	-41.7895	-119.931		1007.2	-11.8638	-21.4461
1008	-43.8428	-118.03		1008	-11.7497	-15.6663
1008.8	-46.2764	-116.623		1008.8	-12.13	-12.13
1009.6	-47.7974	-112.668		1009.6	-12.9285	-7.49092
1010.4	-49.8508	-107.116		1010.4	-13.8791	-4.75312
1011.2	-52.8548	-104.265		1011.2	-13.6129	-4.60102
1012	-52.2463	-99.4734		1012	-12.7764	-2.96595
1012.8	-54.3377	-93.7316		1012.8	-11.4075	-2.50965
1013.6	-54.8701	-92.4768		1013.6	-11.6357	-3.23212
1014.4	-54.794	-92.819		1014.4	-11.5596	0.038025
1015.2	-57.2276	-94.4541		1015.2	-12.5863	1.02668
1016	-54.8701	-92.0585		1016	-14.9058	1.48297
1016.8	-52.6266	-91.9825		1016.8	-15.8564	3.61238
1017.6	-49.7367	-92.5529		1017.6	-16.9592	3.91657
1018.4	-50.0409	-87.8758		1018.4	-17.2633	7.03463
1019.2	-47.6833	-86.1266		1019.2	-15.9325	9.50625
1020	-45.554	-86.0886		1020	-15.248	10.7611
1020.8	-43.1964	-85.0239		1020.8	-14.2213	10.685
1021.6	-43.3105	-83.655		1021.6	-14.9818	12.206
1022.4	-41.067	-80.1187		1022.4	-13.4228	16.2367
1023.2	-40.1164	-74.8712		1023.2	-14.2213	16.1606
1024	-40.8769	-74.453		1024	-14.7537	13.5749
1024.8	-38.2531	-68.9013		1024.8	-14.1073	12.3962
1025.6	-35.3252	-65.0228		1025.6	-14.7917	10.7231
1026.4	-29.3933	-62.8933		1026.4	-16.9972	9.4302
1027.2	-27.0738	-58.7867		1027.2	-20.1152	9.08798
1028	-23.8797	-56.4671		1028	-24.374	9.54428
1028.8	-20.3814	-53.7293		1028.8	-25.2866	13.0426
1029.6	-18.214	-49.3565		1029.6	-27.378	18.9365
1030.4	-17.3774	-49.5085		1030.4	-30.3059	21.256
1031.2	-15.3621	-45.2497		1031.2	-28.6709	21.5602
1032	-14.0312	-36.9603		1032	-26.8837	24.6402
1032.8	-11.6357	-34.1845		1032.8	-25.7049	23.3473
1033.6	-10.0766	-28.6328		1033.6	-26.6175	22.3587
1034.4	-8.47958	-28.0244		1034.4	-28.5188	22.5488
1035.2	-6.76845	-27.6822		1035.2	-27.6822	20.8757
1036	-5.6277	-33.6902		1036	-29.5074	23.5375
1036.8	-5.96992	-33.5		1036.8	-35.3252	20.9518
1037.6	-4.90522	-32.0551		1037.6	-36.8082	16.6549
1038.4	-1.74915	-34.4887		1038.4	-39.9263	10.2668
1039.2	-3.3462	-36.428		1039.2	-42.5119	6.65437
1040	-1.6731	-34.4507		1040	-43.0443	1.74915
1040.8	0.342225	-32.7015		1040.8	-40.6487	5.05732
1041.6	1.521	-33.0817		1041.6	-36.6181	5.05732
1042.4	3.15607	-29.5074		1042.4	-29.6595	7.07265
1043.2	5.81783	-25.9711		1043.2	-30.2679	11.1793
1044	8.74575	-27.8343		1044	-30.8002	11.0273
1044.8	11.9779	-23.9938		1044.8	-28.2906	12.206
1045.6	11.5976	-22.0545		1045.6	-26.2372	12.8144
1046.4	10.8371	-23.2333		1046.4	-19.811	14.6396
1047.2	15.6663	-18.0999		1047.2	-13.1186	11.6357
1048	17.3774	-13.4609		1048	-12.6623	11.7878
1048.8	19.0886	-8.02327		1048.8	-10.4949	12.9665
1049.6	20.9138	-7.18673		1049.6	-5.28547	15.172
1050.4	22.7389	-4.94325		1050.4	-1.9773	18.0238
1051.2	22.3207	0.07605		1051.2	1.44495	16.9592
1052	24.0318	5.39955		1052	3.61238	13.7651
1052.8	26.9217	11.1413		1052.8	3.46028	9.81045
1053.6	27.6061	16.9211		1053.6	7.56698	10.5709
1054.4	25.4007	18.4041		1054.4	13.4228	10.7991
1055.2	23.8797	20.5715		1055.2	20.0392	12.7764
1056	23.5375	26.6175		1056	24.9824	16.3508
1056.8	22.2066	28.1005		1056.8	27.454	14.6016
1057.6	20.1913	26.6175		1057.6	29.0891	11.2554
1058.4	21.37	27.7583		1058.4	28.1385	11.0653
1059.2	23.0051	30.2679		1059.2	25.6288	9.65835
1060	19.3547	32.8536		1060	23.0051	8.32747
1060.8	20.0772	35.0971		1060.8	20.0011	10.0386
1061.6	20.6856	38.2912		1061.6	15.7043	11.1033
1062.4	20.3434	41.1811		1062.4	12.7384	8.78378
1063.2	16.2367	41.7134		1063.2	10.9512	9.81045
1064	17.5295	44.7934		1064	7.68105	9.69637
1064.8	18.7463	46.3525		1064.8	4.63905	7.22475
1065.6	19.3167	48.4819		1065.6	2.1294	6.00795
1066.4	17.8337	48.634		1066.4	1.02668	3.99262
1067.2	16.0465	48.1016		1067.2	-0.722475	4.75312
1068	13.1186	44.5273		1068	-0.98865	4.18275
1068.8	10.5329	44.8315		1068.8	-4.52498	3.27015
1069.6	9.62032	44.9455		1069.6	-7.33882	-1.9773
1070.4	8.9739	45.0216		1070.4	-6.88253	-6.19808
1071.2	10.8371	44.2611		1071.2	-4.8672	-3.11805
1072	12.6623	39.546		1072	-3.38422	-4.1067
1072.8	11.0653	38.4053		1072.8	-1.02668	-5.36153
1073.6	13.0806	37.5687		1073.6	-8.85983	-2.20545
1074.4	14.6776	36.8462		1074.4	-21.294	-0.114075
1075.2	14.1073	35.1731		1075.2	-21.7503	-1.3689
1076	12.8524	33.7282		1076	-20.5715	-0.874575
1076.8	13.0046	33.0437		1076.8	-16.4268	-1.40692
1077.6	15.7043	28.5948		1077.6	-16.6169	-1.8252
1078.4	14.7157	29.8877		1078.4	-13.4228	-0.874575
1079.2	15.6283	30.3059		1079.2	-12.7384	-0.07605
1080	19.9251	30.7242		1080	-13.6129	-1.25483
1080.8	22.777	31.2946		1080.8	-12.8905	-0.266175
1081.6	22.2446	31.7889		1081.6	-13.2327	-1.14075
1082.4	22.5868	32.8156		1082.4	-12.8905	-0.68445
1083.2	24.5261	34.0704		1083.2	-8.59365	-3.15607
1084	23.6896	34.8309		1084	-8.25142	-4.03065
1084.8	25.1345	34.1465		1084.8	-8.93587	-4.2588
1085.6	26.0091	32.8916		1085.6	-11.1413	-8.28945
1086.4	26.7316	31.979		1086.4	-14.4495	-4.98128
1087.2	24.7923	27.7202		1087.2	-15.5522	-3.8025
1088	23.1572	23.3854		1088	-16.1226	-3.91657
1088.8	24.8303	22.5488		1088.8	-17.7197	-3.4983
1089.6	26.8837	23.9938		1089.6	-20.1532	-5.0193
1090.4	28.4047	25.2106		1090.4	-19.2787	-6.95857
1091.2	31.4847	27.1879		1091.2	-18.5182	-7.83315
1092	34.5267	30.0778		1092	-18.8224	-7.79512
1092.8	37.7968	31.5607		1092.8	-20.2293	-11.6357
1093.6	39.2418	32.6255		1093.6	-21.332	-13.2707
1094.4	41.105	30.2299		1094.4	-19.849	-12.5863
1095.2	43.8048	29.6975		1095.2	-20.7616	-13.9552
1096	45.4399	25.1726		1096	-21.1799	-16.3127
1096.8	47.7974	24.374		1096.8	-21.9784	-18.214
1097.6	53.4251	20.3814		1097.6	-23.3473	-19.773
1098.4	57.6459	19.9631		1098.4	-23.1192	-23.0432
1099.2	58.9007	17.4535		1099.2	-23.1192	-25.2486
1100	58.8627	13.9552		1100	-21.9784	-23.7276
1100.8	58.7486	13.7651		1100.8	-18.9745	-23.1192
1101.6	60.916	12.5863		1101.6	-17.7577	-21.5602
1102.4	61.0682	12.4342		1102.4	-18.0238	-20.6476
1103.2	63.2356	12.9665		1103.2	-19.1266	-22.9671
1104	67.7225	13.5369		1104	-18.176	-21.9404
1104.8	70.8786	11.9779		1104.8	-18.8224	-24.2599
1105.6	68.6732	7.26278		1105.6	-16.8831	-27.0358
1106.4	66.924	3.42225		1106.4	-15.248	-23.5755
1107.2	67.3042	3.57435		1107.2	-13.4609	-21.2179
1108	62.5891	2.2815		1108	-12.168	-20.6095
1108.8	60.764	2.39558		1108.8	-11.9398	-16.3127
1109.6	63.6538	-1.2168		1109.6	-12.7004	-14.3735
1110.4	66.8099	-3.3462		1110.4	-14.5636	-14.7157
1111.2	68.6351	-6.27412		1111.2	-13.3468	-15.0579
1112	67.6465	-10.7231		1112	-12.8905	-15.248
1112.8	64.2242	-13.2327		1112.8	-10.609	-16.0085
1113.6	61.4484	-16.4268		1113.6	-8.02327	-12.9665
1114.4	57.4558	-19.9251		1114.4	-5.39955	-12.4722
1115.2	53.6913	-22.853		1115.2	-2.69977	-11.9398
1116	50.231	-27.8343		1116	-1.78717	-15.0199
1116.8	45.8582	-30.42		1116.8	-2.09138	-14.7157
1117.6	42.5119	-32.1311		1117.6	-2.85188	-16.6549
1118.4	38.9756	-32.3973		1118.4	-1.93928	-16.9592
1119.2	36.9983	-34.8689		1119.2	-0.038025	-11.9018
1120	29.4313	-38.5573		1120	-0.418275	-10.0006
1120.8	25.0585	-42.7781		1120.8	2.69977	-6.16005
1121.6	19.9631	-46.6567		1121.6	1.90125	-5.0193
1122.4	19.0125	-45.668		1122.4	4.1067	-0.190125
1123.2	17.0732	-45.706		1123.2	5.85585	4.94325
1124	11.7117	-47.3411		1124	4.82918	7.7571
1124.8	5.20943	-48.4819		1124.8	5.43757	4.33485
1125.6	0	-49.0142		1125.6	6.88253	4.44893
1126.4	-5.05732	-49.3184		1126.4	8.2134	1.2168
1127.2	-9.24007	-48.9001		1127.2	11.4075	-1.86322
1128	-14.3354	-49.5846		1128	13.727	-3.53633
1128.8	-20.8377	-51.0296		1128.8	15.21	-3.8025
1129.6	-26.8076	-54.5279		1129.6	17.8337	-0.874575
1130.4	-28.3666	-56.315		1130.4	18.4041	-1.25483
1131.2	-31.5227	-60.2696		1131.2	18.1379	2.4336
1132	-36.1238	-59.4711		1132	16.4648	1.14075
1132.8	-38.3672	-60.9541		1132.8	14.5256	0.1521
1133.6	-40.5346	-60.5738		1133.6	15.7424	-0.342225
1134.4	-40.5346	-59.2049		1134.4	16.4268	-2.5857
1135.2	-42.3218	-58.2923		1135.2	13.689	-10.1527
1136	-47.151	-56.4291		1136	10.3048	-13.9932
1136.8	-49.0903	-54.8701		1136.8	6.95857	-12.206
1137.6	-53.235	-58.4444		1137.6	4.33485	-16.8451
1138.4	-57.6079	-62.0188		1138.4	2.05335	-18.5562
1139.2	-61.7526	-66.6578		1139.2	1.29285	-18.6703
1140	-63.0455	-69.7759		1140	0.6084	-22.6249
1140.8	-63.4257	-72.7038		1140.8	-2.96595	-19.4308
1141.6	-65.2509	-74.2628		1141.6	-1.25483	-18.29
1142.4	-64.4143	-73.8065		1142.4	-2.81385	-17.6816
1143.2	-66.1635	-74.9853		1143.2	-3.72645	-18.0238
1144	-65.4791	-75.7458		1144	-2.66175	-13.5749
1144.8	-65.0228	-75.2134		1144.8	-4.33485	-11.6357
1145.6	-63.6919	-78.3695		1145.6	-3.6504	-5.39955
1146.4	-59.5852	-78.2174		1146.4	-2.8899	-2.96595
1147.2	-60.3837	-76.3922		1147.2	-2.01532	-1.86322
1148	-60.5358	-74.7952		1148	-1.71113	-2.92793
1148.8	-59.0148	-73.5404		1148.8	-2.77583	-2.1294
1149.6	-56.0869	-75.3655		1149.6	-2.85188	-3.08003
1150.4	-56.5052	-77.9513		1150.4	-3.38422	-2.62372
1151.2	-57.76	-77.609		1151.2	-4.2588	-1.0647
1152	-55.7447	-77.1527		1152	-3.76448	-1.25483
1152.8	-53.5392	-76.4683		1152.8	-3.9546	0.494325
1153.6	-51.5999	-74.1488		1153.6	-6.88253	2.39558
1154.4	-49.5466	-71.7532		1154.4	-7.56698	2.35755
1155.2	-47.227	-69.8139		1155.2	-6.95857	2.92793
1156	-43.5386	-67.9887		1156	-8.28945	2.69977
1156.8	-40.8008	-68.1788		1156.8	-9.2781	2.81385
1157.6	-39.1658	-67.6465		1157.6	-10.9892	5.70375
1158.4	-33.6521	-67.7225		1158.4	-11.9018	7.52895
1159.2	-30.1538	-68.3309		1159.2	-10.8371	6.31215
1160	-25.6669	-66.8479		1160	-11.2554	3.72645
1160.8	-17.7957	-63.4257		1160.8	-13.2327	1.02668
1161.6	-15.4001	-62.1709		1161.6	-13.7651	-1.3689
1162.4	-12.092	-59.357		1162.4	-15.4382	-6.04598
1163.2	-11.2934	-57.4558		1163.2	-15.7424	-8.25142
1164	-8.2134	-56.8854		1164	-18.8604	-11.7878
1164.8	-6.16005	-53.9575		1164.8	-22.853	-11.9779
1165.6	-7.11067	-52.7787		1165.6	-25.781	-11.1033
1166.4	-5.85585	-52.5886		1166.4	-26.8076	-11.5216
1167.2	-2.96595	-48.5199		1167.2	-28.2526	-14.2974
1168	-4.06867	-45.3638		1168	-32.2452	-13.9171
1168.8	0	-40.1164		1168.8	-33.386	-14.6016
1169.6	0.798525	-40.6487		1169.6	-34.7548	-15.5522
1170.4	1.25483	-44.4512		1170.4	-36.428	-16.5409
1171.2	2.77583	-42.4359		1171.2	-37.0744	-21.4461
1172	0.494325	-40.6868		1172	-38.4053	-20.6856
1172.8	2.1294	-43.5767		1172.8	-38.1011	-19.6209
1173.6	0.22815	-41.9036		1173.6	-38.9756	-21.4841
1174.4	-2.81385	-47.9115		1174.4	-37.4166	-23.7276
1175.2	-3.8025	-42.9302		1175.2	-37.1885	-26.1232
1176	-5.1714	-43.7668		1176	-37.5687	-26.6935
1176.8	-6.2361	-43.1964		1176.8	-37.5687	-27.8343
1177.6	-7.03463	-39.584		1177.6	-38.7855	-27.6822
1178.4	-5.70375	-36.6561		1178.4	-40.5346	-27.7583
1179.2	-4.8672	-33.9943		1179.2	-41.7134	-25.6669
1180	-4.4109	-32.0931		1180	-42.3218	-23.4234
1180.8	-2.16743	-30.9904		1180.8	-41.029	-23.7276
1181.6	-1.6731	-30.6862		1181.6	-41.2191	-20.1532
1182.4	-1.02668	-29.1272		1182.4	-39.9643	-15.7043
1183.2	-1.74915	-24.1459		1183.2	-36.6181	-12.7004
1184	-4.48695	-19.849		1184	-36.1238	-10.3048
1184.8	-2.81385	-16.4648		1184.8	-34.7929	-6.61635
1185.6	-2.31953	-14.7157		1185.6	-31.4847	-4.33485
1186.4	-1.25483	-12.4342		1186.4	-29.6215	-3.27015
1187.2	2.50965	-10.609		1187.2	-26.4654	-0.1521
1188	4.94325	-13.2707		1188	-21.6362	1.9773
1188.8	2.8899	-11.4075		1188.8	-19.6589	-0.342225
1189.6	1.40692	-11.3695		1189.6	-17.9478	-1.6731
1190.4	-0.190125	-10.0766		1190.4	-13.9552	-2.47162
1191.2	-3.87855	-10.0386		1191.2	-10.1146	0.570375
1192	-5.43757	-13.4228		1192	-7.98525	4.7151
1192.8	-9.81045	-14.4495		1192.8	-5.81783	8.85983
1193.6	-14.1073	-13.5749		1193.6	-3.9546	14.2594
1194.4	-13.9171	-5.96992		1194.4	-0.874575	19.773
1195.2	-12.7764	-7.9092		1195.2	2.92793	23.2333
1196	-11.2934	-6.9966		1196	2.24348	26.7316
1196.8	-9.8865	-8.28945		1196.8	2.05335	30.0017
1197.6	-9.84848	-9.2781		1197.6	3.91657	31.979
1198.4	-13.4989	-9.126		1198.4	5.96992	31.4467
1199.2	-13.4989	-8.44155		1199.2	6.46425	33.6141
1200	-14.9058	-5.66573		1200	9.46823	36.466
1200.8	-16.2747	-7.1487		1200.8	10.609	35.3252
1201.6	-20.3434	-7.22475		1201.6	11.4835	37.0363
1202.4	-24.336	-10.9512		1202.4	11.6357	36.428
1203.2	-26.2372	-9.5823		1203.2	11.7117	37.987
1204	-30.1158	-9.20205		1204	12.206	39.6601
1204.8	-32.4353	-11.2174		1204.8	12.4342	39.2798
1205.6	-36.1238	-10.9512		1205.6	11.8638	42.8542
1206.4	-38.5193	-14.2974		1206.4	12.3962	41.9416
1207.2	-36.9223	-13.9171		1207.2	14.3735	38.2531
1208	-37.8349	-11.7117		1208	14.6016	39.8882
1208.8	-39.7361	-8.85983		1208.8	14.0312	37.8729
1209.6	-40.7248	-5.70375		1209.6	13.2707	33.6521
1210.4	-41.4092	-4.18275		1210.4	12.5863	32.3593
1211.2	-40.5346	-4.03065		1211.2	11.7117	27.7583
1212	-37.7968	-5.13338		1212	10.609	25.0965
1212.8	-40.0023	-4.37287		1212.8	14.6776	29.8116
1213.6	-40.4966	-5.4756		1213.6	16.3888	25.895
1214.4	-39.4699	-6.65437		1214.4	17.6436	24.6782
1215.2	-35.8195	-10.4569		1215.2	18.252	25.3627
1216	-37.6828	-11.1413		1216	16.6169	21.37
1216.8	-38.063	-12.5482		1216.8	17.2253	19.8871
1217.6	-37.6448	-12.2821		1217.6	16.1606	17.2633
1218.4	-35.8956	-12.0539		1218.4	13.7651	10.1527
1219.2	-34.1465	-11.9018		1219.2	12.9665	4.75312
1220	-35.9716	-12.4342		1220	14.1453	3.91657
1220.8	-33.424	-11.5976		1220.8	15.134	5.4756
1221.6	-30.458	-9.69637		1221.6	16.6169	-0.646425
1222.4	-30.7242	-4.63905		1222.4	18.0619	-2.4336
1223.2	-29.5074	-0.038025		1223.2	18.6703	-8.28945
1224	-25.1345	4.98128		1224	21.1039	-11.9779
1224.8	-25.3627	5.89388		1224.8	19.9631	-17.3014
1225.6	-23.4994	4.7151		1225.6	16.5409	-21.4081
1226.4	-23.6896	3.68843		1226.4	16.1987	-23.9938
1227.2	-23.6135	1.521		1227.2	14.4115	-26.6555
1228	-24.0698	3.46028		1228	14.6016	-28.3286
1228.8	-21.7503	6.04598		1228.8	16.0846	-29.5454
1229.6	-15.5902	4.563		1229.6	16.5409	-31.979
1230.4	-13.689	5.89388		1230.4	16.2747	-33.9183
1231.2	-15.9705	5.9319		1231.2	14.8298	-34.6408
1232	-12.9665	8.63167		1232	14.9438	-35.9336
1232.8	-6.8445	9.69637		1232.8	14.9438	-40.9149
1233.6	-6.3882	15.4001		1233.6	14.5256	-45.4779
1234.4	-7.71908	18.3661		1234.4	12.8144	-47.6833
1235.2	-10.3808	21.37		1235.2	13.8411	-47.113
1236	-11.6357	23.2713		1236	13.4228	-47.9495
1236.8	-11.1793	22.777		1236.8	15.134	-49.2043
1237.6	-6.35018	23.0432		1237.6	16.2367	-51.5239
1238.4	-2.1294	24.2599		1238.4	16.3888	-52.0182
1239.2	-0.494325	29.3933		1239.2	16.9211	-49.6606
1240	-2.01532	29.8496		1240	15.4001	-49.3184
1240.8	-4.52498	31.6748		1240.8	16.0085	-50.0789
1241.6	-5.39955	30.1158		1241.6	16.1226	-49.2424
1242.4	-5.96992	31.0284		1242.4	13.9171	-48.2157
1243.2	-6.00795	27.416		1243.2	13.2707	-48.0256
1244	-5.24745	25.6669		1244	14.1453	-47.3031
1244.8	-6.8445	25.5148		1244.8	13.9932	-45.592
1245.6	-7.52895	21.1039		1245.6	13.5749	-44.9455
1246.4	-9.4302	18.4421		1246.4	15.3241	-42.4359
1247.2	-10.4189	16.2747		1247.2	16.2747	-39.1658
1248	-8.93587	17.6056		1248	16.8451	-39.4319
1248.8	-9.01192	18.5562		1248.8	20.1913	-39.0897
1249.6	-9.46823	16.5028		1249.6	20.7997	-41.3332
1250.4	-6.8445	16.8831		1250.4	20.2673	-39.4699
1251.2	-3.30817	17.7197		1251.2	20.1913	-41.8275
1252	-3.1941	15.286		1252	18.5942	-43.3485
1252.8	-4.4109	18.8224		1252.8	20.7616	-41.7514
1253.6	-5.24745	17.7957		1253.6	19.3167	-39.546
1254.4	-5.51363	17.7577		1254.4	18.0619	-37.2265
1255.2	-8.0613	15.8184		1255.2	15.172	-33.0057
1256	-11.4075	14.1073		1256	11.7878	-32.3973
1256.8	-13.0046	12.8905		1256.8	8.2134	-31.2946
1257.6	-16.3888	14.0693		1257.6	6.95857	-25.6288
1258.4	-18.5182	12.8905		1258.4	7.7571	-22.4348
1259.2	-19.811	11.3695		1259.2	6.88253	-21.1039
1260	-18.29	10.9512		1260	5.9319	-20.8377
1260.8	-19.6589	5.28547		1260.8	4.60102	-18.6322
1261.6	-21.5982	0.950625		1261.6	5.89388	-14.3354
1262.4	-19.697	-1.521		1262.4	4.563	-11.5216
1263.2	-19.4308	-3.1941		1263.2	1.86322	-9.4302
1264	-20.8377	-4.98128		1264	-1.59705	-6.92055
1264.8	-19.811	-4.60102		1264.8	-4.90522	-5.05732
1265.6	-16.9972	-2.7378		1265.6	-5.43757	-0.07605
1266.4	-15.0959	-2.2815		1266.4	-4.7151	1.74915
1267.2	-15.134	-3.30817		1267.2	-3.9546	3.38422
1268	-13.5749	-5.51363		1268	-7.98525	5.43757
1268.8	-10.647	-6.8445		1268.8	-7.18673	9.24007
1269.6	-8.09933	-5.4756		1269.6	-6.95857	13.8791
1270.4	-7.56698	-2.54767		1270.4	-6.31215	18.0619
1271.2	-6.57833	-0.4563		1271.2	-8.63167	18.7083
1272	-6.04598	-4.48695		1272	-12.0159	18.8604
1272.8	-7.71908	-6.76845		1272.8	-14.6016	19.3927
1273.6	-7.3008	-6.46425		1273.6	-16.3888	21.5982
1274.4	-7.3008	-4.563		1274.4	-17.2253	22.3967
1275.2	-8.8218	-4.18275		1275.2	-19.6209	24.5261
1276	-9.39217	-4.1067		1276	-20.9138	29.0511
1276.8	-10.647	-5.28547		1276.8	-23.3854	32.3593
1277.6	-9.7344	-8.85983		1277.6	-26.0471	35.2112
1278.4	-5.9319	-7.64302		1278.4	-27.34	35.8576
1279.2	-5.28547	-7.11067		1279.2	-29.5454	37.4546
1280	-3.42225	-6.19808		1280	-30.0017	38.063
1280.8	-2.47162	-7.11067		1280.8	-29.5454	38.9756
1281.6	-1.93928	-9.16403		1281.6	-31.2946	39.508
1282.4	-1.44495	-7.98525		1282.4	-32.0931	41.9036
1283.2	-3.00398	-5.05732		1283.2	-33.9563	40.4966
1284	-3.23212	-4.48695		1284	-34.0324	42.0176
1284.8	-3.23212	-2.16743		1284.8	-35.3252	43.4626
1285.6	-2.5857	-2.20545		1285.6	-37.8349	44.071
1286.4	-1.93928	-1.63508		1286.4	-40.5346	45.3638
1287.2	0.53235	-0.07605		1287.2	-41.5613	42.4359
1288	0.266175	-1.40692		1288	-41.1811	37.6448
1288.8	2.31953	0.798525		1288.8	-39.3178	39.6981
1289.6	1.48297	2.96595		1289.6	-37.6448	38.5193
1290.4	2.24348	1.17877		1290.4	-33.6902	39.584
1291.2	1.93928	-0.494325		1291.2	-31.4467	40.3445
1292	-1.29285	-6.00795		1292	-30.42	40.1924
1292.8	-1.55903	-8.25142		1292.8	-29.0131	39.3939
1293.6	-3.38422	-7.18673		1293.6	-27.1499	38.2151
1294.4	-4.1067	-5.85585		1294.4	-23.9938	39.2418
1295.2	-6.12202	-7.18673		1295.2	-21.332	37.987
1296	-5.89388	-5.51363		1296	-19.0886	41.1811
1296.8	-6.2361	-4.18275		1296.8	-16.9211	37.6448
1297.6	-7.3008	-4.90522		1297.6	-17.5295	34.983
1298.4	-6.35018	-6.27412		1298.4	-12.9285	38.2912
1299.2	-4.8672	-5.89388		1299.2	-14.4495	36.9223
1300	-4.60102	-6.19808		1300	-13.0806	36.8843
1300.8	-5.7798	-4.2588		1300.8	-9.54428	39.3939
1301.6	-4.7151	-4.37287		1301.6	-7.79512	38.063
1302.4	-4.29683	-1.63508		1302.4	-7.605	42.4359
1303.2	-4.94325	0		1303.2	-7.26278	45.1357
1304	-4.63905	-2.50965		1304	-7.03463	45.4399
1304.8	-6.76845	-3.91657		1304.8	-8.02327	41.9036
1305.6	-5.9319	-4.14473		1305.6	-9.04995	37.987
1306.4	-4.1067	-4.63905		1306.4	-8.74575	41.5233
1307.2	-3.27015	-4.82918		1307.2	-11.0653	36.6181
1308	-2.09138	-2.20545		1308	-8.40353	38.3672
1308.8	-0.038025	-1.02668		1308.8	-8.32747	39.546
1309.6	2.16743	3.042		1309.6	-9.4302	41.029
1310.4	8.02327	6.95857		1310.4	-7.3008	44.4132
1311.2	10.7611	7.4529		1311.2	-11.2934	45.0216
1312	14.8678	9.39217		1312	-12.13	48.2157
1312.8	18.4801	11.8258		1312.8	-12.8144	49.6226
1313.6	20.4194	12.6243		1313.6	-11.9779	51.4478
1314.4	25.781	15.134		1314.4	-10.2287	55.2884
1315.2	29.4313	17.5295		1315.2	-7.4529	61.1062
1316	32.8916	22.4348		1316	-4.75312	62.9314
1316.8	33.9183	27.34		1316.8	-4.90522	63.92
1317.6	37.3025	32.1311		1317.6	-2.24348	63.0074
1318.4	36.6561	34.4507		1318.4	-0.342225	61.2583
1319.2	38.4053	39.2798		1319.2	0.4563	63.2736
1320	39.0517	42.9682		1320	-0.3042	67.1141
1320.8	39.508	46.5426		1320.8	1.29285	72.5137
1321.6	40.6487	47.8735		1321.6	1.17877	71.8672
1322.4	40.8008	47.6453		1322.4	0.950625	71.8672
1323.2	41.6754	50.8394		1323.2	-0.114075	73.3122
1324	41.1811	50.0029		1324	-1.40692	74.7571
1324.8	45.63	54.9841		1324.8	-1.55903	76.088
1325.6	47.9115	54.3757		1325.6	-0.7605	77.2668
1326.4	50.3831	54.2617		1326.4	0.7605	78.5216
1327.2	52.8548	57.874		1327.2	1.17877	77.3048
1328	55.0222	56.8094		1328	2.54767	76.9626
1328.8	56.0869	57.5318		1328.8	1.9773	75.6317
1329.6	58.9768	57.3417		1329.6	3.30817	74.1488
1330.4	62.437	57.9881		1330.4	4.29683	72.2095
1331.2	64.4904	59.395		1331.2	4.8672	72.0574
1332	67.2662	60.1936		1332	5.58967	74.6811
1332.8	68.7872	56.4671		1332.8	5.1714	75.7458
1333.6	67.0761	52.6266		1333.6	5.20943	77.609
1334.4	66.5438	49.4325		1334.4	5.89388	76.2781
1335.2	67.6465	49.3565		1335.2	2.31953	75.2515
1336	67.8746	47.4552		1336	1.10272	72.7038
1336.8	67.3042	47.9495		1336.8	-1.9773	70.9166
1337.6	68.407	48.1777		1337.6	-4.22077	69.1295
1338.4	69.1675	48.748		1338.4	-4.44893	64.3003
1339.2	67.4564	48.5579		1339.2	-5.05732	63.9581
1340	66.5057	48.7861		1340	-4.79115	64.1102
1340.8	67.1902	45.7441		1340.8	-5.05732	64.1102
1341.6	67.0381	42.8162		1341.6	-4.14473	62.1709
1342.4	63.6919	37.6448		1342.4	-3.68843	59.0148
1343.2	64.1862	38.2151		1343.2	-5.05732	55.2884
1344	62.8933	33.462		1344	-6.80647	51.4858
1344.8	62.4751	28.5948		1344.8	-6.65437	49.0903
1345.6	64.4524	31.6368		1345.6	-7.18673	46.7707
1346.4	64.6425	31.7889		1346.4	-7.07265	41.8655
1347.2	64.9847	33.386		1347.2	-9.46823	39.584
1348	62.7793	33.0437		1348	-10.3808	39.6601
1348.8	61.8287	30.9904		1348.8	-10.2668	38.063
1349.6	60.3457	27.5301		1349.6	-10.0386	34.2605
1350.4	59.243	25.895		1350.4	-11.1413	31.4847
1351.2	56.1629	25.781		1351.2	-8.9739	29.4694
1352	51.752	27.1499		1352	-9.08798	27.0358
1352.8	52.3224	30.42		1352.8	-10.9132	27.0738
1353.6	50.5352	28.4807		1353.6	-9.16403	27.302
1354.4	48.8241	27.7202		1354.4	-12.168	28.2526
1355.2	47.6833	29.5074		1355.2	-10.7231	29.8496
1356	47.3031	29.6595		1356	-11.7117	32.1692
1356.8	45.63	29.3173		1356.8	-9.54428	33.1958
1357.6	43.5386	31.6368		1357.6	-8.40353	32.6635
1358.4	41.4092	32.8156		1358.4	-6.6924	32.7775
1359.2	40.1164	32.8536		1359.2	-6.46425	34.6788
1360	37.1885	34.5647		1360	-8.2134	34.7168
1360.8	35.1731	33.9563		1360.8	-7.87118	28.6328
1361.6	32.2072	32.5494		1361.6	-7.03463	30.0398
1362.4	32.1311	30.9523		1362.4	-6.35018	29.3933
1363.2	28.5948	27.9104		1363.2	-6.27412	29.0891
1364	25.4387	24.9824		1364	-6.8445	28.3286
1364.8	24.1459	23.1572		1364.8	-7.71908	26.5034
1365.6	21.5602	20.8377		1365.6	-13.0426	26.0091
1366.4	18.0619	20.3054		1366.4	-13.8791	26.5415
1367.2	17.5295	19.3547		1367.2	-14.0693	26.0851
1368	15.8184	19.1646		1368	-13.9171	28.1765
1368.8	13.9552	18.3661		1368.8	-10.685	29.8877
1369.6	11.8638	20.3054		1369.6	-9.77243	30.382
1370.4	10.8371	17.6056		1370.4	-8.63167	30.9523
1371.2	11.1793	17.5676		1371.2	-10.3048	30.0778
1372	8.44155	13.651		1372	-10.3048	34.6028
1372.8	6.73043	10.4189		1372.8	-11.9779	33.7282
1373.6	10.4569	7.1487		1373.6	-12.0539	34.3366
1374.4	10.7991	1.63508		1374.4	-11.5216	33.5761
1375.2	6.3882	-1.521		1375.2	-11.5216	33.2338
1376	6.8445	-2.62372		1376	-11.1033	33.6141
1376.8	7.94723	-4.7151		1376.8	-12.9665	32.4353
1377.6	6.95857	-4.7151		1377.6	-13.8031	31.865
1378.4	4.90522	-8.85983		1378.4	-13.727	30.5721
1379.2	3.08003	-11.1033		1379.2	-12.8905	32.2452
1380	2.24348	-10.685		1380	-14.0693	34.0324
1380.8	0.114075	-13.727		1380.8	-15.172	31.1044
1381.6	-1.86322	-14.9438		1381.6	-13.9171	30.9523
1382.4	-4.18275	-15.3241		1382.4	-13.9932	31.2946
1383.2	-1.29285	-16.2367		1383.2	-14.7917	30.3439
1384	-0.418275	-16.1226		1384	-15.21	30.0017
1384.8	1.74915	-14.5636		1384.8	-14.5256	32.1311
1385.6	7.03463	-10.647		1385.6	-16.2747	33.2338
1386.4	12.0159	-11.1413		1386.4	-17.6436	34.3746
1387.2	18.0619	-13.1567		1387.2	-17.2633	31.4847
1388	23.1953	-14.0693		1388	-19.3547	31.7889
1388.8	27.0738	-13.8411		1388.8	-22.5488	37.7208
1389.6	30.0778	-15.7043		1389.6	-25.2866	42.2838
1390.4	32.7775	-17.9098		1390.4	-26.5795	47.3792
1391.2	34.5647	-16.5028		1391.2	-27.0358	50.5352
1392	34.8689	-16.2367		1392	-24.9444	57.6079
1392.8	32.9677	-14.9818		1392.8	-23.4614	59.1669
1393.6	34.6408	-14.1073		1393.6	-23.5375	60.0795
1394.4	35.021	-11.2174		1394.4	-23.0812	58.9007
1395.2	36.1998	-7.94723		1395.2	-23.4994	63.7299
1396	36.3519	-4.94325		1396	-23.6896	66.5438
1396.8	36.0477	-2.54767		1396.8	-24.2599	69.5858
1397.6	37.2645	-1.63508		1397.6	-22.6249	71.7532
1398.4	38.6714	3.91657		1398.4	-17.0352	79.13
1399.2	37.2645	4.60102		1399.2	-14.6396	85.3281
1400	35.4773	4.94325		1400	-10.609	86.0506
1400.8	37.4926	15.5142		1400.8	-6.92055	93.2753
1401.6	39.6981	12.9285		1401.6	-6.88253	98.3327
1402.4	36.1238	11.8258		1402.4	-6.27412	99.9297
1403.2	34.4126	10.1146		1403.2	-6.73043	103.466
1404	33.8422	10.3808		1404	-4.90522	105.824
1404.8	31.3706	8.6697		1404.8	-2.16743	109.588
1405.6	33.0437	8.6697		1405.6	1.02668	110.995
1406.4	32.5114	9.35415		1406.4	3.9546	112.858
1407.2	29.0891	10.1907		1407.2	5.58967	111.755
1408	30.382	8.09933		1408	6.6924	111.299
1408.8	32.3973	5.28547		1408.8	8.25142	111.375
1409.6	35.059	5.24745		1409.6	10.8751	111.755
1410.4	38.9756	6.16005		1410.4	10.685	110.501
1411.2	38.8235	4.48695		1411.2	8.47958	110.006
1412	39.1277	7.7571		1412	3.53633	112.174
1412.8	37.7208	2.8899		1412.8	2.50965	110.463
1413.6	36.2378	4.06867		1413.6	6.04598	106.128
1414.4	34.6408	2.24348		1414.4	8.09933	101.07
1415.2	34.7929	-0.874575		1415.2	8.78378	96.8117
1416	35.5534	-1.0647		1416	7.605	91.3741
1416.8	36.58	0.83655		1416.8	8.02327	87.9518
1417.6	33.3099	2.77583		1417.6	8.44155	82.7424
1418.4	30.8383	2.77583		1418.4	10.1527	77.4569
1419.2	30.2679	3.30817		1419.2	9.96255	71.1068
1420	29.3553	2.77583		1420	12.4342	68.2168
1420.8	31.1805	4.94325		1420.8	14.1073	60.6118
1421.6	31.4847	8.70772		1421.6	13.8791	53.5392
1422.4	33.6902	9.77243		1422.4	15.248	47.3031
1423.2	33.424	14.0312		1423.2	14.3735	42.1697
1424	32.0931	14.6396		1424	17.7957	39.2798
1424.8	31.3326	16.1606		1424.8	21.9784	35.3252
1425.6	32.0551	17.1112		1425.6	24.8683	29.7736
1426.4	30.382	20.6856		1426.4	25.9331	23.8797
1427.2	29.1652	24.6402		1427.2	25.9331	20.3814
1428	31.4087	25.2106		1428	29.0511	17.6436
1428.8	30.2679	27.7583		1428.8	33.9183	13.3087
1429.6	27.8343	28.5188		1429.6	37.7968	8.32747
1430.4	24.374	31.2566		1430.4	40.3826	5.28547
1431.2	24.4501	32.2832		1431.2	42.7781	6.084
1432	23.4994	31.8269		1432	44.6794	4.37287
1432.8	21.256	30.4961		1432.8	45.668	-2.31953
1433.6	19.9251	29.9257		1433.6	47.7594	-1.74915
1434.4	15.4382	29.0131		1434.4	47.9875	-2.66175
1435.2	12.9665	27.4921		1435.2	49.4325	-1.02668
1436	13.2707	26.9977		1436	52.0182	2.05335
1436.8	15.248	28.3286		1436.8	51.5619	8.25142
1437.6	14.0693	26.8076		1437.6	49.7367	14.1833
1438.4	11.7497	26.1992		1438.4	49.0903	16.4648
1439.2	10.647	29.5834		1439.2	48.9382	16.693
1440	9.77243	28.5188		1440	48.9382	14.8298
1440.8	9.46823	28.1765		1440.8	50.4972	13.9932
1441.6	8.70772	28.0244		1441.6	50.2691	8.63167
1442.4	7.98525	27.0738		1442.4	48.3678	5.05732
1443.2	8.55562	26.3513		1443.2	49.3184	4.37287
1444	9.39217	25.4387		1444	51.4478	5.05732
1444.8	9.46823	24.4501		1444.8	52.5886	5.0193
1445.6	8.47958	22.6629		1445.6	52.5506	3.8025
1446.4	5.85585	21.1039		1446.4	52.4745	-0.7605
1447.2	0.6084	18.29		1447.2	48.0256	-1.10272
1448	-3.30817	16.8071		1448	43.8048	-1.74915
1448.8	-3.30817	15.3241		1448.8	37.8349	-0.83655
1449.6	-2.62372	13.3468		1449.6	32.9677	-3.76448
1450.4	-5.36153	10.1907		1450.4	31.4087	-2.8899
1451.2	-6.6924	1.63508		1451.2	30.0398	0.646425
1452	-7.98525	-2.47162		1452	29.8877	3.6504
1452.8	-8.8218	-1.17877		1452.8	30.1158	4.67708
1453.6	-9.16403	-4.1067		1453.6	31.5988	3.9546
1454.4	-11.2174	-2.05335		1454.4	32.9297	-0.22815
1455.2	-10.8751	-1.55903		1455.2	33.7282	-3.3462
1456	-13.0806	-5.36153		1456	32.2072	-3.4983
1456.8	-12.7764	-7.22475		1456.8	30.8383	-0.7605
1457.6	-14.2213	-6.04598		1457.6	28.937	8.85983
1458.4	-15.248	-8.5176		1458.4	26.5795	18.9365
1459.2	-16.1606	-6.3882		1459.2	25.7429	24.5261
1460	-16.3508	-3.23212		1460	24.5642	23.8037
1460.8	-15.5142	-6.88253		1460.8	26.1232	21.0278
1461.6	-13.8031	-5.0193		1461.6	28.1765	19.4688
1462.4	-15.134	-7.07265		1462.4	28.7849	12.9285
1463.2	-15.6283	-7.1487		1463.2	30.5341	9.35415
1464	-14.3354	-4.67708		1464	34.4126	8.40353
1464.8	-13.1947	-6.46425		1464.8	36.428	8.02327
1465.6	-11.7117	-4.79115		1465.6	35.9716	7.07265
1466.4	-13.3468	-2.2815		1466.4	35.0971	6.6924
1467.2	-13.3468	-5.89388		1467.2	32.2832	1.40692
1468	-12.8144	-4.82918		1468	28.2145	0.83655
1468.8	-12.4342	-0.38025		1468.8	21.4841	1.55903
1469.6	-13.0806	3.72645		1469.6	15.5522	0.83655
1470.4	-14.2213	4.563		1470.4	11.9779	2.35755
1471.2	-16.5789	3.1941		1471.2	9.04995	2.31953
1472	-17.4154	3.53633		1472	6.80647	3.9546
1472.8	-18.5562	3.9546		1472.8	7.87118	-0.6084
1473.6	-19.1646	7.56698		1473.6	7.03463	-2.8899
1474.4	-18.9365	10.8371		1474.4	7.9092	-1.55903
1475.2	-18.3281	8.09933		1475.2	11.3695	-4.90522
1476	-18.29	4.4109		1476	12.3962	-1.25483
1476.8	-17.3774	4.90522		1476.8	13.1947	-0.22815
1477.6	-17.1112	5.05732		1477.6	13.4989	0.7605
1478.4	-16.5409	6.12202		1478.4	11.4455	-0.722475
1479.2	-13.1186	8.32747		1479.2	12.4342	1.2168
1480	-12.6243	10.0006		1480	11.2554	8.28945
1480.8	-12.7764	15.6663		1480.8	9.126	10.8751
1481.6	-11.1033	17.3394		1481.6	6.88253	16.0465
1482.4	-8.25142	15.5142		1482.4	1.14075	22.3207
1483.2	-10.7231	14.9438		1483.2	-2.16743	28.0624
1484	-11.5976	14.2213		1484	-4.2588	36.0857
1484.8	-11.1033	14.8298		1484.8	-3.30817	39.0517
1485.6	-12.13	13.689		1485.6	4.60102	41.5613
1486.4	-12.8144	12.9665		1486.4	11.8638	44.0329
1487.2	-13.1947	13.727		1487.2	18.4801	44.185
1488	-9.77243	14.4495		1488	25.3246	44.6414
1488.8	-4.75312	16.8071		1488.8	27.1879	40.4586
1489.6	-3.38422	16.6549		1489.6	25.0965	32.5114
1490.4	-3.84052	17.0352		1490.4	21.0278	21.1799
1491.2	-3.6504	18.5562		1491.2	15.0579	16.8831
1492	-0.798525	19.2406		1492	7.1487	9.20205
1492.8	-0.950625	19.4308		1492.8	-1.14075	0.6084
1493.6	-2.96595	20.3434		1493.6	-5.81783	1.71113
1494.4	-4.37287	21.9404		1494.4	-6.27412	5.05732
1495.2	-7.1487	20.3054		1495.2	-7.49092	1.40692
1496	-8.70772	17.6436		1496	-6.65437	-2.39558
1496.8	-8.40353	14.6016		1496.8	-7.56698	-8.74575
1497.6	-6.19808	10.7231		1497.6	-8.02327	-11.9018
1498.4	-6.73043	7.37685		1498.4	-4.4109	-19.5829
1499.2	-5.81783	5.7798		1499.2	-3.3462	-28.2526
1500	-3.57435	6.61635		1500	-3.87855	-35.1731
1500.8	-1.59705	7.07265		1500.8	-3.68843	-44.2611
1501.6	-0.83655	2.77583		1501.6	-6.3882	-51.5999
1502.4	-0.114075	2.01532		1502.4	-10.5329	-55.0222
1503.2	-0.646425	-1.17877		1503.2	-16.2747	-57.836
1504	-2.62372	-1.74915		1504	-23.2713	-59.1669
1504.8	-4.18275	2.77583		1504.8	-31.5607	-61.1062
1505.6	-3.68843	2.92793		1505.6	-37.2265	-65.9353
1506.4	-4.33485	2.66175		1506.4	-42.626	-70.2702
1507.2	-4.67708	3.4983		1507.2	-43.7668	-75.5557
1508	-4.90522	3.42225		1508	-42.9682	-85.2901
1508.8	-3.4983	1.9773		1508.8	-40.6107	-96.2793
1509.6	-3.3462	2.01532		1509.6	-35.8956	-108.181
1510.4	-5.3235	2.54767		1510.4	-33.2719	-116.965
1511.2	-6.6924	2.24348		1511.2	-33.0817	-124.57
1512	-7.33882	1.55903		1512	-35.0971	-131.414
1512.8	-8.25142	-1.93928		1512.8	-37.4926	-132.631
1513.6	-10.1527	-3.15607		1513.6	-39.8122	-136.776
1514.4	-11.1793	-2.5857		1514.4	-42.8162	-141.567
1515.2	-13.3468	-2.31953		1515.2	-47.151	-141.757
1516	-14.6396	-2.31953		1516	-51.3718	-142.29
1516.8	-16.5409	1.3689		1516.8	-54.0335	-144.115
1517.6	-14.6396	2.81385		1517.6	-53.3491	-137.308
1518.4	-13.8031	3.99262		1518.4	-50.155	-123.619
1519.2	-13.6129	4.79115		1519.2	-44.2231	-113.961
1520	-15.0579	6.16005		1520	-39.7741	-108.523
1520.8	-14.1453	5.43757		1520.8	-33.386	-104.607
1521.6	-13.1947	6.95857		1521.6	-24.4121	-99.4354
1522.4	-16.9592	5.9319		1522.4	-15.5142	-98.0285
1523.2	-16.769	7.1487		1523.2	-7.4529	-93.6175
1524	-11.9779	8.28945		1524	0.874575	-86.4689
1524.8	-9.84848	8.55562		1524.8	4.563	-77.7231
1525.6	-9.126	6.3882		1525.6	9.81045	-71.9813
1526.4	-7.56698	8.74575		1526.4	13.689	-70.4223
1527.2	-5.20943	10.9132		1527.2	18.252	-70.2322
1528	-4.563	9.04995		1528	20.3814	-71.8292
1528.8	-5.81783	8.8218		1528.8	20.0011	-70.1181
1529.6	-5.20943	12.206		1529.6	19.6589	-72.8179
1530.4	-5.0193	9.24007		1530.4	20.1532	-72.8939
1531.2	-7.11067	10.8751		1531.2	19.3927	-66.6958
1532	-5.58967	14.7157		1532	19.3547	-64.2242
1532.8	-4.63905	17.2633		1532.8	16.6549	-66.0494
1533.6	-3.9546	21.294		1533.6	12.6243	-65.1368
1534.4	-4.44893	19.735		1534.4	10.1907	-63.3496
1535.2	-2.62372	25.0585		1535.2	8.13735	-62.9314
1536	-0.9126	27.34		1536	4.29683	-64.4524
1536.8	-2.77583	28.1005		1536.8	2.62372	-64.2242
1537.6	-1.90125	29.3173		1537.6	-0.98865	-63.9961
1538.4	1.29285	33.1958		1538.4	-6.61635	-62.7413
1539.2	3.00398	35.5534		1539.2	-9.46823	-65.0608
1540	3.08003	36.0857		1540	-13.3848	-65.6692
1540.8	2.54767	34.3746		1540.8	-17.0732	-64.8326
1541.6	2.96595	35.3252		1541.6	-21.37	-66.0875
1542.4	3.00398	39.9263		1542.4	-25.2866	-66.6578
1543.2	0.342225	46.0483		1543.2	-28.5948	-69.5097
1544	-0.418275	50.4972		1544	-31.2946	-69.6998
1544.8	0.646425	54.718		1544.8	-35.7055	-68.3309
1545.6	-0.4563	56.7713		1545.6	-39.9643	-64.5284
1546.4	-4.29683	62.8933		1546.4	-41.5233	-64.9087
1547.2	-3.042	64.9467		1547.2	-42.3218	-58.4444
1548	-3.61238	68.7872		1548	-41.029	-56.0489
1548.8	-5.36153	73.046		1548.8	-38.5954	-52.3604
1549.6	-7.07265	75.4036		1549.6	-39.2798	-50.7634
1550.4	-7.7571	77.4569		1550.4	-38.9756	-50.117
1551.2	-9.08798	80.9552		1551.2	-40.0403	-50.117
1552	-10.7991	82.5903		1552	-40.8389	-45.9722
1552.8	-9.69637	82.4002		1552.8	-40.1164	-46.9609
1553.6	-9.24007	84.8718		1553.6	-40.3445	-48.4438
1554.4	-9.31612	84.2634		1554.4	-41.1431	-50.231
1555.2	-11.7117	84.4155		1555.2	-43.3485	-54.4518
1556	-11.0273	83.4649		1556	-44.071	-46.3525
1556.8	-10.0766	82.4002		1556.8	-43.9949	-43.2344
1557.6	-11.4835	84.4916		1557.6	-43.8809	-37.3786
1558.4	-11.7497	88.3321		1558.4	-42.9682	-31.6748
1559.2	-14.6016	86.5449		1559.2	-45.1357	-30.6482
1560	-18.5182	83.693		1560	-45.2497	-26.1232
1560.8	-19.0125	85.8985		1560.8	-44.0329	-20.2673
1561.6	-19.0505	84.8338		1561.6	-43.7668	-17.3774
1562.4	-19.2026	82.4002		1562.4	-45.2117	-19.1646
1563.2	-17.6436	81.5636		1563.2	-45.4399	-23.9938
1564	-18.214	80.8411		1564	-46.3525	-26.1612
1564.8	-22.0545	76.4303		1564.8	-46.2384	-23.6896
1565.6	-22.5488	75.5937		1565.6	-46.9989	-20.9138
1566.4	-22.2066	76.088		1566.4	-49.1663	-25.781
1567.2	-23.7656	73.6924		1567.2	-48.748	-27.2259
1568	-24.6782	71.3729		1568	-49.5085	-30.9143
1568.8	-23.6896	67.1141		1568.8	-51.2197	-32.0551
1569.6	-22.5488	68.0648		1569.6	-49.6226	-33.6521
1570.4	-22.7009	66.4297		1570.4	-49.3945	-35.7815
1571.2	-22.9671	64.8706		1571.2	-46.1243	-32.9297
1572	-23.1572	62.6272		1572	-43.9569	-28.2906
1572.8	-19.5068	61.2203		1572.8	-44.147	-29.8877
1573.6	-19.1646	61.4484		1573.6	-41.7134	-30.3439
1574.4	-20.2293	58.4825		1574.4	-40.1924	-30.5341
1575.2	-18.5942	59.4711		1575.2	-39.0136	-23.1572
1576	-19.811	56.6572		1576	-38.4813	-16.1226
1576.8	-17.9858	56.1249		1576.8	-39.4319	-12.6623
1577.6	-18.214	53.8814		1577.6	-36.542	-9.08798
1578.4	-20.1913	52.5125		1578.4	-34.983	-6.57833
1579.2	-19.5449	52.2083		1579.2	-35.021	-2.16743
1580	-14.5636	51.9421		1580	-36.428	-1.2168
1580.8	-10.685	53.8814		1580.8	-36.7321	1.90125
1581.6	-9.65835	55.6306		1581.6	-35.7815	5.7798
1582.4	-8.70772	56.6192		1582.4	-32.8916	10.9132
1583.2	-7.605	56.2009		1583.2	-31.4467	14.9818
1584	-6.04598	57.4177		1584	-30.2679	20.0392
1584.8	-6.2361	57.4558		1584.8	-28.5188	25.9331
1585.6	-6.8445	55.4404		1585.6	-26.1612	30.0778
1586.4	-5.74177	56.3531		1586.4	-23.4994	35.1731
1587.2	-1.0647	57.9501		1587.2	-20.4575	40.9149
1588	0.1521	58.0642		1588	-20.0011	44.9455
1588.8	-0.07605	59.319		1588.8	-17.1493	50.8014
1589.6	1.48297	57.9501		1589.6	-13.8791	58.1402
1590.4	2.16743	56.7713		1590.4	-11.3315	61.7906
1591.2	2.62372	55.7827		1591.2	-8.8218	67.5324
1592	5.70375	55.5926		1592	-7.07265	72.2475
1592.8	7.94723	53.5392		1592.8	-4.4109	73.3122
1593.6	9.46823	53.7293		1593.6	-2.31953	78.4836
1594.4	6.57833	52.2083		1594.4	-0.798525	81.8678
1595.2	8.3655	53.3871		1595.2	-1.78717	84.9098
1596	10.2668	52.3224		1596	0.114075	83.4269
1596.8	11.0653	52.0562		1596.8	-1.17877	85.7464
1597.6	11.4075	50.0029		1597.6	1.33088	84.6056
[truncated: 10,503 more rows]

## Sheet: Fig1c
Fig1c left
0.158616	0.188987	0.203541	0.201468	0.193349	0.182981	0.169823	0.154752	0.138506	0.121696	0.108347	0.100085	0.0952885	0.0970912	0.10488	0.118991	0.136233	0.152932	0.167796	0.179415	0.188433	0.194819	0.200388	0.204397	0.207576	0.209269	0.210588	0.211595	0.21222	0.213399	0.21451	0.2152	0.217406	0.220249	0.222858	0.224039	0.225501	0.226459	0.226944	0.226095	0.225759	0.225141	0.224361	0.223463	0.221504	0.220263	0.218976	0.2177	0.216253	0.214506
0.167322	0.19983	0.215325	0.213483	0.204925	0.192896	0.177492	0.160113	0.142361	0.124809	0.111184	0.103025	0.0993279	0.103348	0.113502	0.12959	0.148251	0.165859	0.181107	0.192643	0.201319	0.207154	0.212015	0.215192	0.217423	0.218009	0.218169	0.217996	0.217427	0.217484	0.217609	0.217549	0.219211	0.221616	0.223872	0.22475	0.225934	0.226628	0.226828	0.225671	0.225036	0.224133	0.223087	0.221945	0.219782	0.218326	0.216797	0.215239	0.21349	0.211435
0.18368	0.215445	0.230522	0.228952	0.220288	0.207065	0.18998	0.170984	0.152443	0.134657	0.121178	0.113325	0.110489	0.116065	0.127872	0.145092	0.164257	0.181945	0.196895	0.207793	0.215666	0.220593	0.224489	0.226675	0.22788	0.227389	0.226486	0.225252	0.223642	0.222742	0.222019	0.221265	0.222345	0.224215	0.226007	0.226498	0.227355	0.22778	0.227733	0.226343	0.225494	0.224399	0.223182	0.221883	0.21959	0.217989	0.216289	0.214522	0.212546	0.210256
0.210937	0.240106	0.253842	0.252641	0.244434	0.230923	0.213049	0.19314	0.17404	0.155818	0.142151	0.134221	0.131713	0.138089	0.150799	0.168377	0.187253	0.204342	0.218503	0.228409	0.23528	0.239202	0.242151	0.24338	0.243634	0.242138	0.240247	0.237984	0.235279	0.233341	0.231657	0.230012	0.23028	0.231371	0.232469	0.232383	0.232783	0.232856	0.232525	0.230893	0.229866	0.228642	0.227336	0.22597	0.223623	0.221981	0.220231	0.218398	0.216345	0.213976
0.250136	0.274829	0.28596	0.284618	0.276862	0.26343	0.245115	0.224403	0.204372	0.184967	0.170224	0.161318	0.158134	0.164194	0.176807	0.193937	0.21192	0.228043	0.241289	0.250266	0.256335	0.25949	0.261747	0.262231	0.261722	0.259363	0.256567	0.253295	0.249439	0.246395	0.243668	0.240999	0.240296	0.240441	0.240688	0.239899	0.239766	0.239454	0.238872	0.237091	0.236026	0.23485	0.233654	0.232439	0.230256	0.228815	0.227275	0.225644	0.223785	0.2216
0.288627	0.307499	0.315468	0.314176	0.307545	0.295228	0.277427	0.256616	0.235863	0.215168	0.199067	0.188815	0.18437	0.189254	0.200875	0.216717	0.233172	0.247943	0.260131	0.268302	0.273849	0.276641	0.278641	0.278831	0.277965	0.275131	0.271706	0.267599	0.262661	0.258464	0.25457	0.250699	0.248775	0.247708	0.246843	0.245125	0.24425	0.243385	0.242445	0.240481	0.239368	0.238268	0.237241	0.23626	0.234366	0.233264	0.232092	0.230843	0.22938	0.227595
0.321156	0.333816	0.338235	0.336769	0.331557	0.321162	0.304803	0.284638	0.263556	0.241735	0.224227	0.212442	0.206325	0.209358	0.219229	0.233074	0.247486	0.260586	0.271568	0.278981	0.284175	0.286886	0.288924	0.289137	0.288207	0.285217	0.281435	0.276722	0.270896	0.265645	0.260617	0.255537	0.252309	0.249924	0.247834	0.245087	0.243338	0.24179	0.240373	0.238154	0.23691	0.235821	0.234918	0.234144	0.232557	0.231803	0.231027	0.230206	0.229201	0.227895
0.345031	0.351562	0.351942	0.349597	0.345573	0.337545	0.323598	0.305124	0.284677	0.262546	0.244182	0.231177	0.223389	0.224221	0.231805	0.243047	0.254903	0.265894	0.2753	0.281736	0.286431	0.289045	0.291121	0.291444	0.290549	0.287603	0.283691	0.278618	0.272177	0.266058	0.260028	0.253861	0.249362	0.245671	0.242342	0.238552	0.235849	0.233517	0.231517	0.228981	0.227506	0.226339	0.225481	0.224852	0.22357	0.223139	0.222747	0.222356	0.221823	0.221019
0.360372	0.361736	0.357886	0.353673	0.350298	0.344517	0.33335	0.317066	0.297922	0.276181	0.257531	0.243804	0.234725	0.233585	0.238947	0.247577	0.256861	0.265646	0.273311	0.278593	0.282579	0.284895	0.286813	0.287127	0.286201	0.283339	0.279423	0.274201	0.267436	0.260722	0.253948	0.24696	0.241399	0.236567	0.232111	0.22735	0.223677	0.220497	0.217812	0.214863	0.213023	0.211637	0.210693	0.2101	0.209065	0.208886	0.208826	0.208835	0.208758	0.208447
0.36409	0.3625	0.355596	0.349675	0.346746	0.342695	0.333862	0.319563	0.301959	0.281363	0.263437	0.250187	0.241026	0.238986	0.242936	0.249534	0.256683	0.263507	0.269494	0.273586	0.276716	0.278559	0.280142	0.280366	0.279378	0.276651	0.272832	0.267626	0.260774	0.253694	0.246399	0.238835	0.232404	0.226575	0.221078	0.215383	0.210694	0.206571	0.203062	0.199547	0.197146	0.195338	0.19411	0.193371	0.192442	0.19237	0.192515	0.192816	0.193102	0.193209
0.358108	0.355681	0.347383	0.340687	0.338213	0.335291	0.328108	0.315411	0.299434	0.28064	0.26437	0.252667	0.244494	0.242526	0.245849	0.251049	0.256597	0.261861	0.266433	0.269511	0.271862	0.273267	0.274545	0.274777	0.27386	0.271433	0.267894	0.262919	0.256243	0.249051	0.241474	0.233577	0.226484	0.219834	0.213426	0.206882	0.201201	0.196113	0.19171	0.187524	0.184418	0.182017	0.180321	0.179239	0.178223	0.178053	0.178204	0.178606	0.179072	0.179423
0.3465	0.344975	0.336903	0.330324	0.328123	0.325524	0.31913	0.307491	0.293002	0.27635	0.262399	0.253097	0.246829	0.24585	0.24943	0.254199	0.259112	0.263662	0.267519	0.27015	0.272157	0.273457	0.274715	0.275221	0.274625	0.272712	0.269661	0.265137	0.258881	0.251849	0.244265	0.236294	0.228828	0.221657	0.214615	0.207435	0.200951	0.195041	0.189828	0.184973	0.18114	0.178076	0.175797	0.174218	0.172896	0.172414	0.172343	0.172607	0.173006	0.173354
0.333686	0.335085	0.329096	0.32376	0.321893	0.318987	0.312536	0.301269	0.287794	0.273004	0.261287	0.254451	0.250288	0.250681	0.255174	0.260827	0.266708	0.272127	0.276731	0.280184	0.282942	0.285022	0.287004	0.288339	0.288514	0.287403	0.285077	0.281203	0.275505	0.268844	0.261483	0.253628	0.246158	0.23895	0.231777	0.22435	0.217499	0.211144	0.205424	0.200021	0.195595	0.191919	0.189031	0.186853	0.184952	0.183925	0.183355	0.183168	0.183157	0.183137
0.321249	0.326608	0.323778	0.320436	0.319047	0.315548	0.308526	0.297167	0.284266	0.270905	0.261099	0.256549	0.254504	0.25657	0.262542	0.270038	0.277979	0.285332	0.291668	0.296785	0.301033	0.304496	0.307723	0.310246	0.311469	0.311295	0.309776	0.306576	0.301393	0.295093	0.287956	0.280188	0.27281	0.265743	0.258654	0.251158	0.24417	0.237584	0.231537	0.225667	0.220748	0.216518	0.213032	0.210223	0.207613	0.205937	0.204737	0.203949	0.203362	0.202796
0.313175	0.322917	0.323864	0.322999	0.322163	0.317887	0.309864	0.297869	0.284845	0.272078	0.263369	0.260441	0.260212	0.264241	0.272384	0.282613	0.293487	0.303551	0.312297	0.31958	0.325722	0.330829	0.335481	0.339214	0.341451	0.342061	0.34117	0.338434	0.333499	0.327351	0.320256	0.312371	0.304983	0.298018	0.291023	0.283479	0.276456	0.26975	0.263484	0.257203	0.251879	0.247166	0.243132	0.239722	0.236368	0.234025	0.232167	0.230741	0.229531	0.228366
0.309874	0.323818	0.328501	0.330011	0.329494	0.324119	0.314636	0.301421	0.287525	0.274412	0.265829	0.263633	0.264675	0.270745	0.281579	0.295284	0.309826	0.323283	0.335052	0.344952	0.353345	0.360297	0.366484	0.37138	0.374544	0.375751	0.375302	0.37283	0.367917	0.361767	0.354592	0.346462	0.339022	0.33215	0.325267	0.317684	0.310702	0.303962	0.297568	0.290929	0.285291	0.280181	0.275673	0.271725	0.267645	0.264682	0.262202	0.260161	0.258343	0.256584
0.30754	0.325017	0.333087	0.336771	0.336408	0.329886	0.318906	0.304445	0.289504	0.275644	0.26665	0.264608	0.266554	0.27469	0.288518	0.306085	0.324675	0.341883	0.356994	0.369758	0.380586	0.389499	0.397254	0.403282	0.407315	0.409051	0.40897	0.406705	0.401792	0.395649	0.388427	0.380104	0.372657	0.365902	0.359152	0.351556	0.344645	0.337909	0.331437	0.324504	0.318624	0.313191	0.308284	0.303872	0.299147	0.29564	0.292606	0.290011	0.287634	0.285322
0.307706	0.327796	0.338562	0.343944	0.34349	0.335781	0.323309	0.307619	0.291573	0.276721	0.266902	0.264496	0.266961	0.277071	0.29397	0.315482	0.338149	0.359114	0.377559	0.393137	0.406339	0.417106	0.42628	0.433251	0.437961	0.440027	0.440135	0.43792	0.432873	0.426649	0.419326	0.410789	0.40333	0.396674	0.390041	0.382417	0.37558	0.36887	0.362369	0.355216	0.34919	0.343544	0.338357	0.333615	0.328386	0.324484	0.32104	0.318027	0.315217	0.312465
0.310782	0.332614	0.345231	0.351589	0.350611	0.341505	0.327402	0.310389	0.293171	0.277182	0.266293	0.263189	0.265909	0.277905	0.297853	0.323234	0.349832	0.374392	0.396015	0.414236	0.429649	0.442092	0.45251	0.460241	0.465468	0.467711	0.467875	0.465593	0.460294	0.453888	0.446382	0.437563	0.43004	0.423417	0.416839	0.409126	0.402321	0.395611	0.38908	0.381719	0.375584	0.369777	0.364376	0.35938	0.353737	0.349538	0.345787	0.342456	0.339313	0.336217
0.311496	0.33442	0.348413	0.355541	0.354149	0.344	0.328646	0.310681	0.292628	0.275798	0.264021	0.260247	0.263128	0.276801	0.299478	0.328233	0.358244	0.385929	0.410304	0.430856	0.448211	0.462156	0.473663	0.482092	0.487788	0.490232	0.490465	0.488138	0.482643	0.476061	0.468363	0.459287	0.451645	0.444968	0.438349	0.430499	0.423636	0.416851	0.410231	0.402675	0.396413	0.390447	0.384848	0.379627	0.373655	0.369202	0.365189	0.361587	0.358166	0.354786
0.31208	0.335789	0.350913	0.358764	0.357216	0.346401	0.330094	0.31133	0.292508	0.274872	0.26218	0.2576	0.260409	0.275453	0.300484	0.332156	0.365111	0.395499	0.42228	0.444885	0.463964	0.479239	0.491713	0.500762	0.506884	0.509516	0.509819	0.507455	0.501773	0.495006	0.487099	0.477745	0.469938	0.463132	0.45639	0.448328	0.441325	0.434392	0.427619	0.419821	0.413389	0.407233	0.401418	0.395967	0.389677	0.384982	0.380721	0.376868	0.373193	0.369561
0.309747	0.334021	0.350201	0.358934	0.357678	0.346814	0.330131	0.311037	0.291801	0.273669	0.26031	0.255053	0.257741	0.273884	0.300849	0.334866	0.370194	0.402776	0.431505	0.455821	0.476332	0.492757	0.50606	0.515694	0.522222	0.525101	0.525519	0.52317	0.517385	0.510454	0.502332	0.492707	0.484659	0.477614	0.470626	0.462272	0.455008	0.447815	0.440785	0.432706	0.426027	0.419622	0.413546	0.407828	0.401237	0.396274	0.391745	0.387628	0.383696	0.379818
0.307111	0.331926	0.349232	0.359084	0.358579	0.348145	0.331453	0.312214	0.292635	0.274057	0.260087	0.254163	0.25664	0.273673	0.302271	0.338261	0.375567	0.409983	0.440361	0.466117	0.487847	0.50525	0.519272	0.529422	0.536323	0.539427	0.539959	0.537626	0.531732	0.524627	0.516265	0.506324	0.497967	0.490596	0.483266	0.474519	0.466895	0.459349	0.451975	0.443532	0.436534	0.429817	0.423429	0.417403	0.410479	0.405224	0.400407	0.39601	0.391811	0.387683
0.303356	0.328631	0.347104	0.358313	0.358997	0.349504	0.333278	0.31427	0.294632	0.275856	0.261499	0.255054	0.257319	0.275036	0.304917	0.342392	0.381176	0.416973	0.448588	0.475459	0.498129	0.516332	0.530936	0.541552	0.548781	0.552128	0.552772	0.550455	0.544481	0.537176	0.52853	0.518236	0.509467	0.501643	0.493837	0.484603	0.476492	0.468472	0.460644	0.451773	0.444366	0.437257	0.430489	0.424095	0.416811	0.411206	0.406049	0.401325	0.396821	0.392413
0.302667	0.328452	0.34817	0.360935	0.363139	0.354891	0.339366	0.320687	0.301027	0.282089	0.267411	0.260523	0.262603	0.280929	0.311925	0.350644	0.390598	0.427473	0.460054	0.487757	0.511125	0.529899	0.544924	0.55585	0.563293	0.566754	0.567408	0.565006	0.558829	0.551217	0.542167	0.531363	0.522032	0.51359	0.505141	0.495235	0.48648	0.47784	0.469419	0.459968	0.452028	0.444414	0.437164	0.430308	0.422562	0.416532	0.410967	0.405854	0.400991	0.396258
0.303002	0.329286	0.350265	0.364724	0.36873	0.362072	0.347612	0.329586	0.310196	0.291394	0.276702	0.269639	0.271691	0.290586	0.322503	0.362128	0.402856	0.440416	0.473588	0.501786	0.525551	0.54466	0.559907	0.571009	0.578541	0.582033	0.582607	0.58003	0.573577	0.565555	0.555985	0.544558	0.534508	0.525277	0.516013	0.505292	0.495738	0.486332	0.47718	0.467042	0.458449	0.450222	0.442391	0.43498	0.426701	0.420162	0.41411	0.408538	0.403252	0.398138
0.305206	0.331948	0.354135	0.370341	0.376349	0.371526	0.358403	0.34124	0.322299	0.303799	0.28924	0.282126	0.284209	0.303623	0.336308	0.37661	0.417815	0.455754	0.489237	0.517639	0.541554	0.560765	0.576079	0.587213	0.594739	0.598158	0.598581	0.595771	0.588969	0.580493	0.57036	0.558238	0.547414	0.537332	0.527196	0.51559	0.505198	0.494991	0.485073	0.474191	0.464911	0.456038	0.447597	0.439607	0.430756	0.423693	0.417145	0.411105	0.405393	0.399898
0.309006	0.336103	0.359405	0.377338	0.385437	0.382624	0.371063	0.354985	0.336707	0.318731	0.304506	0.297497	0.299685	0.31955	0.352818	0.393508	0.434842	0.472802	0.506252	0.53453	0.558301	0.577364	0.592548	0.603551	0.610942	0.614179	0.614368	0.611254	0.604054	0.595096	0.584377	0.571534	0.559911	0.548955	0.537928	0.525436	0.514216	0.503218	0.492541	0.480918	0.470954	0.461434	0.452382	0.44381	0.434381	0.426792	0.419747	0.413241	0.407105	0.401235
0.312649	0.339906	0.364155	0.383695	0.393826	0.393081	0.383247	0.36849	0.351146	0.333978	0.320349	0.313643	0.316033	0.336282	0.369944	0.410719	0.451852	0.489507	0.522603	0.550488	0.573869	0.592599	0.607493	0.61826	0.625417	0.628422	0.628324	0.624875	0.617288	0.60785	0.596554	0.583027	0.570614	0.55879	0.546883	0.533546	0.521517	0.509745	0.498325	0.485996	0.475357	0.4652	0.455542	0.446394	0.436406	0.42829	0.420748	0.413775	0.407215	0.40097
0.318192	0.345483	0.370537	0.391525	0.403519	0.404706	0.396536	0.383093	0.366735	0.350458	0.337521	0.331215	0.33388	0.354512	0.388495	0.42924	0.470019	0.507205	0.539791	0.567116	0.589957	0.608202	0.622685	0.633092	0.63992	0.642592	0.64214	0.638302	0.630274	0.620341	0.608469	0.594249	0.581064	0.568391	0.555627	0.541455	0.528653	0.516144	0.504017	0.490997	0.479718	0.468957	0.458728	0.449038	0.438512	0.429912	0.421916	0.414521	0.40758	0.401002
0.324308	0.351514	0.377231	0.399494	0.413157	0.416134	0.409583	0.39749	0.382208	0.366928	0.354785	0.348967	0.351955	0.372929	0.407123	0.447678	0.48794	0.524499	0.55642	0.58305	0.605224	0.622876	0.636852	0.64682	0.653249	0.655539	0.654695	0.650445	0.641975	0.631559	0.619136	0.604266	0.59035	0.57687	0.563293	0.548337	0.534807	0.521606	0.508816	0.495151	0.483273	0.471947	0.461185	0.450993	0.439971	0.430924	0.422512	0.41473	0.407444	0.400566
0.329639	0.356638	0.382859	0.406197	0.421295	0.425901	0.420915	0.410222	0.396123	0.381955	0.370704	0.365444	0.368778	0.390018	0.424282	0.464459	0.504034	0.539812	0.570918	0.596749	0.618153	0.635148	0.648545	0.658038	0.664027	0.665932	0.664682	0.660022	0.651153	0.640285	0.627357	0.611922	0.597337	0.583117	0.568791	0.553141	0.538939	0.525098	0.511693	0.497455	0.485022	0.473171	0.461914	0.451252	0.439784	0.430314	0.421505	0.413353	0.405733	0.398564
0.336545	0.363341	0.390016	0.414307	0.430647	0.436666	0.433073	0.423647	0.410651	0.397531	0.387143	0.382451	0.386159	0.407674	0.441996	0.48179	0.520669	0.555646	0.585915	0.610913	0.631519	0.647809	0.660589	0.669554	0.67506	0.676522	0.67483	0.669733	0.660431	0.649109	0.635687	0.619694	0.604474	0.58955	0.574517	0.558196	0.543369	0.528937	0.514969	0.500194	0.487261	0.474942	0.463248	0.452177	0.440308	0.430482	0.421342	0.412886	0.404996	0.397595
0.343674	0.370254	0.397314	0.422423	0.439816	0.447066	0.444742	0.436524	0.424616	0.412539	0.403016	0.3989	0.402979	0.424722	0.459036	0.498387	0.536531	0.570673	0.600075	0.624222	0.644014	0.659589	0.671739	0.680163	0.685172	0.686182	0.684038	0.678497	0.668767	0.657001	0.643108	0.626591	0.610778	0.595196	0.579506	0.562568	0.547165	0.53219	0.517709	0.502446	0.489063	0.476325	0.464242	0.45281	0.440589	0.430452	0.421026	0.412306	0.404184	0.396587
0.350894	0.377243	0.404612	0.430411	0.448677	0.456986	0.45582	0.448757	0.437928	0.426887	0.418225	0.414687	0.419127	0.441055	0.475304	0.514179	0.551575	0.584881	0.613416	0.636728	0.65572	0.670597	0.682124	0.690015	0.694527	0.695087	0.692489	0.686507	0.676354	0.664154	0.649805	0.632796	0.616427	0.600233	0.583936	0.566431	0.550499	0.535029	0.520082	0.504378	0.490589	0.477475	0.465045	0.453296	0.440765	0.430359	0.420686	0.411742	0.403423	0.395661
0.356453	0.382543	0.41013	0.43649	0.455468	0.464715	0.46466	0.458785	0.449109	0.439172	0.431412	0.428451	0.433204	0.455196	0.489237	0.527504	0.564075	0.596496	0.624133	0.646625	0.66483	0.679048	0.689976	0.697382	0.701424	0.701586	0.698565	0.692173	0.681659	0.669065	0.654307	0.636887	0.620025	0.603291	0.586456	0.568475	0.552072	0.53616	0.520797	0.504721	0.490568	0.477115	0.464371	0.452331	0.439529	0.428864	0.41895	0.40978	0.401261	0.393326
0.363085	0.389022	0.416871	0.443779	0.463398	0.47346	0.474383	0.469565	0.460943	0.452018	0.445095	0.442689	0.447751	0.469807	0.503646	0.541357	0.577165	0.608764	0.635565	0.657283	0.674748	0.688326	0.698677	0.705596	0.709174	0.708925	0.705481	0.698679	0.687787	0.6748	0.65964	0.641804	0.624469	0.607219	0.589876	0.571434	0.554599	0.538289	0.522559	0.506146	0.491683	0.477946	0.464943	0.452668	0.439636	0.428771	0.418674	0.409335	0.400669	0.392612
0.36924	0.395131	0.423274	0.450702	0.470885	0.481664	0.483467	0.479636	0.472034	0.464089	0.457981	0.456111	0.461454	0.483518	0.517097	0.554224	0.589277	0.620073	0.646067	0.667046	0.683806	0.69678	0.706583	0.713045	0.716186	0.715556	0.711719	0.704538	0.693306	0.679962	0.66444	0.646239	0.628483	0.610774	0.592982	0.57414	0.556927	0.540274	0.524232	0.507539	0.492817	0.478845	0.465627	0.453158	0.439934	0.428898	0.418642	0.409157	0.400361	0.392195
0.374809	0.400788	0.429278	0.457213	0.477906	0.489319	0.491911	0.488989	0.482354	0.475343	0.47001	0.468646	0.474239	0.496262	0.529532	0.56607	0.600394	0.63043	0.655662	0.675955	0.692059	0.704478	0.713778	0.719828	0.722573	0.721608	0.717422	0.709909	0.698388	0.684738	0.668909	0.650407	0.632293	0.61419	0.596015	0.576838	0.559306	0.542364	0.526065	0.509145	0.49421	0.480044	0.46665	0.45402	0.440634	0.429453	0.419059	0.409444	0.400532	0.392268
0.378142	0.404317	0.433161	0.461552	0.482684	0.494675	0.498014	0.495988	0.490321	0.484237	0.479646	0.478725	0.484476	0.506327	0.539163	0.575034	0.608617	0.637915	0.662425	0.682101	0.697619	0.709573	0.718445	0.724179	0.72661	0.725415	0.720968	0.713212	0.701518	0.687657	0.671622	0.652945	0.634577	0.616186	0.597726	0.578324	0.560547	0.543382	0.526881	0.509805	0.494697	0.480367	0.466818	0.454037	0.440511	0.429177	0.418631	0.408865	0.39981	0.391414
0.382609	0.40922	0.438578	0.467515	0.489118	0.501637	0.50561	0.504325	0.499468	0.494158	0.490185	0.489631	0.495497	0.517168	0.549597	0.584915	0.617896	0.646599	0.670533	0.689707	0.704755	0.716328	0.724861	0.730342	0.732534	0.731164	0.726528	0.718599	0.706781	0.692773	0.676591	0.657785	0.639225	0.620607	0.601923	0.582338	0.564374	0.547044	0.530397	0.513199	0.497971	0.483528	0.469874	0.456995	0.443362	0.431924	0.421273	0.411404	0.40225	0.393763
0.386518	0.413709	0.443661	0.473177	0.495255	0.50827	0.512813	0.512192	0.508066	0.503453	0.500025	0.499779	0.505703	0.527131	0.559107	0.593878	0.626299	0.654465	0.67789	0.696628	0.711275	0.722529	0.730783	0.73607	0.738084	0.736604	0.731845	0.723809	0.711936	0.697846	0.681586	0.662719	0.644036	0.625259	0.606417	0.586709	0.568613	0.551165	0.534416	0.517135	0.50182	0.487295	0.473563	0.460607	0.446886	0.435361	0.42462	0.414659	0.405416	0.396846
0.389893	0.417752	0.448336	0.478438	0.500987	0.514468	0.519525	0.519494	0.516027	0.512038	0.509093	0.509102	0.515037	0.536175	0.567657	0.601875	0.633748	0.6614	0.684347	0.702679	0.716957	0.727921	0.735924	0.741044	0.742909	0.741348	0.736502	0.728397	0.716504	0.702371	0.68607	0.667185	0.648423	0.629536	0.610582	0.590794	0.572604	0.555075	0.538256	0.520921	0.505545	0.490961	0.477171	0.464157	0.450362	0.438763	0.427945	0.417903	0.408579	0.399933
0.392891	0.421448	0.45266	0.483329	0.506334	0.520251	0.525766	0.526255	0.523377	0.519949	0.517427	0.517645	0.523552	0.544359	0.575308	0.608959	0.64028	0.667422	0.6899	0.707834	0.721756	0.73244	0.740204	0.745165	0.746894	0.745269	0.740357	0.732207	0.720318	0.706167	0.689854	0.670981	0.652176	0.633215	0.614186	0.594352	0.576101	0.558518	0.541655	0.524288	0.508872	0.494247	0.480416	0.467357	0.4535	0.441839	0.430953	0.420838	0.411442	0.402724
0.393637	0.422809	0.454536	0.485661	0.509052	0.523371	0.529331	0.530345	0.528064	0.525202	0.523085	0.52346	0.529266	0.549629	0.579924	0.612904	0.643604	0.670193	0.692173	0.709707	0.72328	0.73371	0.741256	0.746099	0.747729	0.746096	0.741169	0.733029	0.72122	0.707114	0.690855	0.672083	0.653303	0.634336	0.615294	0.59548	0.577208	0.559605	0.542723	0.525357	0.509912	0.49525	0.481373	0.46826	0.45434	0.442596	0.431616	0.421398	0.411893	0.403066
0.395943	0.425753	0.45803	0.489638	0.51343	0.528115	0.534434	0.535847	0.534032	0.531629	0.529858	0.530388	0.536128	0.55612	0.585841	0.618239	0.64838	0.674453	0.695963	0.713092	0.726313	0.736456	0.74376	0.748435	0.749935	0.748243	0.743271	0.735111	0.723326	0.709231	0.692992	0.674268	0.655491	0.636501	0.617436	0.597617	0.579328	0.561712	0.544822	0.527451	0.511996	0.49732	0.483425	0.470289	0.456321	0.444536	0.433505	0.42323	0.413665	0.404777
0.398049	0.428449	0.461227	0.493268	0.51743	0.532448	0.539082	0.540839	0.53943	0.537439	0.535981	0.536647	0.542316	0.561933	0.59107	0.62288	0.652454	0.678002	0.699037	0.715751	0.728616	0.738464	0.745519	0.750016	0.751379	0.749622	0.744608	0.736429	0.724668	0.710587	0.694373	0.675704	0.656946	0.637952	0.61888	0.599071	0.580777	0.56316	0.546271	0.528901	0.513442	0.498757	0.484849	0.471693	0.457681	0.445859	0.434784	0.424458	0.414836	0.40589
0.399981	0.430934	0.464168	0.496594	0.521092	0.536415	0.543325	0.545378	0.544322	0.542699	0.541527	0.542317	0.547916	0.567156	0.595704	0.626921	0.655916	0.680925	0.701472	0.717757	0.730259	0.739801	0.746602	0.750908	0.752131	0.750303	0.745245	0.737049	0.725309	0.711242	0.695056	0.676446	0.657716	0.638732	0.619667	0.599876	0.58159	0.563981	0.547101	0.529733	0.514275	0.499584	0.485664	0.472491	0.458433	0.446577	0.43546	0.425084	0.415407	0.406403
0.401752	0.433198	0.466832	0.499587	0.524386	0.539988	0.547143	0.549448	0.548694	0.5474	0.54649	0.547401	0.552936	0.571803	0.599757	0.630373	0.658779	0.683237	0.703287	0.719132	0.731266	0.740498	0.747043	0.751157	0.752242	0.750342	0.745245	0.737036	0.725315	0.711265	0.69511	0.676559	0.657864	0.6389	0.619854	0.600088	0.581819	0.564224	0.547357	0.529992	0.514536	0.499841	0.48591	0.47272	0.458614	0.446727	0.435569	0.425143	0.415412	0.406351
0.40328	0.435134	0.469091	0.50211	0.527178	0.543041	0.550422	0.552953	0.552466	0.55147	0.550806	0.551837	0.557317	0.575816	0.603178	0.633192	0.661008	0.684912	0.704465	0.719868	0.731639	0.740566	0.746864	0.750791	0.751746	0.749779	0.744652	0.736436	0.724738	0.710709	0.694588	0.676099	0.657447	0.638511	0.619493	0.59976	0.581514	0.563939	0.547089	0.529726	0.514273	0.499574	0.485633	0.472427	0.458271	0.446353	0.435156	0.424682	0.414896	0.405778
0.402123	0.434165	0.468238	0.501347	0.526585	0.542689	0.550327	0.553139	0.55297	0.552308	0.551897	0.553022	0.558394	0.576422	0.60307	0.632365	0.659509	0.682809	0.701832	0.716797	0.72822	0.736881	0.742972	0.746773	0.747651	0.74569	0.740594	0.732438	0.720847	0.70691	0.690894	0.672553	0.654008	0.635161	0.616222	0.596573	0.578379	0.560844	0.54402	0.526673	0.51122	0.496507	0.482539	0.469295	0.45507	0.443089	0.431816	0.421252	0.411367	0.402144
0.402736	0.434989	0.469238	0.502511	0.52799	0.544366	0.552248	0.555287	0.555359	0.554966	0.55478	0.556022	0.561345	0.579004	0.605053	0.633737	0.660287	0.683037	0.701575	0.716116	0.727203	0.735588	0.741467	0.745111	0.745892	0.74389	0.738792	0.730657	0.719108	0.705211	0.689245	0.670978	0.652493	0.633695	0.614804	0.595201	0.577043	0.559535	0.542732	0.525384	0.509933	0.495214	0.481232	0.467969	0.453686	0.441671	0.430355	0.419739	0.409795	0.40051
0.402903	0.435292	0.469655	0.503051	0.528759	0.545405	0.553533	0.556795	0.557098	0.556965	0.557004	0.55837	0.56366	0.580963	0.606424	0.634506	0.660474	0.682689	0.700758	0.714894	0.725667	0.733801	0.739492	0.743003	0.743708	0.741686	0.736603	0.728504	0.71701	0.703166	0.68726	0.669073	0.650658	0.63192	0.613085	0.593534	0.575418	0.55794	0.541158	0.523808	0.508357	0.49363	0.479631	0.466344	0.452	0.439947	0.428583	0.417912	0.407907	0.398556
0.402646	0.435107	0.469532	0.503017	0.528938	0.545846	0.554215	0.55769	0.558212	0.558337	0.558607	0.560114	0.565394	0.582365	0.607262	0.634761	0.660168	0.681869	0.699492	0.713249	0.723733	0.731645	0.737177	0.740582	0.741237	0.739216	0.734167	0.726123	0.714699	0.700921	0.685086	0.666989	0.648652	0.629985	0.611215	0.591722	0.573653	0.55621	0.53945	0.522098	0.506646	0.491908	0.47789	0.464577	0.450168	0.438073	0.42666	0.415931	0.405862	0.396445
0.402018	0.434492	0.468931	0.502478	0.528598	0.545763	0.55437	0.55805	0.558777	0.559154	0.55966	0.561328	0.566632	0.583305	0.607674	0.634622	0.659501	0.680718	0.697925	0.711336	0.721564	0.729285	0.734692	0.738022	0.738656	0.736661	0.731669	0.723699	0.712364	0.698668	0.682917	0.664919	0.646671	0.628084	0.609388	0.589961	0.571944	0.554537	0.537802	0.520449	0.504995	0.490244	0.476205	0.462862	0.448387	0.436249	0.424787	0.413999	0.403867	0.394385
0.401084	0.433523	0.467945	0.501536	0.527847	0.545263	0.554103	0.557977	0.558899	0.559524	0.560279	0.562144	0.567523	0.583959	0.607865	0.63432	0.658731	0.679522	0.696366	0.709483	0.719502	0.72708	0.732404	0.735702	0.73635	0.734412	0.729505	0.721634	0.71041	0.696814	0.681162	0.663277	0.645129	0.626637	0.608026	0.588677	0.570719	0.553356	0.536649	0.519303	0.50385	0.48909	0.475031	0.461661	0.447128	0.434949	0.423439	0.412596	0.402406	0.392864
0.399837	0.432191	0.466568	0.500194	0.526696	0.544364	0.553439	0.557507	0.558619	0.559495	0.560515	0.562609	0.568116	0.584379	0.607889	0.633913	0.657921	0.678346	0.694884	0.707762	0.717624	0.725108	0.730394	0.733703	0.734403	0.732558	0.727765	0.72002	0.708931	0.695456	0.679918	0.662162	0.644127	0.625742	0.607228	0.587967	0.570076	0.552761	0.536088	0.518759	0.503312	0.488546	0.474472	0.461079	0.446498	0.434283	0.422731	0.411841	0.401598	0.392003
0.395364	0.427423	0.461548	0.495026	0.521587	0.539448	0.548757	0.553058	0.554414	0.55558	0.556876	0.559183	0.564782	0.580788	0.603799	0.629285	0.652824	0.672849	0.689063	0.701724	0.711456	0.718902	0.724206	0.727601	0.728423	0.726761	0.722163	0.714631	0.703789	0.690533	0.675211	0.657697	0.639863	0.621661	0.603308	0.584203	0.566421	0.549188	0.532573	0.515287	0.499854	0.485085	0.470989	0.45756	0.442917	0.430638	0.419011	0.408035	0.3977	0.388007
0.393311	0.425182	0.459179	0.492641	0.519352	0.537441	0.546971	0.551458	0.553	0.554406	0.555965	0.558519	0.564284	0.580171	0.602851	0.627962	0.651162	0.670888	0.686857	0.699346	0.708979	0.716391	0.721711	0.72517	0.726091	0.724566	0.720121	0.712751	0.702082	0.688978	0.673799	0.656439	0.638738	0.62066	0.602417	0.583413	0.565706	0.548529	0.531956	0.514696	0.499275	0.484505	0.470398	0.456949	0.442262	0.429948	0.41828	0.407257	0.396871	0.387127
0.390907	0.422549	0.456378	0.489796	0.516637	0.53494	0.544685	0.549356	0.551082	0.552723	0.554539	0.557338	0.563276	0.579059	0.601429	0.626185	0.649071	0.668523	0.684272	0.696615	0.706171	0.713573	0.71893	0.722472	0.723508	0.722136	0.717857	0.710663	0.700182	0.687243	0.67222	0.655022	0.637462	0.619512	0.601383	0.582484	0.564854	0.547736	0.531206	0.513976	0.49857	0.483802	0.469686	0.456218	0.441489	0.42914	0.417431	0.406359	0.395923	0.386127
0.388174	0.419557	0.453185	0.486535	0.513483	0.531984	0.541941	0.546797	0.548707	0.550576	0.552646	0.555688	0.561801	0.577491	0.599568	0.623984	0.646577	0.665779	0.68133	0.693552	0.703053	0.710465	0.715875	0.719518	0.720684	0.71948	0.715379	0.708373	0.698092	0.68533	0.670471	0.653445	0.63603	0.618213	0.600198	0.581405	0.563854	0.546796	0.530314	0.513117	0.497729	0.482966	0.468843	0.455358	0.440587	0.428202	0.416451	0.405332	0.394843	0.384995
0.385214	0.416323	0.449715	0.482957	0.509973	0.528643	0.538791	0.543821	0.545908	0.547998	0.550319	0.553609	0.559905	0.575515	0.597321	0.621416	0.643739	0.662716	0.678093	0.690219	0.699684	0.707127	0.712605	0.716364	0.717671	0.716646	0.712733	0.705925	0.695858	0.683285	0.668601	0.651757	0.634495	0.616816	0.598922	0.580238	0.562768	0.545775	0.529344	0.512184	0.496818	0.482063	0.467934	0.454433	0.43962	0.427199	0.415405	0.404235	0.393692	0.383788
0.382103	0.412922	0.446036	0.479121	0.506154	0.524951	0.535261	0.540447	0.542703	0.545009	0.547582	0.551121	0.557605	0.573147	0.594697	0.618486	0.640558	0.65933	0.67455	0.686599	0.696043	0.703531	0.709087	0.712972	0.714427	0.713589	0.709869	0.703266	0.693422	0.681044	0.666544	0.649889	0.632785	0.615248	0.597477	0.578906	0.56152	0.544594	0.528219	0.5111	0.495759	0.481016	0.466885	0.45337	0.438517	0.426062	0.414224	0.403005	0.392408	0.382447
0.378894	0.409418	0.442217	0.475099	0.502103	0.520984	0.531424	0.536746	0.539162	0.541676	0.544494	0.548279	0.554946	0.57042	0.591723	0.615213	0.637045	0.655626	0.670702	0.682688	0.692124	0.699669	0.705311	0.70933	0.710937	0.71029	0.706765	0.700368	0.690752	0.678576	0.664264	0.647805	0.630861	0.613467	0.595822	0.577366	0.560066	0.54321	0.526893	0.509821	0.49451	0.479782	0.465653	0.452128	0.437238	0.42475	0.412873	0.401606	0.390958	0.380944
0.375672	0.405906	0.438364	0.470997	0.497917	0.516826	0.52735	0.532778	0.535334	0.538041	0.541094	0.545115	0.551958	0.567364	0.588427	0.611626	0.63323	0.651632	0.666577	0.678516	0.687953	0.695566	0.7013	0.705458	0.707218	0.706764	0.703433	0.697243	0.687857	0.675885	0.661765	0.645504	0.628723	0.611475	0.593955	0.575619	0.558407	0.541623	0.525369	0.508349	0.493072	0.478364	0.464242	0.450711	0.435789	0.423275	0.411361	0.400052	0.389356	0.379293
0.372472	0.402442	0.434551	0.466905	0.493693	0.512578	0.52314	0.528639	0.531314	0.534194	0.537467	0.541711	0.548716	0.564048	0.584873	0.607784	0.629166	0.647399	0.662223	0.674124	0.683572	0.69126	0.697088	0.701386	0.703298	0.703034	0.699894	0.693906	0.684753	0.672987	0.659061	0.643005	0.62639	0.609289	0.591899	0.573686	0.556566	0.539859	0.523673	0.506711	0.491475	0.476793	0.462684	0.449153	0.434208	0.421672	0.409729	0.398383	0.387646	0.377538
0.365886	0.395417	0.426964	0.458808	0.485263	0.503988	0.514523	0.520091	0.522907	0.525973	0.529448	0.533866	0.540949	0.556058	0.576463	0.598903	0.619919	0.637878	0.652501	0.664324	0.673759	0.681525	0.687454	0.691919	0.694011	0.693991	0.691097	0.685383	0.676562	0.665101	0.651477	0.63575	0.619404	0.602545	0.585371	0.567372	0.550413	0.533845	0.517779	0.500925	0.485765	0.471136	0.457058	0.443539	0.428571	0.416006	0.404021	0.39262	0.381817	0.371636
0.362637	0.39195	0.42315	0.454681	0.480944	0.499576	0.510086	0.515684	0.51859	0.521799	0.52546	0.530065	0.537275	0.552285	0.57244	0.594584	0.61538	0.633178	0.647689	0.659486	0.668939	0.676786	0.68281	0.687414	0.689653	0.68982	0.68711	0.681595	0.673007	0.661756	0.648333	0.632819	0.616645	0.59994	0.582903	0.565038	0.548181	0.5317	0.515714	0.498935	0.483829	0.469241	0.455191	0.441688	0.426715	0.414145	0.402145	0.390722	0.379892	0.369681
0.359476	0.388594	0.419456	0.45067	0.476725	0.495243	0.505708	0.511325	0.514315	0.517658	0.521493	0.526271	0.53359	0.548491	0.568394	0.590244	0.610822	0.628466	0.642869	0.654645	0.664118	0.672049	0.678166	0.682909	0.685291	0.685641	0.683112	0.677792	0.669435	0.658393	0.64517	0.62987	0.61387	0.597318	0.580419	0.562692	0.545938	0.529549	0.513645	0.49695	0.481903	0.467363	0.453348	0.439868	0.424901	0.412333	0.400327	0.388891	0.378041	0.367807
0.356455	0.385414	0.415956	0.446852	0.472687	0.491075	0.501481	0.507107	0.510176	0.513647	0.517645	0.522582	0.529994	0.544778	0.564426	0.585983	0.606347	0.623842	0.638142	0.6499	0.659394	0.66741	0.673618	0.678497	0.681017	0.681548	0.679194	0.674064	0.665937	0.6551	0.642076	0.626992	0.611163	0.594766	0.578004	0.56042	0.543771	0.527475	0.511658	0.495053	0.480072	0.465585	0.451613	0.438165	0.423215	0.410658	0.398654	0.387213	0.376352	0.366102
0.353613	0.382455	0.412701	0.443289	0.468899	0.487149	0.497489	0.503125	0.506275	0.509873	0.514027	0.519111	0.526602	0.541258	0.560648	0.581912	0.602065	0.619416	0.633616	0.645357	0.654873	0.662972	0.669268	0.674279	0.676934	0.677641	0.675458	0.670514	0.662613	0.651979	0.639151	0.624284	0.608627	0.592382	0.575758	0.558319	0.541777	0.525577	0.509851	0.493343	0.478434	0.464009	0.450087	0.436679	0.421759	0.409223	0.397231	0.385794	0.374932	0.364675
0.351036	0.37981	0.409792	0.440086	0.465471	0.483579	0.493846	0.499493	0.502728	0.506454	0.51076	0.51598	0.523535	0.538054	0.55718	0.578151	0.598097	0.615309	0.629411	0.641138	0.650672	0.658854	0.665232	0.670372	0.673154	0.674034	0.672016	0.667252	0.659575	0.649141	0.636507	0.621858	0.606371	0.590279	0.573794	0.556505	0.540073	0.523973	0.508343	0.491943	0.477113	0.462756	0.448894	0.435536	0.420661	0.408154	0.396185	0.384764	0.37391	0.363657
0.348819	0.377584	0.407344	0.437369	0.462538	0.480503	0.490698	0.496361	0.499687	0.503546	0.508003	0.513352	0.52096	0.535336	0.554194	0.574874	0.594617	0.611695	0.625702	0.637416	0.646967	0.655226	0.661681	0.666944	0.669847	0.670894	0.669035	0.664444	0.656987	0.646747	0.634305	0.619874	0.604556	0.588617	0.572272	0.55514	0.53882	0.522824	0.507294	0.491013	0.476269	0.461991	0.448197	0.434899	0.420085	0.407621	0.395686	0.384291	0.373459	0.363221
0.347138	0.375964	0.405562	0.435364	0.460343	0.478186	0.488325	0.494025	0.497468	0.501485	0.506112	0.5116	0.51926	0.533491	0.55208	0.572467	0.592007	0.60895	0.622856	0.634549	0.644106	0.652435	0.658955	0.664333	0.667346	0.668554	0.666844	0.662419	0.655175	0.645124	0.632867	0.618653	0.603502	0.587713	0.571508	0.554538	0.538334	0.522447	0.507023	0.490875	0.476228	0.462039	0.448327	0.435103	0.420372	0.407966	0.396082	0.384732	0.373938	0.363733
0.346118	0.375095	0.404611	0.434253	0.459091	0.476847	0.486961	0.492733	0.496331	0.500544	0.505373	0.51102	0.518738	0.532825	0.551142	0.571238	0.590578	0.607387	0.621185	0.632852	0.642405	0.650795	0.65737	0.662856	0.665972	0.667336	0.665768	0.661501	0.654469	0.6446	0.632525	0.61853	0.603544	0.587907	0.571843	0.555046	0.538963	0.523192	0.507882	0.491887	0.477348	0.463262	0.449647	0.436514	0.421895	0.409567	0.397755	0.38647	0.375736	0.365586
0.345456	0.374647	0.404136	0.433661	0.458381	0.476064	0.486157	0.492008	0.495763	0.500173	0.505197	0.510991	0.518753	0.532684	0.550725	0.57054	0.589698	0.606392	0.620101	0.631755	0.641315	0.649776	0.656414	0.662017	0.665242	0.666772	0.665353	0.661251	0.654439	0.644759	0.632871	0.619104	0.60429	0.58881	0.572894	0.55628	0.540323	0.524675	0.509486	0.493652	0.479229	0.465253	0.451743	0.438709	0.424215	0.411972	0.40024	0.389029	0.378361	0.368273
0.345035	0.37448	0.403978	0.433411	0.458025	0.475636	0.485705	0.491627	0.495531	0.500127	0.505333	0.511258	0.519045	0.532814	0.55058	0.570127	0.589118	0.605712	0.619346	0.630997	0.64057	0.649103	0.655807	0.661527	0.664862	0.666556	0.665286	0.661347	0.654753	0.645258	0.633555	0.620015	0.605371	0.590048	0.574279	0.557849	0.542019	0.526492	0.511424	0.495756	0.481449	0.467585	0.454181	0.441247	0.426885	0.414731	0.403082	0.391947	0.38135	0.371326
0.344756	0.37448	0.404014	0.433376	0.457895	0.475438	0.48548	0.491466	0.495511	0.500279	0.50565	0.511686	0.51948	0.533078	0.550571	0.569863	0.588703	0.605212	0.618783	0.630438	0.640027	0.648634	0.655402	0.661237	0.664679	0.666532	0.665406	0.661624	0.65524	0.645924	0.6344	0.621081	0.606601	0.59143	0.575805	0.559556	0.54385	0.528442	0.51349	0.497986	0.483793	0.470039	0.45674	0.443906	0.429677	0.417613	0.406047	0.39499	0.384465	0.374506
0.340556	0.370304	0.399634	0.428691	0.452925	0.470284	0.480254	0.486303	0.490498	0.495427	0.50092	0.506999	0.514702	0.52797	0.545	0.563847	0.582371	0.598666	0.612073	0.623659	0.63321	0.641857	0.648664	0.654607	0.65816	0.660202	0.659259	0.655694	0.64961	0.64057	0.629335	0.61637	0.602174	0.587268	0.571895	0.555939	0.540447	0.525239	0.510476	0.495203	0.481175	0.467573	0.454414	0.441706	0.427629	0.415663	0.404184	0.393202	0.38274	0.372834
0.340365	0.370425	0.399839	0.428868	0.453035	0.470337	0.480275	0.486371	0.490676	0.495737	0.501346	0.507485	0.51515	0.528229	0.544992	0.563612	0.582012	0.598246	0.611613	0.623213	0.632786	0.6415	0.648365	0.654411	0.658058	0.660241	0.659424	0.655997	0.650098	0.641215	0.630138	0.617373	0.603326	0.588559	0.573318	0.557531	0.542152	0.527053	0.512397	0.497279	0.483355	0.469855	0.456794	0.44418	0.430235	0.418355	0.406957	0.396051	0.385659	0.375817
0.340169	0.370555	0.400076	0.429096	0.45321	0.470463	0.480369	0.486503	0.490903	0.496081	0.501786	0.507967	0.515574	0.528454	0.544949	0.563348	0.581628	0.597808	0.61114	0.622753	0.632346	0.641122	0.648039	0.654178	0.657911	0.660226	0.659525	0.656225	0.6505	0.641763	0.630834	0.618259	0.604356	0.589724	0.574613	0.558991	0.543724	0.528732	0.514181	0.499213	0.485392	0.471991	0.459025	0.446503	0.432688	0.420892	0.409574	0.398742	0.388418	0.378638
0.339943	0.370658	0.400298	0.429322	0.453398	0.470609	0.480483	0.486649	0.491132	0.49641	0.502195	0.508399	0.515933	0.528602	0.544824	0.563007	0.58117	0.597298	0.610598	0.622224	0.631834	0.640666	0.647629	0.653852	0.657663	0.660098	0.659503	0.656319	0.650756	0.642155	0.631365	0.618972	0.605208	0.59071	0.575729	0.560274	0.54512	0.530235	0.515789	0.50097	0.48725	0.473947	0.461076	0.448643	0.434956	0.423243	0.412001	0.401241	0.390984	0.381264
0.33967	0.370705	0.400471	0.429513	0.453565	0.470746	0.480596	0.486792	0.491348	0.496713	0.50256	0.508772	0.516216	0.528663	0.544606	0.562571	0.580616	0.596691	0.609959	0.621595	0.631218	0.640099	0.6471	0.653398	0.657276	0.659819	0.65932	0.656242	0.650827	0.642353	0.631695	0.619475	0.605848	0.591485	0.576636	0.561347	0.546309	0.531535	0.517195	0.502525	0.488906	0.475701	0.462922	0.450579	0.437017	0.425385	0.414219	0.403529	0.393336	0.383674
0.339345	0.370685	0.400573	0.42964	0.453682	0.470848	0.480687	0.486918	0.491544	0.496986	0.502883	0.509087	0.516428	0.528642	0.544296	0.562038	0.579958	0.595973	0.609204	0.620843	0.630472	0.639392	0.646424	0.652786	0.656722	0.659363	0.65895	0.655969	0.650693	0.642337	0.631803	0.619751	0.606257	0.592028	0.577312	0.56219	0.547269	0.532606	0.518374	0.503852	0.490335	0.477226	0.46454	0.452285	0.438848	0.427296	0.416205	0.405585	0.395455	0.385851
0.338988	0.37061	0.400615	0.429712	0.453759	0.470929	0.480773	0.487049	0.491746	0.497257	0.503192	0.509375	0.516597	0.528564	0.543919	0.561426	0.579209	0.595153	0.608338	0.61997	0.629595	0.638543	0.645594	0.65201	0.655993	0.65872	0.658383	0.655491	0.650344	0.642099	0.631684	0.619793	0.60643	0.592334	0.57775	0.562794	0.547991	0.533442	0.519318	0.504944	0.491529	0.478518	0.465924	0.453757	0.440444	0.428972	0.417955	0.407404	0.397338	0.387791
0.338626	0.370502	0.400612	0.429743	0.453806	0.470994	0.480859	0.48719	0.491959	0.497533	0.503494	0.509642	0.516732	0.528439	0.543481	0.560743	0.578375	0.594235	0.607365	0.618977	0.628589	0.637552	0.644613	0.65107	0.655091	0.657893	0.657623	0.65481	0.649783	0.641642	0.63134	0.619605	0.606369	0.592404	0.577952	0.563161	0.548478	0.534044	0.52003	0.505803	0.492491	0.479578	0.467078	0.455	0.44181	0.430418	0.419477	0.408995	0.398993	0.389504
0.338241	0.370345	0.400551	0.429717	0.453807	0.471026	0.480928	0.487326	0.49217	0.497803	0.503784	0.509889	0.516837	0.528276	0.542997	0.560004	0.577473	0.593237	0.606302	0.617885	0.627474	0.636441	0.643501	0.649987	0.654034	0.656899	0.656688	0.653947	0.649029	0.640986	0.630792	0.619205	0.606094	0.592258	0.577936	0.563309	0.548748	0.53443	0.520528	0.506449	0.493241	0.480427	0.468021	0.456033	0.442966	0.431656	0.420791	0.41038	0.400443	0.391014
0.337841	0.370151	0.400446	0.42965	0.453778	0.47104	0.480995	0.487469	0.492392	0.498081	0.504077	0.510132	0.516934	0.528098	0.542492	0.559239	0.576533	0.592189	0.605179	0.616723	0.626277	0.635234	0.642282	0.648783	0.652845	0.655759	0.655596	0.652916	0.648098	0.640144	0.630051	0.618606	0.605616	0.591906	0.577714	0.563249	0.548811	0.534611	0.520823	0.506891	0.49379	0.481077	0.468767	0.45687	0.443927	0.4327	0.421914	0.411576	0.401706	0.39234
0.337412	0.369905	0.400281	0.429529	0.453711	0.471038	0.481068	0.487637	0.492647	0.498393	0.504399	0.5104	0.517048	0.527933	0.541993	0.55847	0.575577	0.591111	0.604016	0.615508	0.625017	0.63395	0.640972	0.647472	0.651536	0.654486	0.654358	0.651729	0.646999	0.639126	0.629127	0.617816	0.604943	0.591356	0.577292	0.562988	0.548673	0.534594	0.520923	0.507139	0.494146	0.481537	0.469326	0.457523	0.444705	0.433563	0.422857	0.412595	0.402795	0.393493
0.336975	0.369629	0.40008	0.42938	0.453635	0.471048	0.481179	0.48786	0.49297	0.498777	0.504792	0.510733	0.517221	0.527821	0.541541	0.557739	0.574645	0.590042	0.602848	0.614273	0.623724	0.632618	0.639601	0.646085	0.650135	0.653106	0.653001	0.650412	0.645758	0.637956	0.628043	0.616859	0.604097	0.59063	0.576693	0.562547	0.548359	0.534404	0.520852	0.507217	0.494336	0.481833	0.469723	0.458017	0.445324	0.434271	0.423648	0.413463	0.403735	0.394501
0.336549	0.369348	0.39987	0.429227	0.453571	0.471092	0.481348	0.488162	0.493385	0.499258	0.505281	0.511158	0.51748	0.527788	0.541161	0.557069	0.573758	0.589002	0.601693	0.613036	0.622413	0.631251	0.63818	0.644631	0.648654	0.651628	0.651535	0.648974	0.644383	0.636643	0.626808	0.615741	0.603085	0.589735	0.575922	0.561933	0.547874	0.534045	0.520617	0.507133	0.494368	0.481975	0.46997	0.458364	0.445799	0.434837	0.4243	0.414196	0.404544	0.395379
0.336152	0.369077	0.399665	0.429085	0.453532	0.47118	0.481585	0.488552	0.493902	0.499847	0.50588	0.511689	0.51784	0.527852	0.540872	0.556481	0.572938	0.58801	0.600573	0.611816	0.621105	0.629871	0.63673	0.643132	0.647112	0.650075	0.649979	0.647435	0.642894	0.635206	0.625439	0.614479	0.601924	0.588685	0.574993	0.56116	0.547231	0.533533	0.520233	0.506902	0.494257	0.481979	0.470083	0.458581	0.446146	0.43528	0.424832	0.414812	0.405239	0.396147
0.335812	0.368848	0.399497	0.428988	0.453555	0.471351	0.481931	0.489072	0.494562	0.500588	0.506631	0.512367	0.518341	0.52805	0.540708	0.556008	0.572218	0.587102	0.599519	0.610647	0.619831	0.628509	0.635282	0.641618	0.645541	0.648476	0.648364	0.645823	0.641318	0.63367	0.623962	0.613099	0.600637	0.587504	0.573931	0.56025	0.546455	0.532891	0.519723	0.506548	0.494028	0.48187	0.47009	0.458697	0.446394	0.435629	0.425276	0.415345	0.405855	0.396842
0.335581	0.368718	0.39943	0.429007	0.453719	0.47169	0.482471	0.489806	0.49545	0.501562	0.507616	0.513276	0.519066	0.528464	0.540752	0.555727	0.571671	0.586346	0.598597	0.60959	0.618651	0.62722	0.63389	0.640141	0.64399	0.64688	0.646736	0.644185	0.639699	0.63208	0.622419	0.61164	0.599264	0.58623	0.572772	0.55924	0.54558	0.532154	0.519124	0.506107	0.493719	0.481688	0.470028	0.458752	0.446587	0.435928	0.425677	0.415841	0.40644	0.397512
0.331	0.363875	0.394338	0.423722	0.448367	0.466391	0.477338	0.484868	0.490681	0.496875	0.502917	0.508458	0.514001	0.522964	0.534713	0.549169	0.564654	0.578951	0.590899	0.601646	0.610497	0.618886	0.625401	0.631531	0.635288	0.638137	0.63799	0.63548	0.6311	0.623611	0.614117	0.603566	0.591409	0.578605	0.565389	0.55214	0.538733	0.525554	0.512761	0.500004	0.487828	0.475996	0.464523	0.45342	0.441454	0.430946	0.420832	0.411123	0.401838	0.393015
0.330966	0.363929	0.394465	0.423965	0.448791	0.467028	0.478212	0.485962	0.491947	0.498241	0.504303	0.509769	0.515127	0.52378	0.535156	0.549272	0.564462	0.578515	0.590265	0.600841	0.609536	0.61778	0.62416	0.630169	0.633819	0.636587	0.636378	0.633829	0.629437	0.621951	0.612483	0.601991	0.589902	0.577184	0.564072	0.550963	0.537694	0.524662	0.512017	0.499424	0.487393	0.475702	0.464364	0.453393	0.441577	0.431192	0.421197	0.4116	0.402422	0.393702
0.33108	0.364135	0.394756	0.424385	0.449406	0.467863	0.47929	0.487261	0.493417	0.499808	0.505888	0.51128	0.516457	0.524808	0.535818	0.549599	0.564491	0.578294	0.589838	0.600233	0.608763	0.616851	0.623085	0.628961	0.632494	0.635167	0.634885	0.632285	0.627867	0.620374	0.610921	0.600474	0.588444	0.575801	0.562785	0.549806	0.536672	0.523782	0.511283	0.498849	0.486962	0.475411	0.46421	0.453371	0.441703	0.431443	0.421566	0.412083	0.403014	0.394398
0.33124	0.364382	0.395093	0.424861	0.450086	0.46877	0.480443	0.488633	0.494954	0.501438	0.507532	0.512845	0.517841	0.525896	0.536548	0.549997	0.56459	0.57814	0.589476	0.599687	0.608047	0.615974	0.622058	0.627795	0.631206	0.633776	0.633415	0.630758	0.626308	0.618802	0.609359	0.598952	0.586975	0.574403	0.561479	0.548625	0.535623	0.522874	0.51052	0.498244	0.486501	0.475091	0.464028	0.453322	0.441801	0.431668	0.421912	0.412543	0.403584	0.395074
0.331399	0.364622	0.395429	0.425347	0.450786	0.469704	0.481625	0.490031	0.496512	0.503082	0.509184	0.514414	0.519228	0.526992	0.537296	0.550419	0.564717	0.578015	0.589142	0.599168	0.607358	0.615123	0.621054	0.62665	0.629935	0.632399	0.631955	0.629238	0.62475	0.617229	0.607793	0.59742	0.585494	0.572989	0.560152	0.547419	0.534547	0.521937	0.509728	0.497606	0.486008	0.47474	0.463814	0.453243	0.44187	0.431864	0.42223	0.412978	0.40413	0.395726
0.33154	0.364843	0.395754	0.425832	0.451493	0.470649	0.482817	0.491434	0.498066	0.504712	0.510814	0.515957	0.520588	0.52807	0.538038	0.550844	0.564852	0.577902	0.588824	0.598668	0.606691	0.614293	0.620074	0.625528	0.628686	0.631041	0.630512	0.627733	0.623206	0.615667	0.606235	0.595894	0.584014	0.571574	0.558821	0.546204	0.533459	0.520988	0.508921	0.496954	0.4855	0.474374	0.463587	0.45315	0.441924	0.432046	0.422534	0.413399	0.404662	0.396366
0.331656	0.365038	0.396058	0.426303	0.452189	0.471581	0.48399	0.492808	0.499579	0.50629	0.512385	0.517434	0.521883	0.529091	0.538737	0.551238	0.564966	0.577775	0.588498	0.598165	0.606024	0.61347	0.619102	0.624416	0.627449	0.629695	0.629081	0.62624	0.621672	0.614116	0.604689	0.594377	0.582544	0.570166	0.557495	0.544992	0.532373	0.520038	0.508114	0.496299	0.484989	0.474004	0.463355	0.453054	0.441973	0.432223	0.422834	0.413815	0.405189	0.396999
0.331749	0.365207	0.396337	0.426749	0.452857	0.47248	0.485122	0.494129	0.501025	0.507788	0.513865	0.518816	0.523081	0.530026	0.539365	0.551574	0.565032	0.577611	0.588143	0.59764	0.605343	0.612637	0.618126	0.623303	0.626214	0.628354	0.627657	0.624754	0.620147	0.612576	0.603157	0.592877	0.581091	0.568777	0.55619	0.543799	0.531306	0.519108	0.507327	0.495662	0.484496	0.473654	0.463143	0.452976	0.442041	0.432418	0.42315	0.414247	0.405732	0.397647
0.331812	0.365338	0.396578	0.427154	0.453477	0.473324	0.486188	0.49537	0.502377	0.509179	0.515228	0.520076	0.52416	0.530852	0.539901	0.551832	0.565034	0.577392	0.587745	0.597082	0.604637	0.611786	0.617139	0.622185	0.624979	0.627016	0.626239	0.62328	0.618638	0.611057	0.601649	0.591403	0.579669	0.56742	0.554918	0.542639	0.530272	0.51821	0.506571	0.495056	0.484033	0.473332	0.462958	0.452925	0.442134	0.432638	0.42349	0.414701	0.406295	0.398315
0.331824	0.365417	0.396767	0.427505	0.45404	0.474106	0.487181	0.496526	0.503629	0.510458	0.51647	0.521211	0.525116	0.531565	0.54034	0.55201	0.56497	0.57712	0.587306	0.596494	0.603912	0.610926	0.616151	0.621074	0.623758	0.625699	0.62485	0.62184	0.61717	0.609585	0.600196	0.589989	0.578311	0.566132	0.553716	0.541551	0.52931	0.517384	0.505886	0.494521	0.48364	0.473078	0.462842	0.452941	0.442293	0.432923	0.423895	0.41522	0.406922	0.399045
0.331774	0.365437	0.396903	0.427806	0.45455	0.474825	0.488101	0.497593	0.504777	0.51162	0.517588	0.522221	0.525953	0.532174	0.540694	0.55212	0.564855	0.576815	0.586848	0.595901	0.603194	0.610085	0.615194	0.620005	0.622589	0.624444	0.623532	0.620482	0.615792	0.608215	0.598853	0.588694	0.577079	0.564975	0.552651	0.540601	0.528488	0.516698	0.505341	0.494125	0.483386	0.472964	0.462863	0.453095	0.44259	0.433345	0.424436	0.415873	0.407682	0.399906
0.331657	0.36539	0.396974	0.428042	0.454987	0.475462	0.488923	0.498545	0.505793	0.512636	0.518555	0.523081	0.526648	0.532656	0.540941	0.552141	0.564667	0.57645	0.586343	0.595272	0.602451	0.609228	0.61423	0.618937	0.621429	0.623204	0.622237	0.619153	0.614452	0.606888	0.59756	0.587454	0.575906	0.56388	0.551648	0.539714	0.527727	0.516073	0.504855	0.493785	0.483187	0.472902	0.462935	0.453298	0.442934	0.433811	0.42502	0.416568	0.408483	0.400807
0.331479	0.365278	0.396983	0.428212	0.455353	0.47602	0.489653	0.499389	0.506684	0.513517	0.519382	0.523804	0.527215	0.533029	0.541099	0.552095	0.56443	0.576051	0.585818	0.594635	0.601709	0.608382	0.613286	0.617896	0.620304	0.622006	0.620988	0.617878	0.61317	0.605626	0.596336	0.586285	0.574806	0.56286	0.55072	0.538899	0.527036	0.515514	0.504433	0.493506	0.483044	0.472895	0.46306	0.453551	0.443326	0.434326	0.425651	0.41731	0.40933	0.401754
0.331257	0.365117	0.396939	0.428325	0.455654	0.476501	0.490292	0.500124	0.50745	0.51426	0.520064	0.524385	0.527649	0.533285	0.541163	0.551972	0.564132	0.575605	0.585258	0.593971	0.60095	0.607527	0.61234	0.61686	0.61919	0.620824	0.619761	0.616628	0.611918	0.604397	0.595148	0.585154	0.573745	0.561878	0.54983	0.538119	0.526376	0.514982	0.504032	0.493244	0.482915	0.472897	0.46319	0.453807	0.443719	0.434839	0.426278	0.418046	0.41017	0.402693
0.330987	0.364905	0.396843	0.428382	0.45589	0.476904	0.490836	0.500747	0.508086	0.514857	0.520594	0.524813	0.527938	0.53341	0.541114	0.551755	0.563755	0.575092	0.584643	0.593262	0.600155	0.606642	0.611371	0.615808	0.618067	0.619637	0.618534	0.615382	0.610673	0.603178	0.593973	0.584036	0.572698	0.560909	0.54895	0.537344	0.525718	0.514446	0.503623	0.492968	0.482767	0.472876	0.463295	0.454033	0.444078	0.435315	0.426867	0.418741	0.410967	0.403587
0.330661	0.364637	0.396692	0.428381	0.45606	0.477229	0.491286	0.501255	0.508588	0.515306	0.520964	0.525077	0.528065	0.533387	0.540935	0.551427	0.563281	0.574497	0.583957	0.592493	0.599308	0.605715	0.610369	0.614729	0.616923	0.618434	0.617296	0.614129	0.609425	0.60196	0.592801	0.582922	0.571654	0.559942	0.548069	0.536566	0.52505	0.513897	0.503195	0.492668	0.482591	0.472822	0.463362	0.454219	0.444394	0.435745	0.427406	0.419385	0.411711	0.404426
0.330257	0.364292	0.396466	0.428302	0.456143	0.477455	0.491619	0.501629	0.508938	0.515588	0.521159	0.525162	0.528018	0.533201	0.540611	0.550968	0.562693	0.573801	0.583182	0.591644	0.598392	0.604726	0.609312	0.613603	0.615738	0.617196	0.616027	0.612851	0.608155	0.600724	0.591614	0.581793	0.570596	0.558962	0.547174	0.535769	0.524361	0.513321	0.502737	0.492333	0.482375	0.472725	0.463382	0.454354	0.444658	0.436119	0.427887	0.419969	0.412392	0.405201
0.329743	0.363837	0.396133	0.428114	0.45611	0.477554	0.491815	0.501852	0.509127	0.515702	0.521179	0.525074	0.527802	0.532856	0.54014	0.550377	0.561982	0.572991	0.582303	0.590697	0.597384	0.603653	0.608179	0.612407	0.614491	0.615901	0.614707	0.611526	0.606844	0.599452	0.590394	0.580634	0.569509	0.557953	0.54625	0.534942	0.523639	0.512709	0.502238	0.491954	0.482112	0.472578	0.463349	0.454434	0.444863	0.436434	0.428308	0.42049	0.41301	0.40591
0.329093	0.363248	0.395669	0.427797	0.455946	0.477516	0.491863	0.501921	0.509154	0.515648	0.52103	0.524817	0.527423	0.532358	0.539528	0.549654	0.561149	0.572068	0.581317	0.589652	0.596286	0.602496	0.606969	0.611141	0.613179	0.614549	0.613336	0.610157	0.605493	0.598144	0.589142	0.579445	0.568395	0.556916	0.545298	0.534085	0.522883	0.51206	0.501698	0.491532	0.481802	0.472381	0.463264	0.45446	0.445014	0.436693	0.42867	0.420951	0.413567	0.406559
0.328303	0.362519	0.395068	0.427343	0.455639	0.477327	0.491752	0.50182	0.509002	0.515409	0.520692	0.524371	0.52686	0.531684	0.538751	0.548776	0.560172	0.571009	0.580204	0.588486	0.595074	0.601234	0.605661	0.609785	0.611785	0.613121	0.611896	0.608724	0.604084	0.596782	0.587838	0.578206	0.567231	0.555831	0.544296	0.533175	0.522072	0.511352	0.501097	0.491044	0.481424	0.472112	0.463106	0.454411	0.445089	0.436874	0.428954	0.421335	0.414046	0.407129
0.327361	0.361635	0.394312	0.42673	0.455166	0.476962	0.491454	0.501522	0.508647	0.514962	0.520145	0.52372	0.526098	0.530821	0.537796	0.547729	0.559033	0.569797	0.578944	0.58718	0.593728	0.599845	0.604233	0.608316	0.610285	0.611594	0.610363	0.607204	0.602594	0.595344	0.586461	0.576898	0.565999	0.554679	0.543228	0.532199	0.521192	0.510573	0.500421	0.490479	0.480965	0.471761	0.462863	0.454275	0.445075	0.436965	0.429147	0.421626	0.414431	0.407605
0.326273	0.3606	0.3934	0.425956	0.454525	0.476419	0.490968	0.501028	0.508088	0.514309	0.51939	0.522863	0.525136	0.529766	0.536658	0.546508	0.557729	0.568426	0.57753	0.585726	0.59224	0.59832	0.602676	0.606723	0.608669	0.609958	0.608727	0.605587	0.601012	0.593817	0.585001	0.575509	0.564689	0.55345	0.542083	0.531146	0.520235	0.509714	0.499662	0.48983	0.48042	0.471322	0.462529	0.454047	0.444969	0.436962	0.429244	0.421819	0.414719	0.407981
0.325061	0.359433	0.392352	0.425039	0.453728	0.475706	0.490298	0.500338	0.507325	0.513447	0.518426	0.521798	0.523972	0.528516	0.535333	0.545106	0.556251	0.566888	0.575956	0.584118	0.590603	0.596653	0.600983	0.605003	0.606931	0.608207	0.606983	0.603867	0.599332	0.592198	0.583451	0.574033	0.563295	0.55214	0.540858	0.530014	0.519196	0.508773	0.49882	0.489096	0.479788	0.470793	0.462105	0.453727	0.444769	0.436864	0.429244	0.421915	0.414907	0.408258
0.317619	0.351501	0.384035	0.416356	0.444738	0.466496	0.480949	0.490869	0.497736	0.503715	0.508551	0.511793	0.513844	0.518223	0.524842	0.534375	0.545267	0.555686	0.564592	0.572617	0.579	0.584961	0.589232	0.593205	0.595124	0.596416	0.595259	0.592258	0.587887	0.580961	0.572451	0.563299	0.552828	0.541938	0.530917	0.520341	0.509769	0.499582	0.489856	0.480376	0.471281	0.462492	0.454005	0.445821	0.437094	0.42937	0.421926	0.414764	0.407916	0.40142
0.316043	0.349947	0.382574	0.414995	0.443462	0.46527	0.479735	0.489614	0.496398	0.502273	0.507006	0.510155	0.512117	0.51642	0.522975	0.532439	0.543263	0.553629	0.562503	0.570503	0.576865	0.582807	0.587063	0.591021	0.592935	0.594228	0.59309	0.590126	0.585808	0.578952	0.570522	0.561453	0.551073	0.540274	0.529345	0.518866	0.50839	0.498301	0.488674	0.479303	0.470309	0.461624	0.45324	0.445159	0.436553	0.428931	0.421584	0.414519	0.407763	0.401357
0.314347	0.348268	0.380984	0.413497	0.442037	0.463883	0.47835	0.48818	0.494875	0.500643	0.505273	0.508329	0.510205	0.514436	0.52093	0.53033	0.541089	0.551406	0.560253	0.56823	0.574578	0.580506	0.584754	0.588704	0.590621	0.591921	0.590809	0.587888	0.583629	0.576849	0.568502	0.559522	0.549234	0.53853	0.527695	0.517315	0.506936	0.496945	0.487416	0.478154	0.469261	0.460677	0.452396	0.444418	0.435932	0.42841	0.421161	0.41419	0.407527	0.401209
0.312534	0.346464	0.379264	0.411863	0.440467	0.462341	0.476799	0.486571	0.493172	0.49883	0.503356	0.506323	0.508119	0.512281	0.518719	0.52806	0.538761	0.549034	0.55786	0.565821	0.572161	0.578082	0.582329	0.586278	0.588204	0.58952	0.588441	0.585569	0.581374	0.574675	0.566416	0.557528	0.547337	0.536729	0.525992	0.515713	0.50543	0.495537	0.486106	0.476953	0.468159	0.459676	0.451497	0.44362	0.435255	0.42783	0.420677	0.4138	0.407227	0.400997
0.310604	0.344536	0.377416	0.410096	0.438757	0.460653	0.475093	0.484802	0.491304	0.49685	0.501273	0.504155	0.505875	0.509976	0.516366	0.525654	0.536306	0.546544	0.555354	0.563307	0.569646	0.575569	0.579823	0.583781	0.585725	0.587066	0.586026	0.58321	0.579087	0.572473	0.564306	0.555515	0.545424	0.534917	0.524278	0.514102	0.503916	0.494119	0.484785	0.475739	0.467044	0.458659	0.450579	0.442801	0.434554	0.427225	0.420166	0.413379	0.406895	0.40075
0.308551	0.342474	0.375424	0.408178	0.436888	0.458799	0.473214	0.482854	0.489255	0.494689	0.499011	0.50181	0.503462	0.507504	0.51385	0.523088	0.533695	0.543903	0.552702	0.560651	0.566994	0.572925	0.577193	0.581166	0.583137	0.58451	0.583518	0.580765	0.57672	0.570197	0.562126	0.553437	0.543449	0.533046	0.522509	0.512439	0.502352	0.492651	0.483413	0.474475	0.465876	0.457588	0.449606	0.441926	0.433795	0.426561	0.419593	0.412895	0.406498	0.400436
0.30636	0.340261	0.37327	0.406085	0.434835	0.456752	0.471137	0.480705	0.487004	0.492327	0.496551	0.499273	0.50086	0.504846	0.511149	0.52034	0.530904	0.541083	0.549873	0.557822	0.564171	0.570116	0.574402	0.578397	0.5804	0.581813	0.580875	0.578191	0.57423	0.567802	0.559833	0.551251	0.541371	0.531077	0.520646	0.510686	0.500698	0.491096	0.481953	0.473125	0.464621	0.45643	0.448544	0.440961	0.432947	0.425805	0.418927	0.412318	0.406006	0.400026
0.30402	0.337885	0.370941	0.403806	0.432586	0.454504	0.468852	0.478345	0.484544	0.48976	0.493889	0.49654	0.498067	0.502	0.508261	0.517404	0.527928	0.53808	0.54686	0.55481	0.56117	0.56713	0.571439	0.575463	0.577503	0.578962	0.578085	0.575475	0.571605	0.565278	0.557415	0.548944	0.539178	0.528995	0.518674	0.508828	0.498942	0.489439	0.480394	0.471676	0.463268	0.455173	0.447384	0.439896	0.431999	0.424949	0.41816	0.411637	0.40541	0.39951
0.301532	0.33535	0.368442	0.401346	0.430146	0.452054	0.466359	0.475774	0.481873	0.486985	0.491025	0.493609	0.495084	0.498965	0.505186	0.514282	0.524765	0.534891	0.54366	0.551612	0.557982	0.563963	0.568298	0.572355	0.574438	0.57595	0.575138	0.572609	0.568834	0.562612	0.55486	0.546508	0.536858	0.526793	0.516585	0.506857	0.497076	0.487674	0.478727	0.47012	0.461809	0.45381	0.446117	0.438724	0.430944	0.423984	0.417284	0.410847	0.404702	0.398882
0.298893	0.332656	0.365774	0.398705	0.427516	0.449407	0.463662	0.472996	0.478995	0.484007	0.487962	0.490486	0.491912	0.495744	0.501925	0.510973	0.521416	0.531514	0.540273	0.548227	0.554608	0.560611	0.564976	0.56907	0.571201	0.572772	0.572031	0.569587	0.565914	0.559802	0.552165	0.543936	0.534408	0.524464	0.514375	0.504768	0.495095	0.485797	0.476949	0.468456	0.460241	0.452339	0.444741	0.437444	0.429781	0.422911	0.416298	0.409946	0.403883	0.398141
0.296111	0.329806	0.362938	0.395886	0.424698	0.446564	0.460762	0.470013	0.475916	0.48083	0.484705	0.487173	0.488556	0.492341	0.498481	0.507481	0.517884	0.527954	0.5367	0.544658	0.55105	0.557078	0.561475	0.565612	0.567795	0.56943	0.568765	0.566411	0.562845	0.556847	0.549331	0.54123	0.531828	0.52201	0.512042	0.502563	0.493	0.483806	0.475059	0.466683	0.458565	0.450758	0.443257	0.436054	0.42851	0.421729	0.415202	0.408933	0.402951	0.397286
0.293178	0.326795	0.359932	0.392887	0.421689	0.443523	0.45766	0.466826	0.472634	0.477456	0.481254	0.483673	0.485017	0.488756	0.494855	0.503805	0.514168	0.52421	0.532943	0.540903	0.547308	0.553362	0.557795	0.561979	0.564219	0.565923	0.565339	0.56308	0.559626	0.553747	0.546355	0.538388	0.529116	0.519428	0.509586	0.500238	0.490788	0.481703	0.473058	0.4648	0.45678	0.449071	0.441666	0.434558	0.427132	0.42044	0.413999	0.407813	0.40191	0.396321
0.2901	0.323634	0.356768	0.38972	0.418503	0.440295	0.454365	0.463444	0.469158	0.47389	0.477616	0.479989	0.481298	0.484992	0.491049	0.499949	0.510271	0.520286	0.529005	0.536969	0.543387	0.549469	0.55394	0.558174	0.560475	0.562253	0.561754	0.559594	0.556258	0.5505	0.543236	0.535408	0.526271	0.516716	0.507005	0.497793	0.488461	0.479486	0.470946	0.46281	0.454889	0.447278	0.43997	0.432957	0.425651	0.419048	0.412692	0.406588	0.400765	0.39525
0.286892	0.320332	0.353453	0.386392	0.415143	0.436886	0.450882	0.459873	0.465495	0.47014	0.473798	0.476128	0.477405	0.481053	0.487067	0.495915	0.506197	0.516182	0.524887	0.532854	0.539285	0.545399	0.549911	0.554199	0.556565	0.558422	0.558012	0.555955	0.55274	0.547109	0.539978	0.532294	0.523296	0.51388	0.504303	0.495233	0.486021	0.477159	0.468727	0.460715	0.452896	0.445384	0.438173	0.431256	0.424071	0.417555	0.411285	0.405263	0.399517	0.394076
0.283558	0.316896	0.349996	0.382911	0.411621	0.433307	0.447226	0.456126	0.461659	0.466222	0.469815	0.472105	0.473353	0.476955	0.482922	0.491715	0.501955	0.51191	0.520599	0.528568	0.535014	0.54116	0.545716	0.550062	0.552496	0.554437	0.55412	0.552171	0.549083	0.543582	0.536589	0.529055	0.520201	0.510928	0.501491	0.492567	0.483479	0.474734	0.466411	0.458526	0.450809	0.443397	0.436285	0.429463	0.422401	0.415973	0.409787	0.403846	0.398178	0.392809
0.280113	0.313338	0.346408	0.379291	0.407953	0.429574	0.44341	0.452218	0.457663	0.462145	0.465677	0.467932	0.469154	0.47271	0.47863	0.487367	0.497564	0.507487	0.516158	0.52413	0.53059	0.53677	0.541371	0.545778	0.548285	0.550314	0.550095	0.548258	0.545301	0.539935	0.533083	0.525704	0.516999	0.507875	0.498582	0.48981	0.480849	0.472223	0.464012	0.456256	0.448643	0.441332	0.434318	0.427592	0.420652	0.414311	0.408209	0.402349	0.396756	0.391458
0.276567	0.309669	0.342701	0.375542	0.404147	0.425698	0.439447	0.448163	0.453522	0.457928	0.461403	0.463625	0.464824	0.468333	0.474203	0.482881	0.493034	0.502925	0.511576	0.519551	0.526025	0.53224	0.536889	0.541361	0.543944	0.546065	0.545948	0.544226	0.541406	0.536178	0.529473	0.522254	0.513703	0.504732	0.495587	0.486972	0.478141	0.469638	0.461541	0.453917	0.446408	0.439199	0.432284	0.425654	0.418836	0.412583	0.406564	0.400783	0.395266	0.390038
0.272926	0.305896	0.338881	0.371673	0.400214	0.42169	0.435351	0.443977	0.449254	0.453587	0.457007	0.4592	0.460377	0.463837	0.469653	0.478271	0.488378	0.498236	0.506867	0.514844	0.521332	0.527584	0.532283	0.536823	0.539485	0.541704	0.541692	0.540089	0.537409	0.532323	0.525768	0.518715	0.510323	0.50151	0.492519	0.484065	0.475369	0.466991	0.459011	0.451522	0.444119	0.437012	0.430197	0.423663	0.416969	0.410803	0.404867	0.399165	0.393722	0.388563
0.2692	0.302031	0.334961	0.367696	0.396168	0.417565	0.431135	0.439671	0.444869	0.449133	0.452501	0.454666	0.455821	0.459231	0.464992	0.473548	0.483609	0.493434	0.502044	0.510025	0.516529	0.522819	0.52757	0.532181	0.534925	0.537243	0.537339	0.535859	0.533321	0.528381	0.52198	0.515097	0.506868	0.498218	0.489385	0.481098	0.47254	0.464291	0.456431	0.449079	0.441785	0.434783	0.428068	0.421631	0.415063	0.408983	0.40313	0.397507	0.392137	0.387047
0.265402	0.29809	0.330959	0.36363	0.392026	0.413339	0.426817	0.435263	0.440383	0.44458	0.447898	0.450034	0.451169	0.454527	0.460229	0.468722	0.47874	0.488532	0.497123	0.505108	0.511629	0.517959	0.522763	0.527447	0.530275	0.532695	0.532901	0.531545	0.529153	0.524361	0.518117	0.511409	0.503347	0.494865	0.486195	0.478079	0.469665	0.461549	0.453811	0.446601	0.439418	0.432521	0.425908	0.419569	0.413127	0.407135	0.401364	0.39582	0.390523	0.3855
0.261549	0.294088	0.326891	0.359491	0.387805	0.40903	0.422412	0.430768	0.435811	0.439942	0.443211	0.445319	0.446432	0.449736	0.455376	0.463805	0.473779	0.483541	0.492112	0.500103	0.506643	0.513013	0.517872	0.52263	0.525544	0.528068	0.528386	0.527156	0.524912	0.520269	0.514185	0.507655	0.499766	0.491456	0.482955	0.475016	0.466749	0.458769	0.451158	0.444094	0.437023	0.430234	0.423725	0.417485	0.41117	0.405266	0.399579	0.394112	0.388888	0.383931
0.257667	0.290056	0.322785	0.355304	0.383525	0.404651	0.417929	0.42619	0.431155	0.435222	0.438443	0.440525	0.441617	0.444865	0.450442	0.458807	0.46874	0.478473	0.487027	0.495026	0.501585	0.507997	0.512912	0.517746	0.520746	0.523375	0.523805	0.522701	0.520606	0.516114	0.510192	0.503844	0.49613	0.487997	0.479668	0.471911	0.463796	0.455958	0.448478	0.441562	0.434608	0.42793	0.421526	0.415386	0.409201	0.403385	0.397782	0.392393	0.387242	0.382351
0.253749	0.285984	0.318634	0.351066	0.379188	0.400212	0.413383	0.421547	0.426434	0.430436	0.43361	0.435665	0.436737	0.439927	0.445438	0.453741	0.463635	0.473342	0.481882	0.48989	0.49647	0.502925	0.507896	0.512807	0.515893	0.518628	0.519171	0.518193	0.516247	0.511907	0.506149	0.499985	0.49245	0.484499	0.476348	0.468777	0.46082	0.453128	0.445782	0.439019	0.432184	0.425619	0.419324	0.413286	0.407231	0.401505	0.395985	0.390675	0.385595	0.380769
[truncated: 230 more columns]

## Sheet: Fig1e
Fig 1f
Early	Late
9.70464	18.377
13.5447	26.9677
20.643	32.2034
20.5607	45.7156
43.9655	65.0961
34.3977	55.6809
50.8323	60.9961
47.5507	56.4543
41.2162	48.8372
40.8321	49.1062
28.9189	50.3373
38.8571	41.4003
33.3333	37.2963
39.7059	48.6862
34.2756	55.1528
33.7621	56.5611
50	76.0087
82.4176	86.5306
52.7331	66.39
69.6172	70.9388
20	64.7059
15	62.5475
53.8462	78.8018
20	86.5979
50	85.4305
82.3529	95.3162
44.1861	96.0699
66.6667	85.4167
3.125	71.4286
0.83682	46.8421
1.35135	43.3846
44.1861	66.9039
50	75
42.8571	83.7607
46.875	84.3478
34.2105	88.5417
60.5263	83.432

## Sheet: Fig1f
Fig 1g
Kind. day	HC		mPFC total		mPFC indp.
	Mean	SEM	Mean	SEM	Mean	SEM
1	9.70221	7.41565	0.59679	0.11111	0.59679	0.11111
2	33.7127	24.571	0.74622	0.22343	0.74622	0.22343
3	68.0437	25.0867	8.47651	4.79588	3.50748	1.69753
4	226.596	76.0474	39.2798	18.1492	22.7718	16.9194
5	362.123	101.426	74.4324	30.1649	18.2511	10.787
6	544.254	168.696	86.5009	36.786	34.071	18.0053
7	594.05	200.191	91.724	44.1598	38.5489	18.7808
8	720.298	213.292	141.896	59.2604	76.1181	30.2051
9	912.915	247.607	145.347	49.2555	77.6468	30.4964
10	1065.74	304.253	181.19	65.3724	58.6563	14.8899
11	1103.99	362.092	258.025	98.5196	97.082	34.2502
12	1300.76	339.917	303.184	125.398	119.014	41.0958
13	1347.06	335.014	336.507	84.3487	155.431	31.3237
14	1224.67	326.383	329.471	88.2649	145.633	34.0406
15	969.214	271.733	260.329	81.9787	168.372	50.4832
16	1168.96	303.004	376.523	99.2695	249.646	65.1275
17	1266.43	306.982	427.346	95.2382	233.766	58.3806
18	1384.69	238.615	520.571	133.72	278.863	70.7188
19	1230	248.613	599.101	116.168	361.908	82.3268
20	1678.85	280.6	531.235	95.6227	291.065	42.956

## Sheet: Fig1g
Fig1h
Time(s)	Corr. (au)
-20	0.507108
-19.8	0.287042
-19.6	0.173592
-19.4	0.106616
-19.2	0.0656096
-19	0.0382723
-18.8	0.0464735
-18.6	0.0697102
-18.4	0.041006
-18.2	0.0369054
-18	0.0656096
-17.8	0.0642428
-17.6	0.0792783
-17.4	0.072444
-17.2	0.072444
-17	0.0902132
-16.8	0.0847458
-16.6	0.109349
-16.4	0.0970476
-16.2	0.0792783
-16	0.0956807
-15.8	0.0861126
-15.6	0.0246036
-15.4	0.041006
-15.2	0
-15	0.665664
-14.8	0.420995
-14.6	0.213231
-14.4	0.142154
-14.2	0.072444
-14	0.061509
-13.8	0.0382723
-13.6	0.0642428
-13.4	0.0683434
-13.2	0.0259705
-13	0.0533078
-12.8	0.0669765
-12.6	0.0806452
-12.4	0.0847458
-12.2	0.0587753
-12	0.102515
-11.8	0.0792783
-11.6	0.106616
-11.4	0.103882
-11.2	0.0956807
-11	0.0997813
-10.8	0.0997813
-10.6	0.0601422
-10.4	0.0191361
-10.2	0.0246036
-10	0.386823
-9.8	0.550847
-9.6	0.314379
-9.4	0.180426
-9.2	0.120284
-9	0.0656096
-8.8	0.0478403
-8.6	0.0505741
-8.4	0.0792783
-8.2	0.0451066
-8	0.0396391
-7.8	0.0656096
-7.6	0.0697102
-7.4	0.0902132
-7.2	0.0833789
-7	0.0765446
-6.8	0.0970476
-6.6	0.0956807
-6.4	0.118917
-6.2	0.107983
-6	0.0915801
-5.8	0.0984144
-5.6	0.0997813
-5.4	0.0273373
-5.2	0.0437397
-5	0
-4.8	0.743576
-4.6	0.463368
-4.4	0.2269
-4.2	0.164024
-4	0.0874795
-3.8	0.0669765
-3.6	0.0451066
-3.4	0.072444
-3.2	0.0738108
-3	0.0287042
-2.8	0.0560416
-2.6	0.0751777
-2.4	0.0956807
-2.2	0.0956807
-2	0.0683434
-1.8	0.112083
-1.6	0.0833789
-1.4	0.11345
-1.2	0.121651
-1	0.102515
-0.8	0.11345
-0.6	0.114817
-0.4	0.0656096
-0.2	0.0191361
0	0.0287042
0.2	0.429196
0.4	0.605522
0.6	0.332149
0.8	0.195462
1	0.131219
1.2	0.0765446
1.4	0.0492072
1.6	0.0574084
1.8	0.0833789
2	0.0492072
2.2	0.0437397
2.4	0.0697102
2.6	0.0806452
2.8	0.0943138
3	0.0861126
3.2	0.0847458
3.4	0.0970476
3.6	0.0984144
3.8	0.116184
4	0.11345
4.2	0.0970476
4.4	0.092947
4.6	0.103882
4.8	0.0259705
5	0.0437397
5.2	0
5.4	0.729907
5.6	0.442865
5.8	0.225533
6	0.155823
6.2	0.0915801
6.4	0.0656096
6.6	0.0478403
6.8	0.0683434
7	0.0710771
7.2	0.0273373
7.4	0.0560416
7.6	0.0710771
7.8	0.0915801
8	0.0902132
8.2	0.0656096
8.4	0.0997813
8.6	0.0806452
8.8	0.102515
9	0.110716
9.2	0.0956807
9.4	0.103882
9.6	0.105249
9.8	0.0574084
10	0.0191361
10.2	0.0246036
10.4	0.379989
10.6	0.542646
10.8	0.297977
11	0.17906
11.2	0.123018
11.4	0.0710771
11.6	0.0464735
11.8	0.0533078
12	0.0792783
12.2	0.0423729
12.4	0.0423729
12.6	0.0669765
12.8	0.0710771
13	0.0902132
13.2	0.072444
13.4	0.0765446
13.6	0.0861126
13.8	0.0915801
14	0.106616
14.2	0.103882
14.4	0.0861126
14.6	0.0888464
14.8	0.0984144
15	0.0246036
15.2	0.0355385
15.4	0
15.6	0.668398
15.8	0.389557
16	0.206397
16.2	0.144888
16.4	0.0847458
16.6	0.0642428
16.8	0.0451066
17	0.0656096
17.2	0.0656096
17.4	0.0246036
17.6	0.0533078
17.8	0.072444
18	0.0888464
18.2	0.0847458
18.4	0.0587753
18.6	0.0943138
18.8	0.0669765
19	0.0943138
19.2	0.0956807
19.4	0.0902132
19.6	0.0902132
19.8	0.0970476
20	0.0533078

## Sheet: Fig1h
0	NaN	NaN	NaN	NaN	NaN	NaN	NaN	NaN
0.99805	0	NaN	NaN	NaN	NaN	NaN	NaN	NaN
1	0.31341	0	NaN	NaN	NaN	NaN	NaN	NaN
1	0.625	0.75	0	NaN	NaN	NaN	NaN	NaN
0.99912	0.97713	0.98681	1	0	NaN	NaN	NaN	NaN
1	1	0.87179	1	0.89744	0	NaN	NaN	NaN
1	0.77273	0.90909	0.95455	1	1	0	NaN	NaN
1	1	0.98361	1	0.78689	1	1	0	NaN
1	0.98625	0.99125	1	0.87625	1	1	0.99375	0

## Sheet: Fig1i
			Inset
0.05	NaN		0.70455
0.1	0		0.65909
0.15	0		0.75
0.2	2		0.73473
0.25	0		0.82196
0.3	0		0.97468
0.35	1		0.79747
0.4	1		NaN
0.45	0		1
0.5	1		0.75
0.55	0		0.75
0.6	3		1
0.65	0		1
0.7	2		1
0.75	2		1
0.8	13		1
0.85	6		1
0.9	19		0.99411
0.95	20		0.99293
1	231		1
			1
			1
			0.77747
			0.35793
			0.9954
			0.99461
