# Supplementary material for: Closed-loop electrical stimulation prevents focal epilepsy progression and long-term memory impairment
Source: Nat Neurosci. 2025 Jun 23;28(8):1753–62. doi: 10.1038/s41593-025-01988-1 (PMC12321579; doi:10.1038/s41593-025-01988-1)
Supplement: Supplementary file 4 — Statistical source data. [file 41593_2025_1988_MOESM4_ESM.xlsx]

## Sheet: Fig2a
Fig 2a upper			Fig 2a bottom
Early			Late
Time (s)	SPI Rate (Hz)		Time (s)	SPI Rate (Hz)
-10	0.13536		-10	0.072644
-9.8	0.12267		-9.8	0.057931
-9.6	0.12267		-9.6	0.066667
-9.4	0.13113		-9.4	0.063448
-9.2	0.10575		-9.2	0.074483
-9	0.11844		-9	0.072184
-8.8	0.10152		-8.8	0.069425
-8.6	0.11421		-8.6	0.076322
-8.4	0.093063		-8.4	0.067586
-8.2	0.1269		-8.2	0.057931
-8	0.11844		-8	0.067586
-7.8	0.13113		-7.8	0.066207
-7.6	0.10152		-7.6	0.073563
-7.4	0.071912		-7.4	0.057471
-7.2	0.14382		-7.2	0.071264
-7	0.10575		-7	0.071724
-6.8	0.093063		-6.8	0.071724
-6.6	0.13113		-6.6	0.065287
-6.4	0.093063		-6.4	0.068966
-6.2	0.13536		-6.2	0.061609
-6	0.1819		-6	0.07908
-5.8	0.14382		-5.8	0.066667
-5.6	0.10998		-5.6	0.07908
-5.4	0.13113		-5.4	0.075862
-5.2	0.11844		-5.2	0.067586
-5	0.11844		-5	0.081839
-4.8	0.11844		-4.8	0.071724
-4.6	0.10998		-4.6	0.071264
-4.4	0.10998		-4.4	0.071724
-4.2	0.1269		-4.2	0.070805
-4	0.13536		-4	0.064828
-3.8	0.080372		-3.8	0.074943
-3.6	0.10998		-3.6	0.072644
-3.4	0.088832		-3.4	0.074943
-3.2	0.10152		-3.2	0.074023
-3	0.11844		-3	0.069885
-2.8	0.10998		-2.8	0.087356
-2.6	0.084602		-2.6	0.08092
-2.4	0.10998		-2.4	0.068966
-2.2	0.16497		-2.2	0.074023
-2	0.1692		-2	0.068046
-1.8	0.14805		-1.8	0.066207
-1.6	0.14382		-1.6	0.070345
-1.4	0.15228		-1.4	0.074023
-1.2	0.13536		-1.2	0.070345
-1	0.13959		-1	0.088276
-0.8	0.17343		-0.8	0.10207
-0.6	0.14382		-0.6	0.092414
-0.4	0.1269		-0.4	0.069885
-0.2	0.038071		-0.2	0.024368
-4.08562e-14	0.0042301		-4.08562e-14	0.012874
0.2	0.042301		0.2	0.037241
0.4	0.14382		0.4	0.08046
0.6	0.38917		0.6	0.16736
0.8	0.38494		0.8	0.22575
1	0.35533		1	0.16322
1.2	0.21997		1.2	0.084598
1.4	0.1692		1.4	0.052874
1.6	0.076142		1.6	0.041839
1.8	0.084602		1.8	0.045517
2	0.054992		2	0.06069
2.2	0.063452		2.2	0.053333
2.4	0.084602		2.4	0.069425
2.6	0.10998		2.6	0.068046
2.8	0.097293		2.8	0.058851
3	0.13113		3	0.062069
3.2	0.10152		3.2	0.064828
3.4	0.084602		3.4	0.072644
3.6	0.1269		3.6	0.072644
3.8	0.071912		3.8	0.066667
4	0.1269		4	0.071724
4.2	0.12267		4.2	0.070345
4.4	0.11421		4.4	0.05931
4.6	0.11844		4.6	0.05931
4.8	0.093063		4.8	0.062529
5	0.10998		5	0.058851
5.2	0.10575		5.2	0.077241
5.4	0.10998		5.4	0.068046
5.6	0.11421		5.6	0.063908
5.8	0.10998		5.8	0.075402
6	0.088832		6	0.061609
6.2	0.12267		6.2	0.062069
6.4	0.1269		6.4	0.069425
6.6	0.10152		6.6	0.062529
6.8	0.097293		6.8	0.063448
7	0.11421		7	0.05977
7.2	0.10998		7.2	0.06023
7.4	0.10575		7.4	0.069885
7.6	0.093063		7.6	0.067586
7.8	0.10575		7.8	0.067586
8	0.11421		8	0.062069
8.2	0.097293		8.2	0.068966
8.4	0.093063		8.4	0.075862
8.6	0.12267		8.6	0.062529
8.8	0.084602		8.8	0.055632
9	0.10575		9	0.06023
9.2	0.13536		9.2	0.074023
9.4	0.10575		9.4	0.074483
9.6	0.093063		9.6	0.05931
9.8	0.097293		9.8	0.050575
10	0.084602		10	0.066207

## Sheet: Fig2b
Figure 2b right
Time (s)	-0.5	-0.475	-0.45	-0.425	-0.4	-0.375	-0.35	-0.325	-0.3	-0.275	-0.25	-0.225	-0.2	-0.175	-0.15	-0.125	-0.1	-0.075	-0.05	-0.025	0	0.025	0.05	0.075	0.1	0.125	0.15	0.175	0.2	0.225	0.25	0.275	0.3	0.325	0.35	0.375	0.4	0.425	0.45	0.475	0.5
K1	0.57508	1.0224	1.0863	0.63898	0.76677	0.51118	1.0863	1.4058	1.2141	0.70288	0.70288	1.4058	1.2141	1.2141	2.1086	1.9169	1.9169	0.51118	0.31949	0.31949	0.25559	0.19169	1.5974	7.6038	3.0671	0.89457	1.3419	0.63898	0.57508	0.51118	0.31949	0.38339	0.38339	0.31949	0.31949	0.063898	0.19169	0.38339	0.38339	0.38339	0.25559
K2	0.48309	0.38647	0.57971	0.48309	1.4493	0.86957	0.67633	1.1594	1.0628	0.86957	0.67633	1.0628	1.4493	1.9324	1.6425	2.5121	1.256	0.48309	0.096618	0.19324	0.096618	0.67633	2.8019	6.7633	3.4783	0.77295	0.57971	0.96618	0.57971	0.48309	0.19324	0	0.38647	0.19324	0.19324	0.28986	0.096618	0.48309	0.096618	0.28986	0.48309
K3	0.97561	0.97561	1.4634	0.4878	0.97561	0.4878	0.97561	0.4878	0.4878	0	0.97561	0.4878	0.4878	1.9512	0.97561	0.97561	0.97561	0	0	0	0.4878	0	2.9268	6.8293	2.439	0.4878	0.4878	0.4878	0.97561	0.4878	0	0.4878	0	0	0	0.4878	0.4878	0	0.4878	0.4878	0.4878
K4	0.67669	0.67669	0.37594	0.97744	1.203	0.67669	1.2782	0.67669	1.0526	0.97744	1.5789	0.67669	1.4286	1.5789	1.4286	2.0301	1.1278	1.9549	1.3534	0.97744	0.75188	0.52632	2.0301	4.5113	2.406	1.1278	0.97744	1.203	0.37594	0.075188	0.37594	0.45113	0.45113	0.75188	0.52632	0.67669	0.37594	0.37594	0.22556	0.37594	0.45113
K5	0.42553	0.46809	0.51064	0.85106	0.68085	0.6383	0.85106	0.80851	0.85106	0.85106	0.80851	0.76596	1.2766	1.7872	1.2766	2.1277	0.97872	0.6383	0.51064	0.29787	0.21277	0.55319	1.3191	4.2979	2.1277	0.76596	0.6383	0.68085	0.59574	0.68085	0.55319	0.7234	0.34043	0.59574	0.55319	0.34043	0.29787	0.42553	0.6383	0.38298	0.76596
K6	0.56225	0.67699	0.5852	0.73437	0.69994	0.82616	0.99828	0.84911	1.1015	0.80321	0.83764	0.81469	1.1015	1.0327	1.4343	1.79	1.3655	0.55077	0.42456	0.27539	0.36718	0.47045	1.1933	3.7177	2.4785	0.95238	0.71142	0.5393	0.64257	0.59667	0.6311	0.6311	0.78026	0.51635	0.4934	0.34423	0.41308	0.50488	0.43603	0.67699	0.57372
K7	0.55753	0.53567	0.69964	0.71058	0.55753	0.95108	0.83083	0.74337	0.91828	0.83083	0.96201	1.1479	1.0823	1.2353	1.2353	1.6507	1.1369	0.88549	0.64498	0.41541	0.42635	0.5138	0.98388	2.5362	1.7163	0.92922	0.55753	0.64498	0.76524	0.69964	0.71058	0.64498	0.59033	0.67778	0.50287	0.60126	0.39355	0.33889	0.50287	0.63405	0.61219
K8	0.5168	0.41344	1.0336	0.72351	0.41344	0.62016	0.41344	1.5504	1.447	0.62016	1.3437	1.0336	0.5168	0.93023	1.5504	1.8605	0.82687	0.62016	0.10336	0.31008	0.5168	0.93023	1.3437	2.7907	1.0336	0.5168	1.0336	0.41344	0.93023	1.447	0.62016	0.5168	0.41344	0.31008	0.31008	0.41344	0.31008	0.31008	0.20672	0.31008	0.31008
K9	0.82305	1.07	1.3169	0.82305	0.98765	0.74074	1.07	0.57613	0.82305	0.57613	1.2346	1.3992	0.82305	1.07	1.2346	1.3992	1.1523	1.4815	0.57613	0.65844	0.90535	0.49383	0.57613	1.3169	0.74074	1.07	0.57613	0.65844	0.41152	0.74074	0.74074	1.3992	0.82305	0.49383	0.90535	0.24691	0.49383	0.74074	0.74074	0.90535	0.90535
K10	0.51245	0.65886	0.62958	0.79063	0.77599	0.84919	0.80527	0.83455	1.0395	0.98097	1.0835	1.0249	1.0688	1.0395	1.0981	1.4788	0.95168	0.89312	0.89312	0.61493	0.54173	0.64422	0.80527	1.0102	0.83455	0.89312	0.61493	0.55637	0.80527	0.80527	0.62958	0.83455	0.84919	0.71742	0.71742	0.57101	0.55637	0.62958	0.62958	0.55637	0.68814
K11	0.4736	0.4736	0.42097	0.40594	0.5187	0.41346	0.66153	0.59387	0.63146	0.45104	0.54877	0.5638	0.53373	0.53373	0.67656	0.83443	0.90209	0.62394	0.38339	0.28566	0.24807	0.24807	0.5638	0.7367	0.67656	0.57132	0.49615	0.32325	0.33076	0.43601	0.53373	0.45104	0.4736	0.35332	0.27814	0.25559	0.37587	0.36835	0.27063	0.32325	0.32325
K12	0.34811	0.4025	0.44602	0.43514	0.46777	0.45689	0.48953	0.67446	0.54392	0.43514	0.45689	0.46777	0.48953	0.52216	0.47865	0.50041	0.76149	0.48953	0.44602	0.3046	0.26108	0.32635	0.5548	0.45689	0.4025	0.32635	0.27196	0.31547	0.35899	0.33723	0.36987	0.35899	0.38075	0.33723	0.43514	0.35899	0.3046	0.27196	0.31547	0.29372	0.26108
K13	0.31966	0.36228	0.38359	0.52211	0.44752	0.57539	0.58604	0.62866	0.61801	0.51145	0.67128	0.49014	0.4049	0.4049	0.58604	0.52211	0.55408	0.68194	0.49014	0.33031	0.309	0.34097	0.34097	0.42621	0.39425	0.29835	0.38359	0.28769	0.23442	0.309	0.29835	0.45818	0.309	0.34097	0.31966	0.34097	0.27704	0.33031	0.33031	0.29835	0.45818
K14	0.37296	0.30769	0.37296	0.4289	0.57809	0.54079	0.71795	0.57809	0.58741	0.68065	0.68065	0.54079	0.53147	0.56876	0.68065	0.56876	0.75524	0.61538	0.43823	0.32634	0.2704	0.31702	0.33566	0.53147	0.52214	0.33566	0.41958	0.30769	0.4662	0.40093	0.37296	0.35431	0.35431	0.37296	0.30769	0.2704	0.34499	0.36364	0.37296	0.41026	0.40093
K15	0.42535	0.35729	0.44236	0.50191	0.45938	0.58698	0.50191	0.70608	0.62952	0.57848	0.56146	0.68907	0.56997	0.53594	0.64653	0.7316	0.91025	0.91025	0.66355	0.45087	0.34028	0.38282	0.37431	0.45087	0.64653	0.47639	0.46789	0.31476	0.50191	0.33177	0.41684	0.39132	0.4849	0.4849	0.38282	0.44236	0.39983	0.37431	0.43386	0.39983	0.39983
K16	0.37864	0.42408	0.43923	0.3635	0.46952	0.63612	0.77243	0.56039	0.84816	0.60583	0.65127	0.77243	0.46952	0.57554	0.54525	0.45437	0.80273	0.65127	0.63612	0.37864	0.40894	0.28777	0.34835	0.3635	0.57554	0.5301	0.37864	0.40894	0.42408	0.42408	0.45437	0.45437	0.33321	0.3635	0.34835	0.3635	0.37864	0.37864	0.30292	0.37864	0.39379
K17	0.37418	0.56127	0.4116	0.29935	0.59869	0.4116	0.56127	0.74836	0.71094	0.59869	0.78578	0.59869	0.33676	0.37418	0.59869	0.48644	0.52385	0.4116	0.37418	0.56127	0.11225	0.22451	0.33676	0.37418	0.4116	0.22451	0.22451	0.26193	0.59869	0.33676	0.26193	0.26193	0.67353	0.29935	0.52385	0.4116	0.37418	0.22451	0.26193	0.33676	0.52385
Figure 2b left
Time (s)	-5	-4.9	-4.8	-4.7	-4.6	-4.5	-4.4	-4.3	-4.2	-4.1	-4	-3.9	-3.8	-3.7	-3.6	-3.5	-3.4	-3.3	-3.2	-3.1	-3	-2.9	-2.8	-2.7	-2.6	-2.5	-2.4	-2.3	-2.2	-2.1	-2	-1.9	-1.8	-1.7	-1.6	-1.5	-1.4	-1.3	-1.2	-1.1	-1	-0.9	-0.8	-0.7	-0.6	-0.5	-0.4	-0.3	-0.2
K1	0.065147	0.065147	0.065147	0.065147	0.10858	0.13029	0.11944	0.09772	0.076004	0.086862	0.076004	0.086862	0.076004	0.054289	0.054289	0.086862	0.09772	0.13029	0.10858	0.10858	0.065147	0.065147	0.076004	0.09772	0.086862	0.076004	0.043431	0.043431	0.043431	0.032573	0.043431	0.054289	0.10858	0.086862	0.086862	0.065147	0.10858	0.11944	0.19544	0.19544	0.17372	0.076004	0.043431	0.032573	0.032573	0.021716	0.010858	0	0.021716
K2	0.11182	0.10117	0.095847	0.079872	0.10117	0.12247	0.14909	0.13312	0.11715	0.1065	0.085197	0.079872	0.085197	0.090522	0.074547	0.058573	0.074547	0.090522	0.11182	0.1065	0.12247	0.095847	0.085197	0.090522	0.1065	0.13312	0.11715	0.11715	0.10117	0.079872	0.085197	0.085197	0.11182	0.1065	0.10117	0.085197	0.095847	0.1278	0.14377	0.11715	0.079872	0.053248	0.058573	0.063898	0.063898	0.063898	0.069223	0.053248	0.053248
K3	0.12077	0.12077	0.12077	0.10467	0.072464	0.080515	0.096618	0.088567	0.080515	0.096618	0.096618	0.080515	0.072464	0.072464	0.072464	0.048309	0.064412	0.072464	0.11272	0.13688	0.14493	0.12077	0.096618	0.072464	0.096618	0.088567	0.12077	0.14493	0.16103	0.13688	0.080515	0.048309	0.048309	0.064412	0.088567	0.096618	0.072464	0.096618	0.10467	0.12882	0.088567	0.088567	0.072464	0.080515	0.056361	0.048309	0.048309	0.032206	0.080515
K4	0.13158	0.075188	0.056391	0.087719	0.068922	0.081454	0.062657	0.093985	0.075188	0.081454	0.050125	0.050125	0.050125	0.062657	0.050125	0.031328	0.050125	0.04386	0.081454	0.075188	0.10025	0.075188	0.068922	0.050125	0.050125	0.037594	0.056391	0.04386	0.037594	0.018797	0.04386	0.04386	0.062657	0.037594	0.04386	0.037594	0.068922	0.087719	0.11278	0.087719	0.075188	0.050125	0.056391	0.050125	0.04386	0.037594	0.04386	0.037594	0.050125
K5	0.06383	0.070922	0.067376	0.06383	0.060284	0.060284	0.067376	0.078014	0.078014	0.056738	0.042553	0.046099	0.056738	0.056738	0.049645	0.056738	0.056738	0.074468	0.067376	0.067376	0.056738	0.046099	0.046099	0.042553	0.08156	0.078014	0.078014	0.042553	0.042553	0.056738	0.070922	0.074468	0.06383	0.070922	0.078014	0.092199	0.088652	0.085106	0.074468	0.06383	0.070922	0.070922	0.074468	0.056738	0.046099	0.039007	0.035461	0.031915	0.053191
K6	0.086059	0.065978	0.056416	0.059285	0.066934	0.070759	0.071715	0.076496	0.069803	0.067891	0.056416	0.058329	0.054504	0.056416	0.057372	0.068847	0.079365	0.088927	0.076496	0.071715	0.058329	0.058329	0.049723	0.05546	0.051635	0.050679	0.043985	0.062153	0.076496	0.089883	0.07554	0.067891	0.065022	0.067891	0.071715	0.072672	0.080321	0.072672	0.073628	0.068847	0.073628	0.06311	0.056416	0.041117	0.034423	0.025818	0.024861	0.022949	0.029642
K7	0.051927	0.06377	0.071058	0.067414	0.055571	0.059215	0.056482	0.074702	0.074702	0.080168	0.069236	0.057393	0.052838	0.052838	0.061037	0.061948	0.064681	0.062859	0.066503	0.067414	0.06377	0.061948	0.062859	0.065592	0.061037	0.05466	0.048283	0.047372	0.052838	0.056482	0.060126	0.062859	0.070147	0.069236	0.068325	0.071058	0.07288	0.078346	0.075613	0.079257	0.069236	0.07288	0.076524	0.071969	0.05466	0.039173	0.038262	0.040995	0.050105
K8	0.15504	0.12059	0.077519	0.10336	0.10336	0.15504	0.15504	0.13781	0.086133	0.02584	0.05168	0.077519	0.094746	0.060293	0.05168	0.05168	0.060293	0.086133	0.13781	0.14643	0.12059	0.060293	0.05168	0.068906	0.086133	0.10336	0.094746	0.10336	0.11197	0.10336	0.094746	0.077519	0.11197	0.12059	0.12059	0.1292	0.14643	0.15504	0.13781	0.15504	0.14643	0.11197	0.060293	0.068906	0.05168	0.043066	0.02584	0.02584	0.034453
K9	0.12346	0.089163	0.05487	0.034294	0.041152	0.041152	0.068587	0.061728	0.068587	0.05487	0.061728	0.061728	0.061728	0.041152	0.061728	0.068587	0.068587	0.041152	0.061728	0.068587	0.082305	0.048011	0.082305	0.10974	0.13717	0.096022	0.048011	0.027435	0.034294	0.048011	0.05487	0.061728	0.05487	0.027435	0.0068587	0.020576	0.027435	0.048011	0.041152	0.048011	0.041152	0.061728	0.068587	0.082305	0.048011	0.041152	0.027435	0.05487	0.05487
K10	0.10249	0.095168	0.081747	0.091508	0.081747	0.091508	0.085408	0.085408	0.097609	0.11103	0.10981	0.10981	0.10127	0.10737	0.10371	0.089068	0.080527	0.071986	0.085408	0.091508	0.10981	0.11103	0.10737	0.093948	0.090288	0.080527	0.070766	0.059785	0.073206	0.062225	0.082967	0.078087	0.095168	0.089068	0.091508	0.089068	0.084187	0.093948	0.092728	0.10493	0.10005	0.10859	0.093948	0.084187	0.069546	0.068326	0.068326	0.064666	0.068326
K11	0.095847	0.099605	0.095847	0.097726	0.096473	0.095847	0.091462	0.096473	0.098979	0.099605	0.089582	0.090835	0.079559	0.085823	0.087076	0.10086	0.095847	0.097726	0.096473	0.10023	0.091462	0.085823	0.078306	0.081438	0.082691	0.093967	0.093967	0.093967	0.090835	0.088956	0.088956	0.087076	0.092088	0.096473	0.093967	0.088956	0.084571	0.092088	0.10211	0.0971	0.095847	0.093341	0.10023	0.093341	0.083318	0.078933	0.071415	0.068909	0.073294
K12	0.078869	0.09428	0.092467	0.090654	0.077962	0.068897	0.056205	0.066177	0.068897	0.077962	0.077056	0.093373	0.093373	0.095186	0.085214	0.083401	0.072523	0.077056	0.076149	0.077056	0.067084	0.076149	0.080682	0.089747	0.09156	0.096999	0.09156	0.078869	0.065271	0.069803	0.084308	0.092467	0.086121	0.069803	0.065271	0.076149	0.095186	0.10335	0.095186	0.09428	0.096999	0.099719	0.085214	0.082495	0.079775	0.072523	0.053486	0.041701	0.056205
K13	0.05594	0.052389	0.053277	0.051501	0.06038	0.06482	0.06482	0.066596	0.059492	0.056828	0.056828	0.055052	0.052389	0.047949	0.049725	0.052389	0.056828	0.067484	0.073699	0.066596	0.055052	0.053277	0.048837	0.052389	0.062156	0.068372	0.066596	0.06038	0.062156	0.061268	0.070147	0.063932	0.06482	0.044397	0.052389	0.05594	0.06038	0.056828	0.063932	0.062156	0.070147	0.062156	0.062156	0.054164	0.050613	0.051501	0.043509	0.039957	0.042621
K14	0.088578	0.059829	0.04662	0.051282	0.050505	0.044289	0.045843	0.04662	0.055944	0.055167	0.057498	0.061383	0.055944	0.055167	0.047397	0.048951	0.052059	0.058275	0.053613	0.047397	0.044289	0.051282	0.055167	0.056721	0.060606	0.06216	0.06216	0.061383	0.052059	0.052836	0.05439	0.057498	0.055944	0.050505	0.052836	0.051282	0.051282	0.055167	0.059052	0.070707	0.074592	0.076146	0.067599	0.06216	0.053613	0.045843	0.034188	0.033411	0.035742
K15	0.065929	0.061676	0.063803	0.065929	0.065929	0.059549	0.062385	0.063094	0.060967	0.060258	0.056005	0.060258	0.060967	0.062385	0.066638	0.063094	0.060967	0.056005	0.056713	0.064512	0.060967	0.063803	0.05884	0.069474	0.070892	0.076563	0.070183	0.070892	0.068765	0.070892	0.073019	0.064512	0.060258	0.058131	0.059549	0.064512	0.056713	0.063094	0.064512	0.079399	0.077981	0.076563	0.065929	0.063094	0.057422	0.048206	0.039699	0.034028	0.046789
K16	0.056797	0.046699	0.042913	0.055535	0.058059	0.068156	0.080777	0.093399	0.094661	0.074467	0.065632	0.05301	0.049224	0.042913	0.049224	0.046699	0.05301	0.050486	0.050486	0.049224	0.05301	0.060583	0.066894	0.065632	0.063107	0.058059	0.058059	0.060583	0.068156	0.076991	0.084564	0.069418	0.059321	0.05301	0.061845	0.07068	0.066894	0.074467	0.068156	0.079515	0.078253	0.076991	0.069418	0.055535	0.054272	0.044175	0.037864	0.034078	0.041651
K17	0.056127	0.062364	0.053009	0.059245	0.037418	0.043655	0.040536	0.040536	0.046773	0.040536	0.053009	0.065482	0.062364	0.053009	0.037418	0.040536	0.043655	0.049891	0.056127	0.065482	0.059245	0.053009	0.031182	0.031182	0.037418	0.046773	0.049891	0.046773	0.056127	0.059245	0.065482	0.065482	0.043655	0.0343	0.046773	0.065482	0.077954	0.0686	0.074836	0.074836	0.077954	0.065482	0.065482	0.056127	0.059245	0.046773	0.043655	0.037418	0.049891
[truncated: 52 more columns]

## Sheet: Fig2c
Fig 2c upper			Fig 2c bottom
Early	Late		Early	Late
1.30435	0.14706		0.7273	-0.1111
0.76471	0.49689		0.3333	0.4792
1.32353	0.28662		0.7	0.3846
1.32414	0.61644		0.8	0.5789
1	0.13944		0.6279	-0.0769
0.26316	0.19672		0.5714	-0.0303
0.27778	0.13959		0.5	-0.0909
0.28205	0.03807		0.2941	-0.2632
0.21561	0.22727		0.1579	0.0233
0.25229	0.34483		0.0857	-0.1429
0.29289	0.20408		0.0566	-0.1667
0.75	0.2356		0.2821	-0.4286
0.57143	0.24221		0.25	-0.04
0.61224	0.16021		0.375	-0.157
0.81761	0.10258		0.4286	-0.2308
0.85714	0.12322		0.2381	-0.1739
0.40373	0.1219		0.5658	-0.1694
0.52691	0.1168		0.4583	-0.1915
0.53719	0.14218		0.5556	-0.1351
0.32787	0.15314		0.3793	0.4275
0.39648	0.38462		0.3377	0.4015
0.30479	0.12235		0.35	0.3333
0.20741	0.14229		0.2821	0.28
0.20257	0.11173		0.5584	-0.1852
0.18182	0.16186		0.6015	-0.0667
0.26702	0.26482		0.6755	-0.04
0.38462	0.19855		0.5781	-0.0256
0.625	0.14535		0.3333	0
0.74899	0.25617		0.5833	0.0492
0.72727			0.4
0.51118			0.3704
0.62445			0.5108
0.62549			0.2593

## Sheet: Fig2d
Figure 2d upper			Figure 2d bottom
Early			Late
Time(s)	FR (norm)		Time(s)	FR (norm)
-1	1.1643		-1	0.89824
-0.998	0.73165		-0.998	0.9843
-0.996	0.75711		-0.996	1.0064
-0.994	1.0087		-0.994	1.2193
-0.992	0.86465		-0.992	0.96341
-0.99	1.0547		-0.99	0.85452
-0.988	0.74822		-0.988	0.88788
-0.986	0.8931		-0.986	1.0853
-0.984	0.73563		-0.984	1.0004
-0.982	1.0416		-0.982	1.0487
-0.98	1.075		-0.98	0.98395
-0.978	0.87853		-0.978	1.1683
-0.976	1.0537		-0.976	0.97826
-0.974	0.95731		-0.974	0.79794
-0.972	0.98238		-0.972	0.89697
-0.97	1.0089		-0.97	0.85789
-0.968	0.82586		-0.968	0.90195
-0.966	1.0655		-0.966	1.1812
-0.964	0.85176		-0.964	0.94145
-0.962	0.97149		-0.962	1.031
-0.96	0.89445		-0.96	1.1556
-0.958	0.75861		-0.958	1.0503
-0.956	1.3348		-0.956	1.1821
-0.954	1.1983		-0.954	1.0103
-0.952	1.0351		-0.952	1.0973
-0.95	0.95881		-0.95	1.013
-0.948	1.186		-0.948	1.0271
-0.946	1.2149		-0.946	1.1045
-0.944	1.2671		-0.944	1.1944
-0.942	1.1552		-0.942	0.97112
-0.94	1.1211		-0.94	1.0062
-0.938	0.90189		-0.938	1.0349
-0.936	0.8919		-0.936	0.93599
-0.934	0.80055		-0.934	1.2142
-0.932	1.0469		-0.932	1.0851
-0.93	0.82831		-0.93	1.0151
-0.928	0.80669		-0.928	1.0284
-0.926	1.0578		-0.926	0.97179
-0.924	0.98626		-0.924	0.86675
-0.922	0.9476		-0.922	1.006
-0.92	0.86822		-0.92	1.2833
-0.918	1.2594		-0.918	1.0973
-0.916	0.84358		-0.916	1.1036
-0.914	0.88188		-0.914	1.0667
-0.912	0.94596		-0.912	1.0234
-0.91	0.94146		-0.91	1.1085
-0.908	1.098		-0.908	0.81962
-0.906	1.0097		-0.906	1.1472
-0.904	1.13		-0.904	0.87432
-0.902	0.9677		-0.902	1.133
-0.9	0.75066		-0.9	0.82249
-0.898	0.83013		-0.898	1.0163
-0.896	0.76566		-0.896	0.87301
-0.894	1.0793		-0.894	1.0528
-0.892	0.82618		-0.892	1.0261
-0.89	0.98126		-0.89	0.99349
-0.888	0.87199		-0.888	0.86441
-0.886	0.83288		-0.886	0.85682
-0.884	1.1138		-0.884	1.1382
-0.882	0.79537		-0.882	0.99399
-0.88	0.91452		-0.88	1.0696
-0.878	0.61907		-0.878	1.0216
-0.876	0.68344		-0.876	1.0626
-0.874	0.54271		-0.874	1.0094
-0.872	0.87363		-0.872	1.1487
-0.87	1.0759		-0.87	1.0772
-0.868	1.0508		-0.868	0.9783
-0.866	0.89033		-0.866	1.3027
-0.864	0.84054		-0.864	0.9682
-0.862	0.92688		-0.862	1.0839
-0.86	0.94138		-0.86	0.98381
-0.858	1.022		-0.858	1.1186
-0.856	0.89963		-0.856	0.97286
-0.854	1.232		-0.854	1.1085
-0.852	0.83279		-0.852	0.78959
-0.85	1.1724		-0.85	1.1049
-0.848	0.88818		-0.848	1.1978
-0.846	1.1133		-0.846	0.99198
-0.844	0.8332		-0.844	0.94603
-0.842	0.85993		-0.842	0.87075
-0.84	1.0197		-0.84	0.9741
-0.838	0.79308		-0.838	0.64519
-0.836	0.97605		-0.836	0.89539
-0.834	0.98188		-0.834	0.66537
-0.832	0.91749		-0.832	1.1139
-0.83	0.92442		-0.83	0.83724
-0.828	1.094		-0.828	1.0428
-0.826	0.9778		-0.826	1.2583
-0.824	0.8728		-0.824	1.0488
-0.822	1.1366		-0.822	1.2
-0.82	0.79453		-0.82	0.99382
-0.818	0.95095		-0.818	1.1944
-0.816	0.92524		-0.816	1.1029
-0.814	0.85982		-0.814	0.98325
-0.812	1.0347		-0.812	1.0522
-0.81	0.87035		-0.81	1.1057
-0.808	0.98165		-0.808	1.2888
-0.806	0.93759		-0.806	0.97266
-0.804	1.234		-0.804	1.314
-0.802	0.92372		-0.802	1.0102
-0.8	1.0951		-0.8	1.0507
-0.798	0.95086		-0.798	1.0977
-0.796	0.94931		-0.796	1.0302
-0.794	1.0188		-0.794	1.0067
-0.792	0.96106		-0.792	1.3645
-0.79	0.86321		-0.79	0.8768
-0.788	0.87595		-0.788	1.2166
-0.786	0.99967		-0.786	1.3672
-0.784	0.89737		-0.784	1.1971
-0.782	0.82544		-0.782	1.0232
-0.78	0.88533		-0.78	1.0862
-0.778	1.0853		-0.778	1.1655
-0.776	1.0595		-0.776	1.2904
-0.774	1.1822		-0.774	1.0676
-0.772	0.83349		-0.772	1.1417
-0.77	1.0304		-0.77	1.1931
-0.768	1.0148		-0.768	1.0955
-0.766	1.1266		-0.766	0.79983
-0.764	0.83881		-0.764	0.95234
-0.762	1.1525		-0.762	0.96
-0.76	1.1796		-0.76	0.92569
-0.758	0.88842		-0.758	1.2133
-0.756	1.3311		-0.756	1.0457
-0.754	0.93933		-0.754	0.99308
-0.752	1.0844		-0.752	0.92403
-0.75	0.63228		-0.75	0.91111
-0.748	1.0107		-0.748	0.95788
-0.746	1.0173		-0.746	0.86569
-0.744	0.89942		-0.744	0.96066
-0.742	0.81516		-0.742	1.1367
-0.74	0.91645		-0.74	0.91703
-0.738	0.97667		-0.738	1.0046
-0.736	1.0212		-0.736	0.99162
-0.734	1.0226		-0.734	0.87688
-0.732	0.86789		-0.732	1.1912
-0.73	1.0184		-0.73	1.0609
-0.728	0.80442		-0.728	1.1752
-0.726	0.91308		-0.726	1.2463
-0.724	0.90156		-0.724	0.85267
-0.722	1.0388		-0.722	0.98124
-0.72	0.88656		-0.72	1.1723
-0.718	0.80024		-0.718	1.3422
-0.716	0.96748		-0.716	0.95084
-0.714	1.0663		-0.714	0.90693
-0.712	1.0729		-0.712	1.0196
-0.71	0.78281		-0.71	1.1506
-0.708	1.1583		-0.708	1.0386
-0.706	1.0636		-0.706	1.1283
-0.704	0.99412		-0.704	1.1527
-0.702	0.94444		-0.702	1.0308
-0.7	1.0618		-0.7	0.97169
-0.698	0.89698		-0.698	0.91404
-0.696	1.0744		-0.696	1.107
-0.694	0.83301		-0.694	1.1038
-0.692	1.0351		-0.692	1.05
-0.69	1.3007		-0.69	1.0505
-0.688	0.90544		-0.688	1.1157
-0.686	0.87431		-0.686	1.2223
-0.684	1.0125		-0.684	1.0603
-0.682	0.99085		-0.682	1.1369
-0.68	0.73885		-0.68	1.0281
-0.678	1.1139		-0.678	0.96534
-0.676	0.99127		-0.676	0.87435
-0.674	0.93027		-0.674	1.1441
-0.672	0.77789		-0.672	1.1624
-0.67	1.0571		-0.67	1.0643
-0.668	0.97585		-0.668	0.9947
-0.666	0.68258		-0.666	1.234
-0.664	0.94677		-0.664	1.1725
-0.662	0.74688		-0.662	1.2424
-0.66	0.87967		-0.66	1.3275
-0.658	0.89236		-0.658	1.1728
-0.656	0.91453		-0.656	1.1137
-0.654	0.9336		-0.654	1.4153
-0.652	0.93074		-0.652	1.2667
-0.65	1.0783		-0.65	1.1134
-0.648	1.0627		-0.648	1.0544
-0.646	1.2249		-0.646	1.2158
-0.644	1.0786		-0.644	1.1217
-0.642	0.93006		-0.642	1.0855
-0.64	1.0508		-0.64	1.0505
-0.638	0.98259		-0.638	1.3079
-0.636	1.0511		-0.636	1.0787
-0.634	0.90424		-0.634	1.0038
-0.632	0.8631		-0.632	1.6541
-0.63	1.2321		-0.63	1.0114
-0.628	0.91932		-0.628	1.18
-0.626	1.2619		-0.626	1.3395
-0.624	0.92433		-0.624	1.3289
-0.622	0.95881		-0.622	0.93104
-0.62	0.7531		-0.62	1.2381
-0.618	1.089		-0.618	0.89829
-0.616	0.98587		-0.616	1.1655
-0.614	0.96181		-0.614	0.98182
-0.612	1.3037		-0.612	1.0673
-0.61	0.72921		-0.61	0.97163
-0.608	1.128		-0.608	1.1608
-0.606	0.95903		-0.606	1.1231
-0.604	1.1367		-0.604	0.97785
-0.602	1.2062		-0.602	1.1094
-0.6	0.86215		-0.6	1.1449
-0.598	1.0138		-0.598	1.09
-0.596	1.0868		-0.596	0.97849
-0.594	0.76821		-0.594	0.95011
-0.592	0.99931		-0.592	1.1363
-0.59	0.93099		-0.59	0.8361
-0.588	1.0191		-0.588	0.96145
-0.586	0.90199		-0.586	1.0097
-0.584	1.1385		-0.584	1.0563
-0.582	1.0097		-0.582	1.301
-0.58	1.2613		-0.58	1.1261
-0.578	1.3011		-0.578	1.0913
-0.576	0.68955		-0.576	1.1367
-0.574	1.079		-0.574	1.0308
-0.572	0.86933		-0.572	1.3812
-0.57	1.1228		-0.57	1.0388
-0.568	1.0615		-0.568	1.0173
-0.566	0.93334		-0.566	1.0032
-0.564	1.0783		-0.564	0.99225
-0.562	0.81074		-0.562	1.0389
-0.56	1.0626		-0.56	0.9749
-0.558	1.0351		-0.558	1.0919
-0.556	1.0793		-0.556	1.3902
-0.554	0.91882		-0.554	1.2978
-0.552	1.3222		-0.552	1.1759
-0.55	1.0302		-0.55	0.98497
-0.548	0.80175		-0.548	1.2819
-0.546	0.84363		-0.546	0.91095
-0.544	1.0094		-0.544	1.0877
-0.542	0.65863		-0.542	1.0597
-0.54	0.87179		-0.54	1.1318
-0.538	0.64706		-0.538	1.0272
-0.536	0.843		-0.536	0.96544
-0.534	0.81088		-0.534	0.89403
-0.532	0.92781		-0.532	1.0352
-0.53	0.82056		-0.53	0.9714
-0.528	1.0961		-0.528	0.97818
-0.526	1.0566		-0.526	1.0408
-0.524	0.76432		-0.524	1.0433
-0.522	0.73057		-0.522	1.2358
-0.52	0.99085		-0.52	1.0562
-0.518	0.89862		-0.518	0.9588
-0.516	1.1559		-0.516	1.1944
-0.514	0.98502		-0.514	1.183
-0.512	0.84881		-0.512	1.2733
-0.51	0.83157		-0.51	1.0632
-0.508	1.142		-0.508	1.154
-0.506	1.0922		-0.506	1.2872
-0.504	0.91883		-0.504	1.0459
-0.502	0.92352		-0.502	1.0994
-0.5	0.84923		-0.5	1.2598
-0.498	0.82995		-0.498	1.0987
-0.496	0.90811		-0.496	1.133
-0.494	0.75115		-0.494	0.94622
-0.492	0.99054		-0.492	0.85277
-0.49	0.93297		-0.49	0.9001
-0.488	0.89565		-0.488	1.0907
-0.486	1.1131		-0.486	1.3623
-0.484	1.1581		-0.484	1.2553
-0.482	0.89298		-0.482	1.3049
-0.48	0.92964		-0.48	1.1897
-0.478	1.3101		-0.478	1.0919
-0.476	1.2397		-0.476	1.0792
-0.474	1.0475		-0.474	1.359
-0.472	1.0743		-0.472	0.94404
-0.47	1.2209		-0.47	1.0686
-0.468	1.0806		-0.468	1.224
-0.466	1.1681		-0.466	0.86574
-0.464	0.87451		-0.464	1.1696
-0.462	0.97677		-0.462	1.1329
-0.46	1.2362		-0.46	1.0375
-0.458	0.86155		-0.458	0.81877
-0.456	1.0908		-0.456	0.61184
-0.454	1.0161		-0.454	0.98794
-0.452	0.92615		-0.452	0.88004
-0.45	1.0778		-0.45	0.99575
-0.448	0.88341		-0.448	0.90926
-0.446	1.0846		-0.446	1.0341
-0.444	1.0576		-0.444	0.96338
-0.442	0.86505		-0.442	1.0565
-0.44	0.96943		-0.44	0.93658
-0.438	1.1777		-0.438	0.88564
-0.436	0.86339		-0.436	1.3821
-0.434	0.7739		-0.434	1.1374
-0.432	1.0986		-0.432	1.3836
-0.43	0.74982		-0.43	1.3229
-0.428	1.2725		-0.428	1.1334
-0.426	1.2751		-0.426	0.99131
-0.424	0.92095		-0.424	1.0212
-0.422	0.92139		-0.422	0.96601
-0.42	1.2446		-0.42	0.95151
-0.418	0.87617		-0.418	1.0906
-0.416	0.76482		-0.416	1.2531
-0.414	1.2969		-0.414	1.2655
-0.412	1.0203		-0.412	1.1279
-0.41	0.81014		-0.41	1.2239
-0.408	1.136		-0.408	1.056
-0.406	0.81331		-0.406	1.3238
-0.404	0.99679		-0.404	1.1203
-0.402	0.94788		-0.402	1.122
-0.4	0.97269		-0.4	1.0685
-0.398	1.0312		-0.398	1.093
-0.396	0.88419		-0.396	0.95909
-0.394	1.0888		-0.394	1.1609
-0.392	0.88036		-0.392	1.4021
-0.39	0.84482		-0.39	1.2252
-0.388	0.77328		-0.388	1.0904
-0.386	1.0292		-0.386	1.0041
-0.384	1.0065		-0.384	1.0119
-0.382	1.1093		-0.382	1.1637
-0.38	0.82036		-0.38	1.3351
-0.378	1.0204		-0.378	1.1531
-0.376	0.82237		-0.376	1.2255
-0.374	0.90249		-0.374	1.4399
-0.372	0.81973		-0.372	1.2745
-0.37	0.79282		-0.37	1.3766
-0.368	0.77004		-0.368	1.0589
-0.366	0.72751		-0.366	1.1903
-0.364	0.80116		-0.364	0.94798
-0.362	0.51565		-0.362	1.2739
-0.36	0.94513		-0.36	1.0344
-0.358	0.77981		-0.358	1.4541
-0.356	1.1248		-0.356	0.98997
-0.354	0.81682		-0.354	1.0004
-0.352	0.97915		-0.352	1.1369
-0.35	0.76557		-0.35	1.1027
-0.348	1.1758		-0.348	1.0468
-0.346	0.91198		-0.346	1.1578
-0.344	1.0235		-0.344	1.0728
-0.342	0.87943		-0.342	1.1697
-0.34	0.85789		-0.34	0.99794
-0.338	1.0659		-0.338	1.0729
-0.336	1.0265		-0.336	1.2404
-0.334	0.92741		-0.334	1.1505
-0.332	1.0552		-0.332	1.0465
-0.33	1.0446		-0.33	1.0784
-0.328	0.71973		-0.328	1.1838
-0.326	0.99607		-0.326	1.2591
-0.324	0.98872		-0.324	0.92626
-0.322	0.75759		-0.322	1.1951
-0.32	1.111		-0.32	1.1597
-0.318	0.93675		-0.318	1.0591
-0.316	0.98169		-0.316	1.0947
-0.314	1.0456		-0.314	1.0963
-0.312	0.91042		-0.312	1.27
-0.31	1.0216		-0.31	1.0293
-0.308	0.95219		-0.308	1.1129
-0.306	1.0544		-0.306	1.1586
-0.304	0.67982		-0.304	1.2042
-0.302	0.90475		-0.302	0.90666
-0.3	0.93069		-0.3	1.2049
-0.298	0.78034		-0.298	1.0525
-0.296	0.99293		-0.296	1.0103
-0.294	1.1131		-0.294	0.9501
-0.292	1.0768		-0.292	0.89846
-0.29	0.97904		-0.29	1.1855
-0.288	1.2304		-0.288	0.82098
-0.286	0.87351		-0.286	1.093
-0.284	1.0769		-0.284	1.0526
-0.282	1.1552		-0.282	1.1479
-0.28	0.91038		-0.28	1.3575
-0.278	1.0612		-0.278	1.1039
-0.276	0.93599		-0.276	1.2128
-0.274	0.92006		-0.274	1.0424
-0.272	0.96251		-0.272	0.90197
-0.27	0.71391		-0.27	1.3043
-0.268	1.1562		-0.268	0.97994
-0.266	0.74584		-0.266	1.0511
-0.264	0.83084		-0.264	1.016
-0.262	1.0927		-0.262	0.90513
-0.26	0.90537		-0.26	1.0617
-0.258	0.90054		-0.258	1.0598
-0.256	1.1277		-0.256	1.1671
-0.254	1.338		-0.254	1.2459
-0.252	0.65914		-0.252	1.1996
-0.25	1.1126		-0.25	1.0321
-0.248	0.86944		-0.248	1.2309
-0.246	0.8779		-0.246	0.70854
-0.244	0.9332		-0.244	0.78583
-0.242	1.0001		-0.242	1.0027
-0.24	1.0162		-0.24	0.9236
-0.238	0.9386		-0.238	1.0156
-0.236	1.0225		-0.236	1.1199
-0.234	1.0654		-0.234	1.0932
-0.232	1.1689		-0.232	1.1286
-0.23	1.1504		-0.23	0.93727
-0.228	1.0881		-0.228	0.98169
-0.226	0.86717		-0.226	1.1935
-0.224	1.0025		-0.224	1.1364
-0.222	0.98555		-0.222	1.4171
-0.22	0.99302		-0.22	1.3017
-0.218	1.0176		-0.218	1.1948
-0.216	0.8518		-0.216	1.2373
-0.214	1.2467		-0.214	1.4216
-0.212	0.78677		-0.212	1.2755
-0.21	1.0434		-0.21	1.0079
-0.208	1.1916		-0.208	1.3045
-0.206	1.1719		-0.206	1.2514
-0.204	0.98926		-0.204	1.3085
-0.202	1.1015		-0.202	1.2045
-0.2	1.01		-0.2	1.0352
-0.198	0.89821		-0.198	1.1045
-0.196	0.87546		-0.196	1.2645
-0.194	1.1386		-0.194	1.4894
-0.192	1.1536		-0.192	1.2802
-0.19	1.0618		-0.19	1.1127
-0.188	1.0907		-0.188	1.2082
-0.186	1.0775		-0.186	0.98886
-0.184	1.1466		-0.184	1.0388
-0.182	0.88636		-0.182	1.184
-0.18	1.0391		-0.18	1.1073
-0.178	1.0782		-0.178	1.2375
-0.176	1.1964		-0.176	0.97466
-0.174	0.9961		-0.174	1.0057
-0.172	0.98662		-0.172	0.84424
-0.17	1.0364		-0.17	1.1001
-0.168	1.4424		-0.168	1.039
-0.166	1.3574		-0.166	1.2264
-0.164	1.2396		-0.164	1.1693
-0.162	1.3268		-0.162	1.2172
-0.16	1.0141		-0.16	1.0624
-0.158	1.1874		-0.158	0.87995
-0.156	1.2183		-0.156	1.4774
-0.154	1.4195		-0.154	1.1301
-0.152	1.1411		-0.152	1.3683
-0.15	1.1522		-0.15	1.3432
-0.148	1.1582		-0.148	0.99833
-0.146	1.1278		-0.146	1.0422
-0.144	1.0303		-0.144	1.0196
-0.142	1.1835		-0.142	1.3444
-0.14	1.2934		-0.14	1.2957
-0.138	1.2533		-0.138	1.2441
-0.136	1.1951		-0.136	1.1113
-0.134	1.348		-0.134	1.4698
-0.132	1.2234		-0.132	1.0912
-0.13	1.3554		-0.13	1.1431
-0.128	1.3576		-0.128	1.2396
-0.126	1.1944		-0.126	1.3086
-0.124	1.0543		-0.124	1.3831
-0.122	1.1686		-0.122	1.0825
-0.12	1.4917		-0.12	1.2913
-0.118	1.2435		-0.118	1.2166
-0.116	1.1157		-0.116	1.1573
-0.114	1.1814		-0.114	1.073
-0.112	1.2541		-0.112	1.2577
-0.11	1.1866		-0.11	0.90983
-0.108	1.2733		-0.108	1.0304
-0.106	1.0497		-0.106	1.2699
-0.104	1.4506		-0.104	1.1148
-0.102	1.4107		-0.102	1.0441
-0.1	1.1386		-0.1	1.1149
-0.098	1.032		-0.098	1.2475
-0.096	1.317		-0.096	1.0527
-0.094	0.95832		-0.094	1.2845
-0.092	1.4896		-0.092	1.2119
-0.09	1.1667		-0.09	1.0273
-0.088	1.1684		-0.088	1.0118
-0.086	1.1837		-0.086	1.0825
-0.084	1.2091		-0.084	1.0969
-0.082	1.1801		-0.082	1.1222
-0.08	1.0871		-0.08	1.1409
-0.078	1.1713		-0.078	1.2818
-0.076	1.4179		-0.076	1.2338
-0.074	1.4268		-0.074	1.2313
-0.072	1.6909		-0.072	1.1786
-0.07	1.377		-0.07	1.2603
-0.068	1.1848		-0.068	1.5363
-0.066	1.2276		-0.066	1.4097
-0.064	1.1554		-0.064	1.1066
-0.062	1.1925		-0.062	1.2072
-0.06	1.3985		-0.06	1.5547
-0.058	1.4842		-0.058	1.6255
-0.056	1.2545		-0.056	1.3216
-0.054	1.4426		-0.054	1.5131
-0.052	1.2215		-0.052	1.5971
-0.05	1.6113		-0.05	1.4732
-0.048	1.56		-0.048	1.3373
-0.046	1.3103		-0.046	1.2024
-0.044	1.6593		-0.044	1.4169
-0.042	1.5835		-0.042	1.435
-0.04	1.6029		-0.04	1.2553
-0.038	1.6737		-0.038	1.1417
-0.036	1.6438		-0.036	1.6659
-0.034	1.3815		-0.034	1.2623
-0.032	1.5611		-0.032	1.455
-0.03	1.4708		-0.03	1.615
-0.028	1.4356		-0.028	1.7035
-0.026	1.2793		-0.026	1.574
-0.024	1.7011		-0.024	1.8929
-0.022	1.4747		-0.022	1.5505
-0.02	1.4845		-0.02	1.4872
-0.018	1.3388		-0.018	1.2326
-0.016	1.2301		-0.016	1.4088
-0.014	1.3744		-0.014	1.3406
-0.012	1.6861		-0.012	1.4784
-0.01	1.8923		-0.01	1.4515
-0.008	2.2683		-0.008	1.8977
-0.006	2.4562		-0.006	1.9541
-0.004	2.478		-0.004	2.3061
-0.002	2.7131		-0.002	2.7752
0	3.0773		0	3.3753
0.002	4.9027		0.002	3.8132
0.004	5.1786		0.004	3.573
0.006	5.4608		0.006	4.1475
0.008	4.9678		0.008	3.9161
0.01	4.2609		0.01	2.8781
0.012	4.208		0.012	2.6079
0.014	4.0186		0.014	2.8676
0.016	3.4074		0.016	2.1087
0.018	3.8936		0.018	2.7786
0.02	3.9268		0.02	2.301
0.022	3.3905		0.022	2.7033
0.024	3.3224		0.024	2.5211
0.026	2.9964		0.026	1.8278
0.028	2.9366		0.028	2.0025
0.03	2.6861		0.03	2.2447
0.032	3.2277		0.032	2.2507
0.034	2.2031		0.034	1.8458
0.036	2.1594		0.036	2.0144
0.038	1.4952		0.038	1.7653
0.04	1.108		0.04	1.153
0.042	1.2548		0.042	1.2466
0.044	1.1391		0.044	1.126
0.046	1.2499		0.046	1.3295
0.048	1.5899		0.048	1.3811
0.05	1.2269		0.05	1.8284
0.052	0.95858		0.052	1.748
0.054	1.3529		0.054	1.7543
0.056	0.91025		0.056	1.498
0.058	0.73894		0.058	1.6386
0.06	0.95141		0.06	1.3533
0.062	0.82933		0.062	1.5748
0.064	0.57249		0.064	1.4369
0.066	0.79987		0.066	1.3919
0.068	0.72944		0.068	1.0925
0.07	0.7457		0.07	1.3839
0.072	0.49576		0.072	1.3393
0.074	0.63974		0.074	1.1538
0.076	0.67454		0.076	1.0235
0.078	0.62544		0.078	0.99518
0.08	0.78388		0.08	1.1135
0.082	0.57789		0.082	1.1006
0.084	0.57231		0.084	1.4752
0.086	0.42043		0.086	1.0419
0.088	0.79791		0.088	0.97487
0.09	0.52638		0.09	1.1417
0.092	0.33728		0.092	1.1006
0.094	0.46208		0.094	0.8608
0.096	0.69534		0.096	1.0046
0.098	0.563		0.098	0.76884
0.1	0.59905		0.1	0.63499
0.102	0.50167		0.102	1.2052
0.104	0.40576		0.104	1.3528
0.106	0.41524		0.106	0.87206
0.108	0.3782		0.108	1.1132
0.11	0.4676		0.11	0.77896
0.112	0.4378		0.112	0.91412
0.114	0.41542		0.114	0.89299
0.116	0.34973		0.116	0.79827
0.118	0.50892		0.118	0.82279
0.12	0.60869		0.12	0.59095
0.122	0.44759		0.122	0.86793
0.124	0.41686		0.124	0.99599
0.126	0.48891		0.126	0.64583
0.128	0.5445		0.128	0.78566
0.13	0.50573		0.13	0.59458
0.132	0.53716		0.132	0.83063
0.134	0.39909		0.134	0.84371
0.136	0.46103		0.136	0.83807
0.138	0.42564		0.138	0.77406
0.14	0.35748		0.14	0.77727
0.142	0.40767		0.142	0.90332
0.144	0.39993		0.144	0.88403
0.146	0.41473		0.146	0.98552
0.148	0.43828		0.148	0.89788
0.15	0.5439		0.15	0.58996
0.152	0.48136		0.152	0.74459
0.154	0.28002		0.154	0.77232
0.156	0.48198		0.156	0.82306
0.158	0.42756		0.158	0.94658
0.16	0.28891		0.16	0.85556
0.162	0.48532		0.162	0.9167
0.164	0.5583		0.164	0.68169
0.166	0.49983		0.166	0.58717
0.168	0.42942		0.168	0.90079
0.17	0.37625		0.17	0.49646
0.172	0.46749		0.172	0.6738
0.174	0.64266		0.174	0.71418
0.176	0.56902		0.176	0.75981
0.178	0.46135		0.178	0.74222
0.18	0.69046		0.18	0.54213
0.182	0.4337		0.182	0.83881
0.184	0.62962		0.184	0.64429
0.186	0.2892		0.186	0.90774
0.188	0.42462		0.188	0.75016
0.19	0.45809		0.19	0.86713
0.192	0.56636		0.192	0.68533
0.194	0.48687		0.194	0.63977
0.196	0.43168		0.196	0.80163
0.198	0.53677		0.198	0.80038
0.2	0.46095		0.2	0.63341
0.202	0.63832		0.202	0.78646
0.204	0.44697		0.204	0.83583
0.206	0.53339		0.206	0.80914
0.208	0.54992		0.208	0.63216
0.21	0.54321		0.21	0.7438
0.212	0.62085		0.212	0.61688
0.214	0.58318		0.214	0.85927
0.216	0.41522		0.216	0.58567
0.218	0.39247		0.218	0.54944
0.22	0.50043		0.22	0.62637
0.222	0.69574		0.222	0.92648
0.224	0.62821		0.224	0.67369
0.226	0.51503		0.226	0.62934
0.228	0.56269		0.228	0.67684
0.23	0.60942		0.23	0.71281
0.232	0.63717		0.232	0.52736
0.234	1.0689		0.234	0.57104
0.236	0.64502		0.236	0.63284
0.238	0.63452		0.238	0.84199
0.24	0.7649		0.24	0.75272
0.242	0.92554		0.242	0.86484
0.244	0.64578		0.244	0.53189
0.246	0.56462		0.246	0.51746
0.248	0.60199		0.248	0.59
0.25	0.80198		0.25	0.52337
0.252	0.58944		0.252	0.73678
0.254	0.80697		0.254	0.64247
0.256	0.86564		0.256	0.96872
0.258	0.65563		0.258	0.53111
0.26	0.78689		0.26	0.74193
0.262	0.91636		0.262	0.58865
0.264	0.86919		0.264	0.72739
0.266	0.65065		0.266	0.73577
0.268	0.82893		0.268	0.56842
0.27	0.86177		0.27	0.60576
0.272	0.80392		0.272	0.6633
0.274	0.9834		0.274	0.76359
0.276	0.89013		0.276	0.69694
0.278	1.1875		0.278	0.6364
0.28	0.85903		0.28	0.64483
0.282	0.93341		0.282	0.55262
0.284	0.86097		0.284	0.75455
0.286	1.156		0.286	0.62417
0.288	0.49564		0.288	0.74351
0.29	0.91543		0.29	0.68068
0.292	0.89138		0.292	0.89819
0.294	0.86403		0.294	0.7725
0.296	0.91477		0.296	0.85156
0.298	1.1051		0.298	0.63396
0.3	0.9003		0.3	0.9576
0.302	1.0942		0.302	0.74586
0.304	1.0827		0.304	0.81833
0.306	1.0426		0.306	0.99156
0.308	0.88381		0.308	0.86656
0.31	0.78352		0.31	0.70885
0.312	1.0475		0.312	0.79122
0.314	0.98137		0.314	0.94501
0.316	0.95278		0.316	0.86103
0.318	0.8878		0.318	0.77923
0.32	0.87835		0.32	0.94891
0.322	1.1206		0.322	0.76223
0.324	1.0612		0.324	0.7713
0.326	0.90117		0.326	0.95906
0.328	1.0432		0.328	0.80507
0.33	0.96912		0.33	0.72645
0.332	1.4296		0.332	0.72848
0.334	1.2593		0.334	0.98838
0.336	1.1171		0.336	0.84336
0.338	0.97188		0.338	0.96794
0.34	1.0525		0.34	0.79915
0.342	1.1752		0.342	0.82449
0.344	0.99452		0.344	0.95782
0.346	1.2244		0.346	0.99218
0.348	1.1862		0.348	0.98492
0.35	1.1748		0.35	0.95556
0.352	1.206		0.352	0.96811
0.354	0.9371		0.354	0.88608
0.356	1.0396		0.356	0.75322
0.358	0.9019		0.358	0.91227
0.36	1.1863		0.36	0.92517
0.362	1.0444		0.362	0.89273
0.364	1.1742		0.364	0.85167
0.366	1.0763		0.366	0.77724
0.368	1.0368		0.368	0.89576
0.37	1.0303		0.37	1.0697
0.372	1.2075		0.372	0.89557
0.374	1.0534		0.374	0.7404
0.376	1.2035		0.376	0.84867
0.378	1.0052		0.378	1.0693
0.38	1.202		0.38	0.98938
0.382	1.0192		0.382	1.0784
0.384	1.449		0.384	0.99925
0.386	0.96517		0.386	0.83943
0.388	1.0355		0.388	0.77346
0.39	1.2312		0.39	1.147
0.392	0.88882		0.392	0.86111
0.394	1.0681		0.394	0.99314
0.396	1.1182		0.396	0.6813
0.398	0.92575		0.398	1.0982
0.4	0.8581		0.4	0.83073
0.402	1.3149		0.402	0.8817
0.404	0.97964		0.404	0.77855
0.406	1.2308		0.406	1.199
0.408	1.0055		0.408	0.811
0.41	1.198		0.41	0.8918
0.412	1.1295		0.412	0.83713
0.414	0.91373		0.414	0.74368
0.416	0.86443		0.416	0.85294
0.418	0.94809		0.418	0.96437
0.42	1.0561		0.42	1.1728
0.422	1.0912		0.422	0.71475
0.424	0.93585		0.424	0.96268
0.426	1.354		0.426	0.62788
0.428	1.2633		0.428	1.0166
0.43	0.9079		0.43	0.80915
0.432	1.0769		0.432	0.71777
0.434	1.2245		0.434	0.78534
0.436	0.96308		0.436	0.88584
0.438	1.1092		0.438	0.6182
0.44	1.0486		0.44	0.93003
0.442	0.75378		0.442	0.98994
0.444	1.0696		0.444	1.1193
0.446	0.93297		0.446	0.81997
0.448	1.2402		0.448	1.0264
0.45	1.2478		0.45	1.0648
0.452	0.99645		0.452	0.93303
0.454	1.0389		0.454	0.92384
0.456	0.95362		0.456	1.0106
0.458	1.2666		0.458	0.8378
0.46	1.0533		0.46	0.92868
0.462	1.2159		0.462	0.97468
0.464	0.88728		0.464	0.91293
0.466	0.92269		0.466	0.96722
0.468	1.1835		0.468	1.2914
0.47	1.0244		0.47	1.0174
0.472	0.86607		0.472	1.0624
0.474	0.89015		0.474	1.113
0.476	1.0781		0.476	1.1946
0.478	1.0352		0.478	0.79449
0.48	1.0093		0.48	0.82705
0.482	0.79705		0.482	0.60809
0.484	0.90983		0.484	0.92258
0.486	0.87311		0.486	0.70122
0.488	1.0733		0.488	0.94019
0.49	0.87544		0.49	0.90795
0.492	1.1247		0.492	1.0476
0.494	0.97465		0.494	1.1028
0.496	0.99444		0.496	1.14
0.498	1.1938		0.498	1.0301
0.5	1.1087		0.5	1.0648
0.502	0.91665		0.502	1.1018
0.504	1.2778		0.504	1.0246
0.506	0.8568		0.506	0.88679
0.508	0.98404		0.508	0.90104
0.51	1.0543		0.51	0.90966
0.512	1.0697		0.512	0.85983
0.514	0.87229		0.514	1.114
0.516	1.2735		0.516	1.3139
0.518	0.86142		0.518	1.0527
0.52	1.3002		0.52	1.1588
0.522	1.142		0.522	0.84456
0.524	0.77258		0.524	0.99255
0.526	1.0582		0.526	1.1124
0.528	1.1705		0.528	1.0104
0.53	1.2461		0.53	1.1251
0.532	1.2305		0.532	0.80564
0.534	1.2457		0.534	0.89874
0.536	0.98804		0.536	1.1718
0.538	1.2691		0.538	0.97668
0.54	0.89024		0.54	0.79334
0.542	1.1225		0.542	1.008
0.544	1.0209		0.544	0.97744
0.546	1.1564		0.546	0.95035
0.548	1.0161		0.548	0.70642
0.55	1.0502		0.55	0.88013
0.552	0.97445		0.552	0.89314
0.554	0.97312		0.554	0.97557
0.556	1.0826		0.556	0.75685
0.558	0.91829		0.558	0.98281
0.56	0.99147		0.56	0.73061
0.562	0.94463		0.562	0.87072
0.564	1.0603		0.564	0.76612
0.566	1.0085		0.566	0.93516
0.568	1.025		0.568	0.74775
0.57	0.84328		0.57	0.78389
0.572	0.92117		0.572	0.92317
0.574	1.0803		0.574	0.79191
0.576	0.97616		0.576	0.86876
0.578	1.0846		0.578	0.96219
0.58	1.0474		0.58	0.72678
0.582	1.1667		0.582	0.84753
0.584	1.0576		0.584	1.2692
0.586	0.96289		0.586	0.93276
0.588	1.2199		0.588	0.87043
0.59	1.0366		0.59	0.65876
0.592	1.0497		0.592	0.98312
0.594	1.2038		0.594	0.75517
0.596	1.2374		0.596	0.66687
0.598	1.0124		0.598	0.95337
0.6	0.96301		0.6	0.90611
0.602	0.99087		0.602	1.1846
0.604	1.53		0.604	1.0679
0.606	1.0327		0.606	0.84149
0.608	0.92901		0.608	0.98611
0.61	1.0907		0.61	0.93659
0.612	1.4135		0.612	0.9555
0.614	1.2481		0.614	1.0127
0.616	1.0924		0.616	0.9604
0.618	0.97883		0.618	0.70136
0.62	1.005		0.62	0.99069
0.622	1.0266		0.622	1.0081
0.624	0.94594		0.624	1.2055
0.626	0.8677		0.626	0.84857
0.628	0.91423		0.628	1.27
0.63	1.1836		0.63	1.0952
0.632	1.1531		0.632	1.1218
0.634	1.2433		0.634	0.80156
0.636	0.90099		0.636	0.80452
0.638	1.0503		0.638	1.0166
0.64	1.2408		0.64	0.98565
0.642	1.2065		0.642	1.0397
0.644	1.1593		0.644	0.70636
0.646	1.0688		0.646	0.98759
0.648	0.98105		0.648	0.99963
0.65	1.0725		0.65	1.1633
0.652	0.87574		0.652	1.0449
0.654	1.0888		0.654	1.0249
0.656	1.2		0.656	0.96749
0.658	1.0554		0.658	1.2451
0.66	0.83764		0.66	1.0928
0.662	1.1702		0.662	0.914
0.664	0.83423		0.664	0.97931
0.666	1.1686		0.666	0.7774
0.668	1.0315		0.668	0.98295
0.67	1.0914		0.67	1.0781
0.672	1.2132		0.672	0.9134
0.674	1.1968		0.674	0.95543
0.676	1.1823		0.676	0.92264
0.678	1.0569		0.678	0.9311
0.68	1.0422		0.68	0.96275
0.682	1.1005		0.682	1.0866
0.684	0.86361		0.684	0.9312
0.686	0.82421		0.686	1.2083
0.688	1.1157		0.688	0.83676
0.69	1.0588		0.69	0.92926
0.692	1.1109		0.692	1.1987
0.694	1.3165		0.694	1.0484
0.696	0.78329		0.696	0.90451
0.698	1.2098		0.698	0.82723
0.7	1.3905		0.7	1.1001
0.702	1.1873		0.702	0.88561
0.704	1.1003		0.704	0.67097
0.706	1.3388		0.706	0.9413
0.708	0.99951		0.708	0.9468
0.71	1.0943		0.71	0.99177
0.712	1.0447		0.712	1.1747
0.714	1.1787		0.714	0.97232
0.716	1.1112		0.716	1.2745
0.718	1.0545		0.718	1.001
0.72	1.1443		0.72	0.93646
0.722	1.0254		0.722	1.1155
0.724	0.94268		0.724	1.325
0.726	0.89923		0.726	1.0357
0.728	1.2251		0.728	1.0119
0.73	1.0145		0.73	0.92394
0.732	1.0592		0.732	0.92142
0.734	1.1433		0.734	1.2395
0.736	1.0431		0.736	1.2429
0.738	0.70105		0.738	1.1135
0.74	1.0177		0.74	0.87502
0.742	0.95965		0.742	0.98999
0.744	0.96832		0.744	1.12
0.746	1.0797		0.746	1.0244
0.748	1.0188		0.748	1.1522
0.75	1.0247		0.75	1.1423
0.752	0.96598		0.752	1.027
0.754	1.0752		0.754	1.0746
0.756	1.0042		0.756	1.3055
0.758	1.0096		0.758	1.1433
0.76	1.0036		0.76	1.1557
0.762	1.0616		0.762	1.0378
0.764	1.0878		0.764	0.94071
0.766	1.1384		0.766	0.85024
0.768	1.19		0.768	0.99318
0.77	0.90196		0.77	0.88076
0.772	1.3683		0.772	0.96704
0.774	1.0662		0.774	1.0992
0.776	0.93801		0.776	0.78881
0.778	1.0817		0.778	1.1823
0.78	1.0543		0.78	0.86745
0.782	1.0343		0.782	1.1998
0.784	1.0326		0.784	0.85824
0.786	1.0507		0.786	0.99067
0.788	0.90548		0.788	1.1072
0.79	0.88339		0.79	0.96148
0.792	1.0072		0.792	0.97656
0.794	1.0756		0.794	1.1702
0.796	1.2136		0.796	0.97537
0.798	1.1169		0.798	1.0092
0.8	1.0247		0.8	1.2439
0.802	0.61072		0.802	0.70995
0.804	1.0412		0.804	1.0299
0.806	1.0634		0.806	0.84034
0.808	1.4626		0.808	0.9878
0.81	1.0236		0.81	0.86507
0.812	1.1877		0.812	0.99547
0.814	0.97987		0.814	0.92543
0.816	0.83505		0.816	0.78244
0.818	1.0623		0.818	0.83324
0.82	1.0267		0.82	1.1535
0.822	1.2178		0.822	1.11
0.824	0.8471		0.824	1.1
0.826	1.0153		0.826	1.1237
0.828	1.0755		0.828	0.80438
0.83	1.0408		0.83	0.83871
0.832	0.87114		0.832	0.94043
0.834	0.88975		0.834	1.1297
0.836	0.93801		0.836	0.98626
0.838	0.94319		0.838	0.98666
0.84	1.1439		0.84	1.0482
0.842	1.2552		0.842	1.0957
0.844	1.1511		0.844	1.2825
0.846	0.93158		0.846	0.87083
0.848	0.9469		0.848	1.0063
0.85	0.8321		0.85	0.97325
0.852	1.1807		0.852	1.1087
0.854	0.88791		0.854	1.082
0.856	0.81108		0.856	0.91914
0.858	0.9433		0.858	0.86156
0.86	0.93156		0.86	0.95551
0.862	0.78903		0.862	1.0071
0.864	1.09		0.864	0.86349
0.866	1.1074		0.866	1.3057
0.868	0.8316		0.868	0.94909
0.87	1.0273		0.87	1.0036
0.872	1.0894		0.872	1.1526
0.874	1.0842		0.874	1.0051
0.876	0.80995		0.876	1.2336
0.878	0.98505		0.878	1.1264
0.88	1.2318		0.88	0.88959
0.882	1.3082		0.882	0.83202
0.884	0.8556		0.884	1.1775
0.886	1.0199		0.886	1.2562
0.888	1.0122		0.888	0.98199
0.89	1.0266		0.89	1.1417
0.892	1.0995		0.892	1.0679
0.894	1.0785		0.894	1.3137
0.896	1.3323		0.896	1.1412
0.898	1.0662		0.898	0.91832
0.9	0.89779		0.9	1.146
0.902	1.0405		0.902	0.90067
0.904	1.1619		0.904	1.1013
0.906	1.0266		0.906	1.1159
0.908	0.84872		0.908	1.1062
0.91	0.82749		0.91	0.93469
0.912	1.2425		0.912	1.0217
0.914	0.92384		0.914	1.4568
0.916	1.1096		0.916	1.0395
0.918	0.82375		0.918	1.202
0.92	1.0392		0.92	1.0933
0.922	0.94404		0.922	0.94891
0.924	1.0029		0.924	1.2687
0.926	1.2127		0.926	0.95211
0.928	0.81201		0.928	0.81153
0.93	1.03		0.93	1.1515
0.932	1.143		0.932	1.2307
0.934	1.0527		0.934	0.80853
0.936	0.77992		0.936	0.94195
0.938	0.96787		0.938	0.97347
0.94	1.103		0.94	0.84783
0.942	1.1585		0.942	1.0536
0.944	1.1174		0.944	1.0995
0.946	1.268		0.946	1.3021
0.948	1.0928		0.948	1.2256
0.95	1.1541		0.95	1.1062
0.952	1.131		0.952	1.1779
0.954	1.0571		0.954	1.1387
0.956	0.8691		0.956	1.2023
0.958	0.91842		0.958	1.1689
0.96	1.0395		0.96	1.0727
0.962	1.0245		0.962	1.2311
0.964	0.89037		0.964	1.2006
0.966	0.89822		0.966	1.0053
0.968	1.1239		0.968	1.3181
0.97	0.90575		0.97	1.0515
0.972	0.8432		0.972	1.2958
0.974	1.0967		0.974	1.0779
0.976	1.0114		0.976	0.89755
0.978	1.1449		0.978	0.86754
0.98	0.8229		0.98	1.1981
0.982	1.1927		0.982	0.93804
0.984	1.067		0.984	1.2405
0.986	0.96382		0.986	1.2841
0.988	0.87535		0.988	1.1742
0.99	1.0627		0.99	1.0297
0.992	1.0894		0.992	1.0108
0.994	1.1588		0.994	0.92415
0.996	0.93433		0.996	0.95631
0.998	1.0079		0.998	1.2943
1	0.98423		1	0.98979

## Sheet: Fig2e
Fig 2e
Early	Late
10.382	2.6478
7.1047	2.5207
12.257	7.6444
5.8702	1.8663
3.0331	2.2921
6.5388	4.4766
7.9176	6.7747
13.077	10.083
10.838	9.2748
35.938	4.1709
8.3039	9.8248
9.7238	4.0017
5.611	0.29318
8.0147	4.8429
5.0178	2.236
6.8128	2.999
0.38546	2.2553
5.2457	3.8388
3.2239	2.8546
0.14354	1.7422
2.8832	3.081
28.558	2.4292
11.284	2.6258
3.4539	3.1236
4.0836	2.9686
4.3195	3.6113
14.149	6.4235
14.833	7.6315
10.923	3.0895
4.2694	6.7958
2.2912	2.8019
48.168	5.1847
12.539	4.6359
8.161	13.208
18.018	2.7617
5.6355	3.3714
18.352	3.6653
10.729	4.9626
5.9318	12.802
23.565	4.2993
3.6262	5.9566
6.3459	3.919
10.138	3.1517
4.6967	4.9713
12.569	5.8305
4.149	8.7906
3.7641	6.0528
5.8807	3.0932
6.7631	16.466
5.4962	9.3208
7.0105	3.4449
2.4637	2.4814
13.667	7.6112
4.0457	2.0861
2.3458	4.4577
7.2136	3.7428
1.982	2.2651
3.8194	3.8849
7.2491	1.882
4.6964	2.1256
5.9991	2.2278
0.16915	2.1282
4.8195	1.7256
4.8554	1.7335
4.6265	1.6721
7.2873	7.9978
7.8246	9.8246
3.7467	4.1331
4.8854	5.7194
4.1114	2.8573
6.0984	12.642
13.722	5.8199
5.029	6.8291
5.6829	6.396
6.2352	4.0242
2.5837	4.1205
4.0868	7.6694
3.2529	5.4033
5.2089	6.343
3.8326	2.2957
3.8578	5.5282
5.6916	2.679
7.0205	3.6478
3.2192	9.5099
6.9689	8.2155
6.4177	5.19
4.7101	9.043
6.1198	4.8392
3.3781	4.7148
3.5971	0.50189
3.41	0.71117
3.6857	0.74206
2.6949	0.57375
3.349	2.0069
3.5468	5.2854
4.3545	2.2685
7.5686	0.28475
18.125	0.43464
3.4445	2.4743
3.2007	4.1887
2.8726	2.4787
2.5125	2.8701
3.2983	2.6024
3.3991	0.66501
3.0402	1.3354
3.9108	0.091949
5.7353	0.46853
4.7506	0.48769
1.1043	0.76888
4.3229	0.72739
2.9342	3.4291
3.8812	0.47314
2.3376	0.77489
2.5843	0.72683
5.011	2.5688
3.7221	0.85137
2.3103	0.84522
2.7856	1.8738
4.0276	2.1594
3.6146	0.78475
3.6066	2.5651
4.7433	0.56167
0.37355	1.1488
0.48803	1.4817
0.4381	0.76479
1.667	2.3837
1.5954	1.0091
1.6553	0.28612
1.3946	1.2865
3.0234	1.545
1.6796	1.8121
1.4595	1.5817
0.58911	0.82791
1.5758	0.87032
1.8408	1.3768
1.1433	1.3565
1.4344	0.76402
1.7368	0.88011
0.41101	0.7652
0.039669	0.8746
0.4854	0.85649
2.0699	1.1348
1.6536	3.1408
0.65969	1.3968
2.632	0.81145
2.3489	0.88201
1.8876	1.1991
2.1707	0.85243
1.601	0.87011
1.3237	1.2927
1.3654	0.86007
1.2714	0.79225
0.30406	1.2179
1.2729	0.86842
0.64605	1.1674
0.62276	1.1778
1.2638	2.1511
1.2622	0.89764
0.85171	2.4092

## Sheet: Fig2f
Fig 2f
MUA-mPFC IED	Delta	SPI	MUA-HC IED	Racine	Kind. Day	mPFC IED
-0.25745	0.8742	0.060273	0.33632	4	8	93.806
15.095	0.85235	0.13788	0.33984	4	12	121.91
18.373	0.78079	0	0.72989	4	17	116.14
0.47588	0.78765	1	0.39585	5	20	112.68
-0.64697	0.4032	0.46829	0.21776	4	8	4.9814
2.8776	0.67796	0.9035	0.28471	4	10	27.234
0.3278	0.53571	0.32176	0.17306	5	12	12.754
3.4223	0.39039	0.48084	0.13221	4	13	11.654
76.714	0.47579	1	0.13882	5	15	36.36
4.3882	0.41944	0.91656	0.11567	5	16	32.581
8.4724	0.29922	0.24479	0.048893	5	18	42.749
2.0263	0.43872	0	0.15758	5	19	65.37
7.2015	0.57738	0.87198	0.74335	1	8	32.606
50.269	0.64544	0.59338	0.73333	3	11	185.72
76.621	0.35365	0.65556	0.72629	4	13	244.11
83.89	0.40816	0.25527	0.53181	4	14	219.17
60.319	0.41073	1	0.57356	4	15	277.52
148.52	0.44395	0	0.65581	4	16	366.7
225.97	0.19039	0.45807	0.63138	5	17	470.32
167.93	0.39696	0.47465	0.3673	5	19	672.63
0.1766	0.72085	1	0.19077	1	7	0.37375
-0.48351	0.6667	0.39255	0.27363	2	9	4.6534
-0.14173	0.14	0.025287	0.07841	3	13	11.246
2.9971	0.2271	0.025808	0.22696	3	14	14.625
4.2648	0.15538	0	0.10744	4	15	17.288
6.6812	-0.0068625	0.11652	0.11688	4	16	42.183
9.6574	0.088548	0.095916	0.16286	4	17	72.136
9.6912	0.14017	0.045862	0.15221	4	18	79.261
9.8271	0.078632	0.08284	0.12863	4	19	85.31
9.3481	0.15309	0.25276	0.10287	4	20	178.3
8.9372	0.81064	0.5534	0.87229	1	3	1.2391
37.624	0.82529	0.46369	0.89221	1	4	0.47077
5.9402	0.83595	0.33522	0.85732	1	5	0.75718
0.6592	0.80247	0.55911	0.68573	1	6	4.6756
1.9014	0.5144	1	0.64781	2	7	16.569
28.88	0.57305	0.053377	0.62013	2	8	71.758
17.862	0.60429	0.021003	0.65371	3	9	46.289
0.3153	0.7234	0.65622	0.53126	3	10	9.0182
9.5623	0.73124	0.30496	0.74927	3	11	7.018
10.033	0.74585	0.1045	0.68035	4	12	13.238
46.887	0.76731	0.025381	0.78433	4	13	38.334
16.982	0.7464	0	0.76944	4	15	24.524
39.125	0.70805	0.11607	0.75704	5	16	32.317
29.74	0.67579	0.23224	0.64201	5	17	51.238
13.181	0.8206	0.46935	0.84786	2	7	22.613
44.415	0.84306	0.74008	0.85709	2	8	42.873
34.312	0.72559	0.35727	0.80437	3	9	79.382
27.101	0.60866	1	0.82377	3	10	94.131
57.891	0.52256	0.32193	0.63954	3	12	130.87
130.55	0.58907	0.40176	0.8527	4	13	182.62
422.97	0.57268	0.1244	0.92041	4	14	136.52
128.68	0.47245	0.46803	0.85275	4	15	179.63
122.1	0.42201	0.22437	0.82146	5	16	287.67
136.72	0.46737	0.2694	0.83703	5	17	196.52
8.1163	0.53605	0.7437	0.29867	5	18	69.3
179.03	0.52323	0	0.82997	5	19	223.74
120.65	0.56975	0.16093	0.80616	5	20	218.07

## Sheet: Fig2g
0.0742	0.091192	0.077032	0.042481	0.043614	0.025489
0.078947	0.10088	0.10526	0.048246	0.074561	0.026316
0.075402	0.085057	0.071724	0.038161	0.044138	0.032184
0.063768	0.066667	0.057971	0.034783	0.034783	0.031884
0.087977	0.07478	0.073314	0.033724	0.030792	0.030792
0.063798	0.077893	0.064169	0.030786	0.040801	0.022626

## Sheet: Fig2h
821.67	0.001
641.75	0.0092144
793.04	0.0047598
1000	0.0046853
338.06	0.0033264
660	0.0028439
607.12	0.0033129
496.75	0.0036019
1000	0.001
364	0.1063
465.7	0.0035841
582.04	0.0015229
233.52	0.36086
953.34	0.0011653
1000	0.001
1000	0.0013431
845.04	0.001
1000	0.001
955.22	0.0048027
792.08	0.0028956
1000	0.001
