# Supplementary material for: Closed-loop electrical stimulation prevents focal epilepsy progression and long-term memory impairment
Source: Nat Neurosci. 2025 Jun 23;28(8):1753–62. doi: 10.1038/s41593-025-01988-1 (PMC12321579; doi:10.1038/s41593-025-01988-1)
Supplement: Supplementary file 5 — Statistical source data. [file 41593_2025_1988_MOESM5_ESM.xlsx]

## Sheet: Fig3b
Fig 3a
Time(ms)	FR Physiol.	FR Phato.
-300	0.96709	0.96068
-299	0.96659	0.95783
-298	0.96607	0.95489
-297	0.96551	0.95184
-296	0.96498	0.94866
-295	0.96444	0.94565
-294	0.96382	0.9418
-293	0.96321	0.93797
-292	0.96257	0.93391
-291	0.9619	0.93029
-290	0.9612	0.92645
-289	0.96048	0.92304
-288	0.95973	0.92012
-287	0.9589	0.91708
-286	0.95806	0.91489
-285	0.95718	0.91335
-284	0.95628	0.91175
-283	0.95536	0.91113
-282	0.95439	0.91059
-281	0.95342	0.9107
-280	0.95242	0.91133
-279	0.95142	0.91247
-278	0.95041	0.91386
-277	0.9494	0.91591
-276	0.94838	0.9185
-275	0.94736	0.92106
-274	0.94632	0.92411
-273	0.9453	0.92749
-272	0.94426	0.93108
-271	0.94321	0.93461
-270	0.94218	0.93781
-269	0.94114	0.94152
-268	0.9401	0.94497
-267	0.93908	0.94839
-266	0.93805	0.95091
-265	0.93704	0.95327
-264	0.93608	0.95553
-263	0.93507	0.95741
-262	0.93408	0.95875
-261	0.93313	0.96007
-260	0.93218	0.96113
-259	0.93125	0.96165
-258	0.93033	0.96194
-257	0.92943	0.96248
-256	0.92857	0.96254
-255	0.92771	0.96231
-254	0.92685	0.96165
-253	0.92604	0.96123
-252	0.92522	0.96046
-251	0.92444	0.95934
-250	0.92366	0.95811
-249	0.92287	0.95701
-248	0.92208	0.95555
-247	0.92135	0.9541
-246	0.92059	0.95286
-245	0.91985	0.95142
-244	0.91914	0.95061
-243	0.91844	0.94939
-242	0.91774	0.94823
-241	0.91706	0.94628
-240	0.91638	0.94505
-239	0.91572	0.94361
-238	0.91507	0.94197
-237	0.91442	0.94043
-236	0.91381	0.93868
-235	0.91323	0.93697
-234	0.9126	0.93541
-233	0.91202	0.93393
-232	0.91143	0.93309
-231	0.91084	0.93171
-230	0.91025	0.93067
-229	0.90964	0.92977
-228	0.90906	0.92931
-227	0.90848	0.92877
-226	0.90792	0.92837
-225	0.90735	0.92821
-224	0.90682	0.92821
-223	0.90628	0.92865
-222	0.90576	0.92903
-221	0.9053	0.92983
-220	0.90483	0.93115
-219	0.9044	0.93225
-218	0.90401	0.93375
-217	0.90362	0.93543
-216	0.9033	0.93862
-215	0.903	0.94156
-214	0.90273	0.94371
-213	0.90254	0.94638
-212	0.90236	0.94948
-211	0.90222	0.95232
-210	0.90215	0.95552
-209	0.90214	0.9589
-208	0.90217	0.96309
-207	0.90228	0.96717
-206	0.90243	0.97196
-205	0.90264	0.97709
-204	0.90289	0.98248
-203	0.9032	0.988
-202	0.90363	0.99415
-201	0.90412	1.0002
-200	0.90464	1.0062
-199	0.90524	1.013
-198	0.90591	1.0196
-197	0.90664	1.0262
-196	0.90748	1.0328
-195	0.90835	1.0392
-194	0.90927	1.0457
-193	0.91027	1.0525
-192	0.91135	1.0592
-191	0.91253	1.0668
-190	0.91372	1.0732
-189	0.91493	1.08
-188	0.91628	1.0871
-187	0.91767	1.0946
-186	0.91908	1.1026
-185	0.92054	1.1108
-184	0.9221	1.1205
-183	0.9237	1.1302
-182	0.92539	1.1407
-181	0.92711	1.1527
-180	0.92888	1.1652
-179	0.93072	1.1785
-178	0.93254	1.1932
-177	0.93441	1.2085
-176	0.93632	1.2256
-175	0.93828	1.2433
-174	0.94028	1.2621
-173	0.94221	1.282
-172	0.94418	1.3025
-171	0.94611	1.3237
-170	0.94801	1.3456
-169	0.94986	1.3679
-168	0.95166	1.3911
-167	0.9534	1.4141
-166	0.95507	1.4369
-165	0.95661	1.4605
-164	0.95803	1.4844
-163	0.95936	1.5076
-162	0.96054	1.5305
-161	0.96156	1.5534
-160	0.9624	1.5753
-159	0.96305	1.5962
-158	0.96355	1.6155
-157	0.96384	1.6342
-156	0.96392	1.6514
-155	0.96376	1.6674
-154	0.9634	1.6824
-153	0.96277	1.6957
-152	0.96185	1.707
-151	0.96071	1.7168
-150	0.95935	1.7245
-149	0.95767	1.7298
-148	0.95573	1.7335
-147	0.95352	1.7351
-146	0.95098	1.7344
-145	0.94819	1.7319
-144	0.94511	1.7269
-143	0.94174	1.7201
-142	0.93807	1.7109
-141	0.93409	1.6993
-140	0.92985	1.6873
-139	0.92535	1.6728
-138	0.9205	1.6561
-137	0.91539	1.6378
-136	0.91	1.6176
-135	0.90434	1.5959
-134	0.89839	1.5729
-133	0.89218	1.5492
-132	0.88569	1.524
-131	0.87896	1.498
-130	0.872	1.4712
-129	0.86481	1.4443
-128	0.85738	1.4164
-127	0.84975	1.3885
-126	0.84188	1.3601
-125	0.8338	1.3316
-124	0.82552	1.3028
-123	0.81714	1.2741
-122	0.80856	1.2456
-121	0.7998	1.2175
-120	0.79093	1.1894
-119	0.78188	1.1613
-118	0.7727	1.1331
-117	0.76337	1.1056
-116	0.75392	1.0777
-115	0.74436	1.05
-114	0.73468	1.0227
-113	0.72487	0.99512
-112	0.71499	0.9677
-111	0.70495	0.93985
-110	0.69481	0.91287
-109	0.68456	0.88586
-108	0.67419	0.85931
-107	0.66376	0.83263
-106	0.65322	0.80631
-105	0.64263	0.78044
-104	0.63194	0.75437
-103	0.62119	0.72893
-102	0.61037	0.7041
-101	0.59949	0.67972
-100	0.58855	0.65574
-99	0.5776	0.63248
-98	0.5666	0.60988
-97	0.55559	0.58746
-96	0.54457	0.56595
-95	0.53355	0.54472
-94	0.52255	0.52436
-93	0.51155	0.50426
-92	0.50062	0.48493
-91	0.48973	0.46608
-90	0.47893	0.44723
-89	0.46816	0.42969
-88	0.45748	0.41308
-87	0.44692	0.39674
-86	0.43647	0.3811
-85	0.42612	0.36642
-84	0.4159	0.35183
-83	0.40579	0.33813
-82	0.39584	0.32513
-81	0.38603	0.31256
-80	0.37638	0.30087
-79	0.36686	0.28957
-78	0.35754	0.27873
-77	0.34836	0.2686
-76	0.33938	0.25884
-75	0.33056	0.24987
-74	0.32194	0.24136
-73	0.31348	0.23301
-72	0.30523	0.2251
-71	0.29718	0.21768
-70	0.2893	0.21037
-69	0.28165	0.20367
-68	0.27419	0.19713
-67	0.26695	0.19092
-66	0.2599	0.18513
-65	0.25304	0.17967
-64	0.24641	0.17433
-63	0.23996	0.16948
-62	0.23373	0.16479
-61	0.22771	0.16032
-60	0.22189	0.15582
-59	0.21629	0.15164
-58	0.21089	0.14774
-57	0.20568	0.14406
-56	0.20068	0.14052
-55	0.19586	0.1372
-54	0.19126	0.134
-53	0.18686	0.13072
-52	0.18265	0.12773
-51	0.17864	0.12505
-50	0.17483	0.12249
-49	0.17122	0.11981
-48	0.16781	0.11708
-47	0.1646	0.11478
-46	0.16157	0.11259
-45	0.15874	0.1106
-44	0.15609	0.1088
-43	0.15364	0.10702
-42	0.15136	0.10551
-41	0.14926	0.10391
-40	0.14735	0.10271
-39	0.14562	0.1016
-38	0.14406	0.10043
-37	0.14266	0.099666
-36	0.14142	0.09905
-35	0.14037	0.09849
-34	0.13947	0.098226
-33	0.13872	0.098164
-32	0.13812	0.098182
-31	0.13769	0.098369
-30	0.13739	0.09851
-29	0.13724	0.09891
-28	0.13725	0.099442
-27	0.13739	0.099896
-26	0.13767	0.1006
-25	0.1381	0.10131
-24	0.13867	0.10223
-23	0.1394	0.10307
-22	0.14026	0.10396
-21	0.14127	0.10493
-20	0.14244	0.10599
-19	0.14377	0.10713
-18	0.14526	0.1082
-17	0.14692	0.10934
-16	0.14875	0.1105
-15	0.15076	0.11176
-14	0.15294	0.11299
-13	0.15533	0.11434
-12	0.1579	0.1158
-11	0.1607	0.11734
-10	0.16373	0.11882
-9	0.16697	0.12042
-8	0.17046	0.12202
-7	0.1742	0.12384
-6	0.1782	0.1258
-5	0.18249	0.12774
-4	0.18705	0.12993
-3	0.19192	0.13232
-2	0.1971	0.13489
-1	0.2026	0.13769
0	0.20843	0.14065
1	0.21462	0.14388
2	0.22114	0.14744
3	0.22803	0.15105
4	0.23531	0.15501
5	0.24297	0.15954
6	0.25104	0.16421
7	0.25951	0.16943
8	0.26838	0.17485
9	0.2777	0.18104
10	0.28748	0.18719
11	0.29771	0.19408
12	0.3084	0.20137
13	0.31957	0.20897
14	0.33118	0.21729
15	0.3433	0.22596
16	0.35592	0.23501
17	0.36904	0.24463
18	0.38266	0.25472
19	0.39676	0.2652
20	0.41141	0.2764
21	0.42652	0.28788
22	0.44215	0.2999
23	0.45827	0.31219
24	0.47485	0.32476
25	0.49191	0.33785
26	0.50941	0.35125
27	0.52739	0.36499
28	0.54571	0.37899
29	0.56443	0.3932
30	0.5835	0.40779
31	0.60288	0.42253
32	0.62254	0.43724
33	0.64246	0.45236
34	0.66258	0.46753
35	0.68291	0.48275
36	0.70335	0.49803
37	0.72384	0.51345
38	0.74435	0.52894
39	0.76483	0.5444
40	0.78524	0.56005
41	0.80549	0.57602
42	0.82552	0.59214
43	0.84533	0.60777
44	0.86484	0.62367
45	0.88396	0.63958
46	0.90272	0.6551
47	0.92098	0.67041
48	0.93878	0.68577
49	0.95605	0.70102
50	0.97271	0.71603
51	0.98877	0.73106
52	1.0043	0.74606
53	1.0191	0.76083
54	1.0332	0.77521
55	1.0466	0.78924
56	1.0593	0.80316
57	1.0712	0.81697
58	1.0824	0.83085
59	1.0928	0.84391
60	1.1025	0.85689
61	1.1116	0.86926
62	1.1198	0.88144
63	1.1274	0.89322
64	1.1342	0.90447
65	1.1404	0.91563
66	1.1459	0.92606
67	1.1508	0.93609
68	1.1551	0.94597
69	1.1588	0.95532
70	1.1619	0.96373
71	1.1645	0.97189
72	1.1667	0.97947
73	1.1684	0.9866
74	1.1696	0.99316
75	1.1705	0.99893
76	1.171	1.0043
77	1.1712	1.009
78	1.1711	1.0132
79	1.1707	1.0172
80	1.17	1.0207
81	1.1691	1.0231
82	1.168	1.0256
83	1.1666	1.0276
84	1.1651	1.0291
85	1.1633	1.0303
86	1.1614	1.0314
87	1.1594	1.032
88	1.1572	1.0325
89	1.155	1.0329
90	1.1525	1.0334
91	1.1501	1.0337
92	1.1476	1.0338
93	1.145	1.0344
94	1.1423	1.0345
95	1.1397	1.0348
96	1.1369	1.0352
97	1.1342	1.0355
98	1.1314	1.0354
99	1.1286	1.0354
100	1.1259	1.0349
101	1.1231	1.0345
102	1.1204	1.0335
103	1.1176	1.0325
104	1.1149	1.0317
105	1.1123	1.0308
106	1.1096	1.0295
107	1.107	1.0279
108	1.1044	1.0265
109	1.1018	1.0256
110	1.0993	1.0248
111	1.0967	1.0239
112	1.0942	1.0233
113	1.0918	1.0225
114	1.0893	1.0216
115	1.0869	1.0208
116	1.0845	1.0205
117	1.082	1.0199
118	1.0796	1.0197
119	1.0772	1.0193
120	1.0748	1.0194
121	1.0724	1.0191
122	1.0701	1.0192
123	1.0676	1.0192
124	1.0653	1.0191
125	1.0628	1.0189
126	1.0604	1.0181
127	1.058	1.0177
128	1.0555	1.0171
129	1.0531	1.0162
130	1.0506	1.015
131	1.0481	1.0144
132	1.0457	1.0134
133	1.0432	1.0126
134	1.0408	1.0117
135	1.0383	1.0111
136	1.0358	1.0099
137	1.0333	1.0088
138	1.0308	1.0076
139	1.0283	1.0065
140	1.0258	1.0054
141	1.0233	1.0043
142	1.0208	1.0033
143	1.0182	1.0026
144	1.0157	1.0022
145	1.0132	1.0016
146	1.0106	1.0008
147	1.0081	1.0005
148	1.0055	1.0005
149	1.003	0.99997
150	1.0004	0.99995
151	0.99784	0.99961
152	0.99529	0.99959
153	0.99272	0.99923
154	0.99016	0.99852
155	0.9876	0.99748
156	0.98507	0.99718
157	0.98253	0.99641
158	0.98	0.99516
159	0.97751	0.99361
160	0.97503	0.99202
161	0.97258	0.99064
162	0.97011	0.9891
163	0.96768	0.98761
164	0.96527	0.98599
165	0.96288	0.98417
166	0.96054	0.98253
167	0.95825	0.98067
168	0.95594	0.97839
169	0.95367	0.97668
170	0.95144	0.97436
171	0.94924	0.97223
172	0.94698	0.96975
173	0.94482	0.96722
174	0.94267	0.96478
175	0.94057	0.96206
176	0.93846	0.95963
177	0.93636	0.95722
178	0.93431	0.95457
179	0.93227	0.95163
180	0.93029	0.94906
181	0.92833	0.94643
182	0.92637	0.94342
183	0.92449	0.9404
184	0.92265	0.93808
185	0.92087	0.93538
186	0.91914	0.93328
187	0.91745	0.93141
188	0.91582	0.92976
189	0.91422	0.92819
190	0.9127	0.92635
191	0.91126	0.92543
192	0.90984	0.92434
193	0.90847	0.92338
194	0.90716	0.92288
195	0.90587	0.92321
196	0.90462	0.92335
197	0.90343	0.92347
198	0.90233	0.92366
199	0.90122	0.92448
200	0.90018	0.92502
201	0.89923	0.92573
202	0.89825	0.92651
203	0.89734	0.92759
204	0.89648	0.92858
205	0.89566	0.92959
206	0.89488	0.92998
207	0.89414	0.93089
208	0.89345	0.93137
209	0.89278	0.93197
210	0.89219	0.9322
211	0.89163	0.93196
212	0.89114	0.93171
213	0.89065	0.93161
214	0.89018	0.93101
215	0.88976	0.9302
216	0.88933	0.92921
217	0.88895	0.92865
218	0.8886	0.92817
219	0.88827	0.92727
220	0.888	0.92666
221	0.88773	0.92634
222	0.88748	0.92588
223	0.88724	0.92594
224	0.887	0.92575
225	0.88679	0.9261
226	0.88661	0.92635
227	0.88647	0.92662
228	0.88629	0.92735
229	0.88613	0.92871
230	0.88597	0.93005
231	0.88581	0.93171
232	0.88568	0.93362
233	0.88557	0.93548
234	0.88546	0.93741
235	0.88533	0.93974
236	0.88527	0.94211
237	0.88518	0.9443
238	0.88512	0.94649
239	0.88506	0.94877
240	0.88497	0.95093
241	0.88493	0.95252
242	0.88492	0.95421
243	0.88488	0.95547
244	0.88485	0.95631
245	0.88483	0.95688
246	0.88484	0.95767
247	0.88485	0.95777
248	0.88487	0.95778
249	0.88493	0.95719
250	0.88493	0.95689
251	0.88498	0.95577
252	0.88503	0.95476
253	0.88508	0.95318
254	0.88512	0.95172
255	0.88519	0.95008
256	0.88523	0.94831
257	0.88526	0.94623
258	0.88529	0.94478
259	0.88532	0.94361
260	0.88531	0.94222
261	0.88528	0.94122
262	0.88525	0.94022
263	0.88523	0.93936
264	0.88517	0.93888
265	0.8851	0.93938
266	0.88502	0.93931
267	0.88488	0.93918
268	0.88474	0.93956
269	0.88457	0.9402
270	0.88439	0.94112
271	0.88419	0.94194
272	0.88398	0.94312
273	0.88373	0.94405
274	0.88345	0.9456
275	0.88316	0.94716
276	0.88282	0.94893
277	0.88247	0.95079
278	0.88212	0.95245
279	0.88175	0.95388
280	0.88132	0.9555
281	0.88089	0.95724
282	0.88044	0.95888
283	0.87996	0.96078
284	0.87948	0.96227
285	0.87895	0.96396
286	0.8784	0.96551
287	0.87788	0.96706
288	0.87732	0.96865
289	0.87677	0.97016
290	0.87622	0.97193
291	0.87564	0.97335
292	0.87509	0.97514
293	0.87459	0.97703
294	0.8741	0.97868
295	0.87357	0.98058
296	0.87309	0.98235
297	0.87259	0.98416
298	0.87208	0.98538
299	0.87161	0.98685
300	0.87116	0.98803
301	0.87073	0.98917
302	0.87033	0.98997
303	0.86991	0.99102
304	0.86952	0.99162
305	0.86906	0.99207
306	0.86865	0.99252
307	0.86823	0.99265
308	0.86775	0.99215
309	0.8673	0.99072
310	0.86685	0.98997
311	0.86634	0.98841
312	0.86585	0.98691
313	0.86529	0.98508
314	0.86473	0.98298
315	0.8641	0.98067
316	0.8635	0.97902
317	0.86286	0.97696
318	0.86219	0.97427
319	0.86148	0.97176
320	0.86076	0.96911
321	0.85999	0.96651
322	0.85923	0.96388
323	0.85842	0.96139
324	0.85763	0.95853
325	0.85678	0.95577
326	0.85594	0.95308
327	0.8551	0.95072
328	0.85421	0.94872
329	0.85332	0.94686
330	0.85241	0.94501
331	0.85151	0.9432
332	0.85058	0.94146
333	0.84967	0.93954
334	0.84874	0.93798
335	0.84787	0.93628
336	0.84697	0.93513
337	0.84606	0.93347
338	0.8452	0.93191
339	0.84434	0.93026
340	0.84349	0.92912
341	0.84265	0.92801
342	0.84181	0.92663
343	0.84098	0.92553
344	0.84015	0.92451
345	0.83935	0.92332
346	0.83852	0.92258
347	0.83775	0.92228
348	0.83698	0.92234
349	0.83621	0.92225
350	0.83545	0.92198
351	0.83467	0.92222
352	0.83389	0.92245
353	0.83314	0.9223
354	0.83239	0.92254
355	0.8317	0.92271
356	0.831	0.92307
357	0.83033	0.92387
358	0.82969	0.92465
359	0.82902	0.92546
360	0.8284	0.92591
361	0.82779	0.92647
362	0.82717	0.92678
363	0.82661	0.92707
364	0.82607	0.92741
365	0.82556	0.92711
366	0.82503	0.92713
367	0.82453	0.92741
368	0.82406	0.92793
369	0.82363	0.9283
370	0.82317	0.92905
371	0.82276	0.92946
372	0.82233	0.9296
373	0.82197	0.92995
374	0.82159	0.93044
375	0.82123	0.93074
376	0.82088	0.93101
377	0.82053	0.93069
378	0.82022	0.93072
379	0.81993	0.93073
380	0.81963	0.93069
381	0.81932	0.93033
382	0.81901	0.93034
383	0.81868	0.93003
384	0.81837	0.92945
385	0.81806	0.92858
386	0.81775	0.92735
387	0.81743	0.92641
388	0.8171	0.92507
389	0.81678	0.92361
390	0.81644	0.92198
391	0.81607	0.92055
392	0.81573	0.91934
393	0.81541	0.91757
394	0.81505	0.91626
395	0.81476	0.9149
396	0.81443	0.9134
397	0.81411	0.9119
398	0.81382	0.91082
399	0.81358	0.90984
400	0.81335	0.90901
401	0.81316	0.90813
402	0.81302	0.90731
403	0.8129	0.90695
404	0.8128	0.90628
405	0.81274	0.90612
406	0.81269	0.90565
407	0.81269	0.90496
408	0.81271	0.9045
409	0.81274	0.90416
410	0.81276	0.90377
411	0.81285	0.90329
412	0.81291	0.90263
413	0.81297	0.90184
414	0.813	0.90118
415	0.81308	0.90049
416	0.8131	0.89937
417	0.81314	0.89869
418	0.81314	0.89771
419	0.81307	0.89666
420	0.81302	0.89536
421	0.81296	0.89453
422	0.81289	0.89359
423	0.81276	0.89273
424	0.81267	0.89212
425	0.81255	0.89174
426	0.81243	0.89133
427	0.81229	0.89153
428	0.81215	0.891
429	0.81202	0.89058
430	0.8119	0.89035
431	0.81181	0.89036
432	0.81177	0.89035
433	0.81176	0.89064
434	0.81178	0.89093
435	0.81182	0.89182
436	0.81191	0.89244
437	0.81205	0.89336
438	0.81225	0.89446
439	0.81248	0.89558
440	0.81281	0.89632
441	0.8132	0.8973
442	0.81356	0.89796
443	0.81398	0.899
444	0.81446	0.89983
445	0.81491	0.90019
446	0.81544	0.90087
447	0.81599	0.9013
448	0.81654	0.9013
449	0.81712	0.90126
450	0.8177	0.9009
451	0.81827	0.90061
452	0.81883	0.90007
453	0.81939	0.89903
454	0.81997	0.89813
455	0.82046	0.89671
456	0.82098	0.89544
457	0.82145	0.89402
458	0.82192	0.89257
459	0.82237	0.89114
460	0.82279	0.88977
461	0.8232	0.88857
462	0.82357	0.88717
463	0.82391	0.8859
464	0.82424	0.88436
465	0.82454	0.88285
466	0.82488	0.88154
467	0.82513	0.8802
468	0.82538	0.87899
469	0.82566	0.87792
470	0.82593	0.87749
471	0.82615	0.87686
472	0.82639	0.8767
473	0.82663	0.87666
474	0.82686	0.87644
475	0.82708	0.87653
476	0.82734	0.87697
477	0.82761	0.87735
478	0.8279	0.87851
479	0.8282	0.87987
480	0.8285	0.88109
481	0.82878	0.88259
482	0.8291	0.88423
483	0.82944	0.88601
484	0.82978	0.88761
485	0.83017	0.88905
486	0.83057	0.89083
487	0.83098	0.89223
488	0.83136	0.8933
489	0.83177	0.89438
490	0.83217	0.8954
491	0.8326	0.89618
492	0.83303	0.897
493	0.83345	0.89745
494	0.83387	0.89776
495	0.83429	0.89824
496	0.83469	0.898
497	0.83507	0.89776
498	0.83544	0.89749
499	0.83577	0.8976
500	0.83611	0.8976
501	0.83644	0.89781
502	0.83677	0.89811
503	0.8371	0.89904
504	0.83734	0.89978
505	0.83761	0.9009
506	0.83782	0.90249
507	0.83803	0.9041
508	0.83819	0.90601
509	0.83832	0.90828
510	0.83843	0.91045
511	0.83851	0.91278
512	0.83859	0.91515
513	0.83866	0.91748
514	0.83871	0.9201
515	0.83874	0.92257
516	0.8387	0.92498
517	0.83875	0.92727
518	0.83877	0.92947
519	0.83875	0.93135
520	0.83875	0.93256
521	0.83877	0.9339
522	0.83878	0.93507
523	0.83883	0.93554
524	0.83888	0.93611
525	0.83895	0.93626
526	0.83902	0.93632
527	0.8391	0.9363
528	0.83921	0.93572
529	0.83936	0.93471
530	0.83952	0.93392
531	0.83971	0.93268
532	0.83985	0.9314
533	0.84004	0.92998
534	0.84022	0.92898
535	0.84041	0.92748
536	0.84061	0.92599
537	0.8408	0.92456
538	0.841	0.92323
539	0.8412	0.92182
540	0.84139	0.9204
541	0.84154	0.91906
542	0.84171	0.918
543	0.84184	0.91664
544	0.84194	0.91538
545	0.84205	0.91415
546	0.84212	0.91305
547	0.84218	0.91201
548	0.84222	0.91048
549	0.84226	0.90867
550	0.84228	0.9071
551	0.84228	0.90524
552	0.84228	0.9036
553	0.84224	0.9017
554	0.84225	0.89986
555	0.84224	0.89775
556	0.84222	0.89553
557	0.8422	0.89342
558	0.84218	0.89129
559	0.84215	0.88896
560	0.84214	0.88672
561	0.84213	0.88454
562	0.8421	0.88288
563	0.8421	0.88111
564	0.84209	0.87928
565	0.84211	0.87748
566	0.84216	0.8758
567	0.84218	0.87423
568	0.84222	0.87298
569	0.84229	0.87219
570	0.84232	0.87095
571	0.8424	0.87002
572	0.84247	0.86925
573	0.84252	0.8689
574	0.8426	0.86852
575	0.84272	0.86875
576	0.8428	0.86873
577	0.84288	0.86867
578	0.84294	0.86896
579	0.84301	0.86938
580	0.84309	0.86992
581	0.84316	0.87048
582	0.84325	0.87113
583	0.84329	0.87197
584	0.84336	0.87257
585	0.84338	0.87357
586	0.84342	0.87446
587	0.84345	0.87571
588	0.84349	0.87657
589	0.84354	0.87764
590	0.84352	0.87849
591	0.84353	0.87926
592	0.84351	0.87999
593	0.84352	0.88103
594	0.84354	0.88181
595	0.84353	0.88237
596	0.84351	0.88303
597	0.84353	0.88324
598	0.84353	0.88395
599	0.84352	0.88421
600	0.84352	0.88408
601	0.8435	0.88391
602	0.84348	0.88351
603	0.8435	0.88288
604	0.84349	0.88238
605	0.84345	0.88165
606	0.84347	0.88054
607	0.84343	0.87955
608	0.84339	0.87845
609	0.84335	0.87781
610	0.8433	0.87686
611	0.84326	0.87608
612	0.84318	0.87531
613	0.84308	0.87496
614	0.84298	0.8747
615	0.84286	0.8753
616	0.84269	0.87552
617	0.84253	0.87617
618	0.84239	0.87674
619	0.84224	0.87793
620	0.84208	0.87971
621	0.84188	0.88157
622	0.84167	0.88368
623	0.84148	0.88599
624	0.84128	0.88853
625	0.84105	0.89116
626	0.84084	0.89421
627	0.84066	0.89774
628	0.84044	0.90119
629	0.84023	0.90471
630	0.84001	0.90799
631	0.83977	0.9117
632	0.83958	0.91531
633	0.83941	0.91881
634	0.83922	0.9221
635	0.83906	0.92537
636	0.8389	0.92834
637	0.83878	0.93085
638	0.83867	0.93349
639	0.83861	0.93564
640	0.83858	0.93771
641	0.83859	0.93929
642	0.83864	0.94062
643	0.83867	0.94188
644	0.83873	0.94262
645	0.83882	0.94298
646	0.83891	0.94302
647	0.83902	0.94289
648	0.83914	0.94249
649	0.83929	0.94177
650	0.83944	0.94108
651	0.83956	0.9399
652	0.83969	0.93855
653	0.83977	0.93702
654	0.83982	0.93516
655	0.8399	0.93307
656	0.83992	0.93072
657	0.83993	0.9283
658	0.83993	0.92576
659	0.83992	0.92256
660	0.83987	0.91973
661	0.8398	0.91679
662	0.83975	0.91344
663	0.83971	0.90992
664	0.83968	0.90706
665	0.83962	0.90342
666	0.83961	0.90055
667	0.83959	0.89765
668	0.83955	0.89493
669	0.83955	0.89185
670	0.83958	0.88907
671	0.83962	0.88658
672	0.83964	0.88412
673	0.83967	0.88206
674	0.83973	0.88044
675	0.83982	0.87899
676	0.8399	0.87786
677	0.83999	0.87679
678	0.84011	0.87651
679	0.84021	0.87649
680	0.84035	0.87666
681	0.84046	0.87712
682	0.84055	0.87786
683	0.84066	0.87907
684	0.8408	0.88056
685	0.84092	0.88245
686	0.84105	0.88431
687	0.84115	0.88656
688	0.84126	0.88866
689	0.84135	0.89078
690	0.84147	0.89284
691	0.84155	0.89488
692	0.84165	0.89665
693	0.8417	0.89816
694	0.84179	0.89997
695	0.84183	0.9013
696	0.84186	0.90223
697	0.84186	0.90273
698	0.84181	0.90313
699	0.84178	0.90325
700	0.84174	0.90293
701	0.8417	0.90226
702	0.84162	0.90161
703	0.84155	0.90079
704	0.84147	0.8998
705	0.84137	0.89888
706	0.84128	0.89763
707	0.8412	0.89643
708	0.84113	0.89486
709	0.84104	0.89389
710	0.84094	0.89325
711	0.84088	0.89235
712	0.84084	0.89198
713	0.84081	0.89178
714	0.84079	0.89146
715	0.84077	0.89187
716	0.84078	0.89235
717	0.84082	0.89281
718	0.84086	0.89394
719	0.84091	0.895
720	0.84098	0.8963
721	0.84104	0.89766
722	0.84111	0.89901
723	0.84119	0.90011
724	0.84126	0.90135
725	0.8413	0.9023
726	0.84138	0.9033
727	0.84146	0.90452
728	0.84151	0.90548
729	0.84154	0.90636
730	0.84158	0.90739
731	0.84162	0.90813
732	0.84162	0.90886
733	0.84157	0.90986
734	0.84153	0.91046
735	0.84145	0.91063
736	0.84135	0.91151
737	0.84126	0.9118
738	0.84114	0.91263
739	0.841	0.9133
740	0.84088	0.91373
741	0.84073	0.91415
742	0.84057	0.91469
743	0.84048	0.91545
744	0.84035	0.91613
745	0.84028	0.91718
746	0.84019	0.91806
747	0.84012	0.91893
748	0.8401	0.91973
749	0.84008	0.92076
750	0.84009	0.92178
751	0.84015	0.92276
752	0.84021	0.92348
753	0.84034	0.92391
754	0.84048	0.92447
755	0.84066	0.9248
756	0.84082	0.92517
757	0.84101	0.92498
758	0.8412	0.92501
759	0.84146	0.92404
760	0.84172	0.92249
761	0.84196	0.92095
762	0.84219	0.91914
763	0.84238	0.91707
764	0.8426	0.91433
765	0.84282	0.91149
766	0.84299	0.90841
767	0.84314	0.90559
768	0.84325	0.90236
769	0.84336	0.8994
770	0.84343	0.89628
771	0.84348	0.89354
772	0.84352	0.89095
773	0.84351	0.88911
774	0.84346	0.88716
775	0.8434	0.88557
776	0.84331	0.8846
777	0.84319	0.88334
778	0.84306	0.88248
779	0.84295	0.88184
780	0.8428	0.88165
781	0.84265	0.88146
782	0.84247	0.88158
783	0.84233	0.88152
784	0.84215	0.88163
785	0.842	0.8818
786	0.84184	0.88184
787	0.84169	0.88185
788	0.84155	0.88162
789	0.84143	0.8813
790	0.84129	0.88132
791	0.84118	0.88091
792	0.84107	0.88023
793	0.84093	0.87918
794	0.84083	0.87811
795	0.84072	0.8772
796	0.84067	0.87633
797	0.84063	0.87551
798	0.8406	0.87429
799	0.84057	0.87313
800	0.84055	0.87198

## Sheet: Fig3c
Fig 3c left			Fig 3c center			Fig3c right
UP Pre			DOWN			UP Post
Phys.	Path.		Phys.	Path.		Phys.	Path.
0.38952	6.648		-0.7355	-1		0.15843	1.1558
0.27255	1.7516		-0.72226	-1		0.131	0.22928
0.10108	0.62148		-0.10838	-0.58463		0.0811	1.0272
0.15963	3.5668		-0.29966	-1		0.31188	1.7235
0.30207	3.4181		-0.49595	-1		0.04904	1.0088
0.4544	0.13834		-0.30902	-1		0.50585	1.226
0.43741	1.917		-0.8181	-0.71794		0.26558	0.5951
0.28444	0.50306		-0.63085	-0.41253		0.08802	1.0687
0.32131	1.6863		-0.40494	-1		0.40707	4.5962
-0.00273	1.4918		-0.63276	-0.92783		1.216	5.0008
0.04166	0.03468		-0.66124	-0.90922		1.0143	1.4637
-0.17355	0.15391		-0.78757	-0.69153		0.76014	1.0948
-0.04861	1.0633		-0.67296	-0.86485		0.65563	2.2642
-0.01669	0.10192		-0.56042	-0.71044		0.43293	0.78798
0.04635	4.5021		-0.11514	-1		0.16007	9.2217
-0.05696	1.3884		-0.48126	-0.53745		0.27534	2.2061
0.06461	0.24372		-0.45854	-0.79817		0.28662	0.65713
0.05548	0.46717		-0.53722	-0.796		0.22706	0.84268
0.10269	0.36244		-0.49034	-0.49844		0.2436	0.91598
0.04435	0.19299		-0.11562	-0.36621		0.08484	0.75772
0.22129	1.1296		-0.78316	-1		0.19435	0.59282
0.24305	0.79837		-0.86313	-0.75041		0.22561	0.11702
0.27138	2.2746		-0.83961	-0.99019		0.20908	0.60198
0.27522	3.0465		-0.78584	-1		0.29834	0.61956
0.40193	3.3104		-0.79387	-0.91322		0.33238	0.50183
0.42185	3.2426		-0.80154	-0.9867		0.29961	0.1689
0.43252	2.6781		-0.84491	-1		0.44385	0.46205
0.38746	2.2162		-0.87739	-1		0.67527	0.40787
0.3536	5.0172		-0.82356	-0.98855		0.70719	0.26153
0.44065	4.1907		-0.8632	-1		0.94972	0.34552
0.60269	1.5705		-0.90346	-1		1.1674	0.74547
0.61505	1.959		-0.90621	-0.98407		1.3389	0.72895
0.06554	0.69066		-0.92407	-0.97458		0.44681	0.26122
0.02638	0.64501		-0.89857	-0.96207		0.40027	0.08499
0.04291	1.2327		-0.90825	-1		0.37846	0.34124
0.04472	0.16029		-0.89816	-0.74382		0.29422	0.03741
0.10468	0.45613		-0.87832	-0.94834		0.34694	0.01814
0.13339	0.21464		-0.85983	-0.94164		0.26376	0.02642
0.02589	0.3234		-0.78369	-0.84124		0.22512	0.12573
0.0506	0.20626		-0.79722	-0.83581		0.2966	0.27293
0.08832	0.2044		-0.86496	-0.85886		0.30468	0.50196
0.07742	0.26574		-0.87706	-0.90268		0.26579	0.29148
0.14406	0.35457		-0.88524	-0.8886		0.28035	0.25044
0.12965	0.15294		-0.87475	-0.88078		0.29482	0.33384
0.25668	0.568		-0.87972	-0.95799		0.34838	0.86017
0.13548	0.37483		-0.86822	-0.90285		0.22362	0.67892
0.18397	0.20326		-0.85158	-0.86763		0.25726	0.21908
0.23371	0.30511		-0.89932	-0.92028		0.3796	0.36262
0.18067	2.0633		-0.79794	-1		0.42032	1.4569
0.15333	1.8241		-0.73761	-0.90976		0.3371	0.3611
0.15518	1.4194		-0.79241	-0.95878		0.3053	0.43038
0.27408	1.6703		-0.78871	-0.97084		0.2644	0.23933
0.19159	1.624		-0.75285	-0.79188		0.15848	0.4039
0.28225	0.87811		-0.82857	-0.96612		0.29145	0.92605
0.37232	1.2228		-0.78659	-0.83119		0.15787	0.40564
0.39117	2.0858		-0.76934	-0.89815		0.21138	0.42725
0.10913	1.5877		-0.30725	-0.91815		0.14255	1.4094
0.62861	9.0657		-0.58976	-0.89401		0.70054	0.90394
0.09606	0.60385		-0.2682	-0.11255		0.10742	0.41207
0.5002	3.2011		-0.51017	-0.29972		0.74426	0.30785
0.47991	9.8143		-0.75454	-1		0.92521	9.0838
0.43753	2.9464		-0.6238	-0.73291		0.46714	0.60173
0.3611	6.8251		-0.21417	-0.09379		0.56657	2.7885
0.70791	2.1751		-0.67298	-0.63294		1.2161	1.2001
0.22915	0.57627		-0.56984	-1		0.18683	1.3752
0.21335	1.0029		-0.73974	-0.96702		0.25041	0.19308
0.08568	1.2092		-0.68555	-1		0.14404	0.77546
1.0946	4.96		-0.52542	-0.85484		1.8002	4.8516
0.6669	3.2737		-0.55446	-1		1.5917	4.4912
0.6775	2.3231		-0.79109	-0.85138		1.133	1.1564
1.511	2.9022		-0.87481	-0.86301		2.6448	2.1154
1.0953	1.594		-0.89416	-0.93761		1.6091	0.96774
0.31098	0.95464		-0.77176	-1		0.16898	0.41615
1.8144	-1		-1	-1		2.363	-1
0.44758	7.178		-0.09821	-1		0.7854	9.7402
0.44188	0.55242		-0.07382	-1		0.66693	0.55242
0.60612	-1		-0.59143	-1		1.9865	1.348
0.4631	-1		-0.45614	-1		0.66592	3.089
0.20305	8.2694		-0.77639	-1		0.13154	8.2225
0.29189	0.95741		-0.83568	-1		0.15599	0.69817
0.29343	2.2021		-0.86637	-0.99446		0.18849	0.52255
0.10344	1.0767		-0.86701	-0.98774		0.1961	0.54477
0.33002	2.5174		-0.91399	-1		0.42859	0.35977
0.14031	1.5518		-0.92926	-0.96391		0.60476	0.24693
0.25508	2.7983		-0.86866	-1		0.17185	0.35161
0.31978	3.3704		-0.84431	-1		0.48268	0.66046
0.39669	4.0601		-0.87939	-1		0.74325	0.40853
0.42789	4.3888		-0.90305	-1		0.96845	1.0113
0.36496	0.777		-0.92304	-1		0.8461	1.0368
0.56679	1.7818		-0.87295	-1		1.0587	1.3518
-0.15766	1.2599		-0.9839	-0.98349		1.5014	2.3973
0.0786	-0.06741		-0.94998	-0.96746		0.41509	0.24084
-0.03138	0.90123		-0.98672	-0.99557		0.75311	0.38782
-0.00233	0.56387		-0.98441	-0.98938		0.77069	0.45799
-0.08765	0.79356		-0.97186	-0.99752		0.60207	0.37357
-0.16526	0.01691		-0.97356	-0.97644		0.96038	0.70538
-0.04663	0.35526		-0.96749	-0.96318		0.9461	1.0439
-0.07678	0.51281		-0.97028	-0.9933		1.0114	0.836
-0.02562	0.201		-0.96475	-0.95951		0.95602	0.72614
0.00925	0.16713		-0.95772	-0.99803		0.88413	0.84599
0.12477	0.55664		-0.94331	-0.93466		1.1463	1.7321
0.03298	0.21309		-0.9658	-0.99845		0.94226	1.2386
0.00251	0.15345		-0.95408	-0.97855		0.97726	0.78761
0.12799	0.29459		-0.95981	-0.98008		0.97963	0.84941
0.28037	0.91821		-0.88538	-1		0.38059	0.10087
0.94233	1.5521		-0.82031	-1		0.99834	3.2344
0.45865	7.178		-0.90809	-1		1.0195	7.178
0.44951	11.903		-0.89401	-1		0.61661	2.0146
0.43583	2.718		-0.89407	-1		0.68798	0.52134
0.62973	4.1927		-0.90864	-0.98532		0.96618	0.2389
0.08006	1.8473		-0.81061	-1		0.24758	2.3753
0.24897	3.228		-0.89071	-0.98984		0.692	0.59234
0.04356	21.093		-0.93913	-1		0.99094	7.4074
0.07675	1.0146		-0.73806	-0.99487		0.1409	0.88981
0.21395	0.68021		-0.78913	-1		0.17973	0.7995
0.11035	0.9517		-0.92668	-0.97997		-0.02486	0.71786
1.0676	2.5722		-0.96377	-1		1.7863	0.6846
0.28145	0.57688		-0.93676	-1		0.30104	0.84415

## Sheet: Fig3d_upper 
Fig 3d upper
IED
Time (ms)	-500	-495	-490	-485	-480	-475	-470	-465	-460	-455	-450	-445	-440	-435	-430	-425	-420	-415	-410	-405	-400	-395	-390	-385	-380	-375	-370	-365	-360	-355	-350	-345	-340	-335	-330	-325	-320	-315	-310	-305	-300	-295	-290	-285	-280	-275	-270	-265	-260
Cell No.	0.009434	0.018868	0.009434	0.028302	0	0.018868	0.018868	0	0	0.018868	0	0.009434	0	0.028302	0.018868	0.028302	0.018868	0	0.018868	0	0.018868	0.018868	0.018868	0.028302	0.009434	0.018868	0.028302	0.037736	0.028302	0.066038	0.009434	0.009434	0.037736	0.028302	0.028302	0.009434	0.037736	0.04717	0.009434	0.018868	0	0.028302	0.009434	0	0.028302	0.018868	0	0.018868	0.018868
1	0	0	0.016393	0	0	0.016393	0.016393	0.016393	0.032787	0.04918	0	0	0.016393	0.016393	0.016393	0	0.032787	0.04918	0	0.032787	0.04918	0.016393	0.032787	0.016393	0.016393	0.032787	0.016393	0	0	0.016393	0.016393	0.04918	0.04918	0.016393	0.016393	0	0.04918	0.04918	0.032787	0.04918	0.04918	0.081967	0.032787	0	0.016393	0.016393	0.032787	0.032787	0.016393
2	0	0.037037	0	0.074074	0.074074	0.037037	0	0	0	0.037037	0.037037	0.037037	0	0.037037	0.037037	0.037037	0.074074	0.037037	0	0	0.037037	0	0	0.037037	0.074074	0	0	0	0.037037	0	0	0.037037	0.037037	0	0	0.074074	0	0	0.037037	0.037037	0	0	0.037037	0.074074	0	0.037037	0	0.074074	0.037037
3	0.041667	0	0	0.041667	0.041667	0.041667	0	0.125	0	0	0	0	0.083333	0.041667	0.125	0	0	0	0	0.041667	0.041667	0	0	0	0	0.083333	0.041667	0	0.041667	0.083333	0.041667	0	0.041667	0.041667	0	0	0	0.041667	0	0.041667	0	0	0.041667	0	0	0.041667	0	0	0.041667
4	0.086957	0	0	0.043478	0	0	0	0	0	0.13043	0	0	0	0.043478	0	0	0.043478	0	0.043478	0.043478	0.086957	0.043478	0.043478	0.13043	0.043478	0.043478	0.043478	0.043478	0.086957	0.17391	0.043478	0	0	0	0.086957	0	0	0	0	0.043478	0.086957	0	0	0.086957	0	0.043478	0	0	0.043478
5	0	0	0	0	0	0	0	0	0.15385	0	0.076923	0	0	0	0.076923	0	0	0	0	0.076923	0	0	0	0.15385	0	0	0	0	0.076923	0	0	0	0	0	0.23077	0	0	0.15385	0	0	0	0	0	0	0.076923	0	0.076923	0	0.076923
6	0	0.066667	0	0	0.066667	0.066667	0	0.066667	0.066667	0.066667	0	0.066667	0.13333	0.066667	0.066667	0	0	0	0.066667	0.066667	0	0.066667	0	0	0.066667	0	0	0.13333	0	0.066667	0	0	0	0	0.066667	0.066667	0	0	0	0.066667	0	0.066667	0	0.4	0	0	0	0.066667	0.066667
7	0	0	0.14286	0	0	0	0	0	0	0	0	0.14286	0	0.14286	0.14286	0	0	0.14286	0	0.14286	0	0.14286	0	0	0.14286	0	0	0.14286	0	0.14286	0	0	0	0	0	0	0.14286	0	0	0	0	0	0.28571	0	0	0	0	0.14286	0
8	0	0	0	0.17647	0	0	0	0.23529	0	0.058824	0	0.11765	0.11765	0	0.058824	0.058824	0.058824	0.058824	0	0	0.058824	0.11765	0.058824	0	0.058824	0.058824	0.058824	0.11765	0	0	0.058824	0.058824	0	0	0.058824	0.11765	0.058824	0.058824	0.11765	0	0.058824	0.17647	0.11765	0	0.058824	0.058824	0	0	0.058824
9	0	0	0.16667	0	0	0.16667	0	0	0	0	0	0	0	0	0	0	0	0.16667	0	0	0	0.16667	0	0	0.16667	0	0.16667	0	0.16667	0	0.16667	0.16667	0	0	0.16667	0	0.16667	0	0	0.16667	0	0	0	0	0.16667	0	0	0	0
10	0.043478	0	0.043478	0	0.086957	0	0.043478	0.17391	0	0.086957	0.043478	0.043478	0	0.086957	0.043478	0	0.086957	0.043478	0.086957	0	0.043478	0	0	0	0.043478	0.043478	0.043478	0	0.086957	0.043478	0	0.043478	0	0.13043	0	0.043478	0	0.043478	0	0	0.043478	0.043478	0	0.043478	0.086957	0.086957	0.043478	0.13043	0.043478
11	0.14286	0.14286	0	0.14286	0	0	0	0.14286	0.14286	0.28571	0.14286	0.14286	0.28571	0	0	0	0	0	0	0.14286	0	0.14286	0	0	0.14286	0	0.14286	0	0	0.14286	0	0	0	0	0.14286	0	0	0.14286	0	0	0	0	0	0	0.28571	0	0.14286	0	0
12	0.16667	0	0.055556	0.11111	0	0	0.11111	0.055556	0.11111	0.11111	0.16667	0.11111	0.055556	0	0	0	0	0	0.11111	0.055556	0	0	0.055556	0	0.055556	0	0	0.055556	0	0.11111	0.16667	0.11111	0.055556	0.055556	0.11111	0.055556	0.055556	0.055556	0.055556	0.055556	0	0.055556	0.055556	0.055556	0	0	0	0.11111	0
13	0.081395	0.046512	0.034884	0.05814	0.046512	0.05814	0.046512	0.093023	0.034884	0.069767	0.081395	0.093023	0.05814	0.069767	0.081395	0.046512	0.046512	0.093023	0.069767	0.081395	0.081395	0.069767	0.046512	0.11628	0.034884	0.046512	0.081395	0.10465	0.05814	0.081395	0.069767	0.11628	0.081395	0.12791	0.069767	0.034884	0.081395	0.034884	0.034884	0.023256	0.05814	0.093023	0.046512	0.046512	0.034884	0.034884	0.046512	0.011628	0.069767
14	0.058824	0.058824	0	0.058824	0.11765	0.058824	0.058824	0.11765	0.058824	0.11765	0.23529	0.29412	0.23529	0	0.058824	0.058824	0.11765	0.11765	0.058824	0.058824	0.17647	0	0.058824	0.058824	0.058824	0.17647	0	0.11765	0.058824	0.058824	0.058824	0.11765	0.17647	0.058824	0.11765	0.11765	0	0.23529	0.058824	0.11765	0.058824	0.058824	0.17647	0.11765	0.11765	0.058824	0.11765	0.11765	0
15	0.1	0.1	0.1	0	0.05	0.2	0.15	0	0.05	0.05	0.15	0	0.05	0.05	0.1	0.15	0.15	0.15	0	0.1	0.05	0.3	0.15	0.1	0.05	0	0.05	0.15	0.1	0	0	0	0.05	0.15	0.1	0.15	0.2	0.05	0.1	0.05	0.05	0.05	0.15	0.05	0.05	0.05	0	0.05	0.05
16	0.11538	0	0.076923	0.076923	0.11538	0.076923	0.076923	0.038462	0.038462	0.11538	0.038462	0.11538	0.076923	0.15385	0.076923	0.038462	0.038462	0.076923	0.15385	0.11538	0.076923	0.076923	0.076923	0.076923	0.19231	0.038462	0.038462	0	0.076923	0.19231	0.076923	0.076923	0.076923	0.076923	0.15385	0.038462	0.038462	0.038462	0.038462	0.076923	0.038462	0	0.076923	0.26923	0.076923	0.15385	0.038462	0.038462	0.11538
17	0.055556	0	0.055556	0.055556	0	0	0.11111	0.16667	0.055556	0.16667	0	0.11111	0.055556	0.055556	0.055556	0	0.22222	0	0	0.16667	0.055556	0.055556	0.055556	0.11111	0.33333	0.055556	0.055556	0.16667	0	0.055556	0.055556	0.11111	0	0.11111	0.11111	0.11111	0.055556	0.16667	0	0.055556	0.11111	0.055556	0.055556	0.055556	0.055556	0	0.16667	0.11111	0.055556
18	0.032258	0.048387	0.048387	0.1129	0.064516	0.096774	0.032258	0.048387	0.080645	0.096774	0.080645	0.064516	0.096774	0.080645	0.032258	0.048387	0.064516	0.080645	0.096774	0.080645	0.080645	0.096774	0.12903	0.048387	0.096774	0.048387	0.048387	0.080645	0.032258	0.048387	0.1129	0.096774	0.032258	0.1129	0.064516	0.080645	0.096774	0.080645	0.14516	0.12903	0.048387	0.080645	0.016129	0.1129	0.064516	0.064516	0.080645	0.064516	0
19	0.2381	0.047619	0.2381	0.19048	0.047619	0.19048	0.095238	0.14286	0.2381	0.047619	0.047619	0.14286	0.047619	0.095238	0.14286	0	0.14286	0.047619	0.19048	0.095238	0.19048	0.095238	0.095238	0.095238	0.095238	0.095238	0.19048	0.047619	0.047619	0.14286	0.047619	0.095238	0	0.047619	0.19048	0.14286	0.047619	0.14286	0.047619	0.14286	0.095238	0.14286	0.047619	0.047619	0.095238	0.095238	0.095238	0.14286	0.14286
20	0	0.16667	0.16667	0.083333	0.41667	0.083333	0.083333	0.16667	0.083333	0.16667	0.083333	0.16667	0.16667	0.083333	0.083333	0.25	0.083333	0	0	0	0.16667	0	0.16667	0	0	0	0.33333	0	0.25	0.25	0	0	0.083333	0.083333	0	0.16667	0.083333	0	0	0	0.16667	0.083333	0	0	0.16667	0	0	0	0
[truncated: 452 more columns]

## Sheet: Fig3c_middle
Fig 3d upper
IED + DOWN
Time (ms)	-500	-495	-490	-485	-480	-475	-470	-465	-460	-455	-450	-445	-440	-435	-430	-425	-420	-415	-410	-405	-400	-395	-390	-385	-380	-375	-370	-365	-360	-355	-350	-345	-340	-335	-330	-325	-320	-315	-310	-305	-300	-295	-290	-285	-280	-275	-270	-265	-260
Cell No.	0.17157	0.12255	0.16176	0.088235	0.16667	0.093137	0.17157	0.14216	0.11275	0.15686	0.14706	0.11275	0.16176	0.17647	0.16667	0.11275	0.17157	0.11275	0.12745	0.13725	0.14706	0.14706	0.15196	0.11765	0.14706	0.17157	0.16667	0.10784	0.13725	0.13725	0.11275	0.10784	0.098039	0.12745	0.14706	0.13725	0.14706	0.12745	0.11765	0.10294	0.14706	0.14706	0.14216	0.14216	0.12745	0.11275	0.13725	0.10784	0.10294
1	0.099707	0.096774	0.090909	0.10557	0.10557	0.099707	0.067449	0.082111	0.1173	0.1085	0.1173	0.12317	0.12903	0.13196	0.1173	0.085044	0.096774	0.099707	0.099707	0.13196	0.1173	0.099707	0.082111	0.1349	0.11144	0.10264	0.1085	0.087977	0.1349	0.12317	0.11144	0.1261	0.099707	0.082111	0.1261	0.12903	0.12317	0.093842	0.096774	0.082111	0.1349	0.10557	0.11144	0.11144	0.1261	0.096774	0.1349	0.12903	0.087977
2	0.11744	0.11388	0.11388	0.11388	0.097865	0.096085	0.12278	0.11032	0.1032	0.096085	0.097865	0.13701	0.11744	0.12633	0.1032	0.096085	0.11744	0.11032	0.11922	0.11566	0.11744	0.11566	0.11744	0.12989	0.1032	0.11566	0.11922	0.096085	0.096085	0.10498	0.10498	0.12633	0.085409	0.14591	0.10142	0.10142	0.10854	0.10498	0.11744	0.11566	0.13167	0.121	0.10142	0.10142	0.14235	0.10498	0.11744	0.097865	0.094306
3	0.080769	0.10769	0.12308	0.12308	0.13077	0.10769	0.12692	0.13462	0.12692	0.11538	0.073077	0.11923	0.14231	0.12308	0.080769	0.061538	0.10769	0.11923	0.076923	0.11538	0.05	0.076923	0.1	0.1	0.10769	0.12308	0.11923	0.12308	0.15769	0.12692	0.13462	0.11538	0.10769	0.15769	0.10769	0.12692	0.12308	0.14615	0.13462	0.13462	0.10769	0.1	0.12308	0.15385	0.092308	0.13462	0.1	0.1	0.11538
4	0.07393	0.09987	0.083009	0.0869	0.10895	0.072633	0.090791	0.098573	0.10246	0.070039	0.07393	0.098573	0.084306	0.083009	0.089494	0.085603	0.079118	0.10636	0.085603	0.080415	0.088197	0.088197	0.081712	0.10765	0.097276	0.11154	0.10636	0.085603	0.084306	0.080415	0.09987	0.080415	0.098573	0.11803	0.10765	0.10117	0.10506	0.10895	0.094682	0.095979	0.10246	0.085603	0.0869	0.094682	0.094682	0.097276	0.11543	0.10765	0.09987
5	0.076726	0.061381	0.071611	0.084399	0.1023	0.11509	0.071611	0.089514	0.089514	0.053708	0.084399	0.076726	0.084399	0.092072	0.084399	0.086957	0.084399	0.061381	0.11253	0.092072	0.086957	0.1023	0.071611	0.076726	0.071611	0.051151	0.066496	0.081841	0.086957	0.089514	0.074169	0.099744	0.071611	0.084399	0.069054	0.084399	0.094629	0.058824	0.097187	0.079284	0.10997	0.089514	0.076726	0.089514	0.081841	0.10486	0.094629	0.086957	0.079284
6	0.061151	0.06235	0.059952	0.073141	0.070743	0.081535	0.065947	0.085132	0.077938	0.063549	0.079137	0.094724	0.06235	0.086331	0.085132	0.065947	0.065947	0.071942	0.07554	0.059952	0.079137	0.065947	0.074341	0.073141	0.082734	0.080336	0.082734	0.06235	0.071942	0.092326	0.077938	0.082734	0.074341	0.067146	0.069544	0.071942	0.071942	0.080336	0.083933	0.077938	0.069544	0.061151	0.080336	0.074341	0.077938	0.074341	0.07554	0.080336	0.080336
7	0.049587	0.053719	0.099174	0.057851	0.095041	0.049587	0.10744	0.10331	0.066116	0.057851	0.082645	0.057851	0.053719	0.082645	0.057851	0.07438	0.049587	0.086777	0.045455	0.070248	0.066116	0.086777	0.090909	0.057851	0.086777	0.049587	0.070248	0.070248	0.078512	0.07438	0.07438	0.070248	0.066116	0.053719	0.053719	0.07438	0.061983	0.11157	0.070248	0.057851	0.070248	0.061983	0.082645	0.082645	0.066116	0.061983	0.057851	0.057851	0.066116
8	0.055556	0.051282	0.068376	0.076923	0.068376	0.064103	0.059829	0.064103	0.076923	0.029915	0.068376	0.068376	0.089744	0.081197	0.07265	0.029915	0.051282	0.08547	0.098291	0.068376	0.047009	0.059829	0.068376	0.094017	0.055556	0.064103	0.068376	0.051282	0.051282	0.029915	0.042735	0.064103	0.07265	0.07265	0.076923	0.055556	0.055556	0.068376	0.038462	0.047009	0.07265	0.059829	0.064103	0.051282	0.047009	0.059829	0.051282	0.098291	0.064103
9	0.07	0.053333	0.06	0.063333	0.023333	0.053333	0.033333	0.046667	0.043333	0.053333	0.056667	0.046667	0.05	0.066667	0.06	0.046667	0.053333	0.076667	0.05	0.066667	0.073333	0.066667	0.05	0.09	0.066667	0.07	0.06	0.023333	0.04	0.063333	0.076667	0.036667	0.06	0.07	0.066667	0.056667	0.043333	0.053333	0.05	0.06	0.073333	0.06	0.076667	0.056667	0.066667	0.083333	0.063333	0.07	0.06
10	0.034921		0.04127	0.050794	0.057143	0.073016	0.053968	0.066667	0.07619	0.04127	0.057143	0.04127	0.066667	0.047619	0.060317	0.057143	0.04127	0.066667	0.050794	0.050794	0.057143	0.057143	0.028571	0.044444	0.044444	0.034921	0.031746	0.050794	0.038095	0.022222	0.053968	0.066667	0.053968	0.034921	0.057143	0.069841	0.031746	0.044444	0.050794	0.044444	0.08254	0.057143	0.057143	0.019048	0.053968	0.050794	0.047619	0.053968	0.047619
11	0	0	0.044444	0	0.066667	0.022222	0	0.088889	0.022222	0.044444	0.044444	0.022222	0.022222	0	0.066667	0	0.022222	0	0.022222	0	0	0.066667	0.022222	0.044444	0.022222	0.022222	0.022222	0	0.022222	0	0.022222	0.044444	0.044444	0	0	0.022222	0.022222	0.044444	0.066667	0.066667	0	0.066667	0.044444	0.088889	0	0.022222	0	0	0.044444
12	0.068966	0.034483	0.045977	0.063218	0.063218	0.022989	0.04023	0.04023	0.022989	0.028736	0.022989	0.051724	0.04023	0.034483	0.034483	0.04023	0.057471	0.04023	0.04023	0.028736	0.045977	0.034483	0.034483	0.034483	0.057471	0.051724	0.057471	0.068966	0.057471	0.028736	0.057471	0.028736	0.04023	0.028736	0.051724	0.086207	0.04023	0.022989	0.034483	0.028736	0.034483	0.057471	0.051724	0.045977	0.028736	0.028736	0.028736	0.074713	0.057471
13	0.026667	0.033333	0.02	0.046667	0.04	0.046667	0.06	0.033333	0.053333	0.046667	0.04	0.06	0.02	0.04	0.046667	0.053333	0.026667	0.04	0.066667	0.026667	0.02	0.08	0.046667	0.033333	0.06	0.066667	0.053333	0.026667	0.06	0.06	0.053333	0.033333	0.086667	0.046667	0.04	0.066667	0.053333	0.013333	0.04	0.026667	0.053333	0.06	0.053333	0.033333	0.033333	0.04	0.073333	0.033333	0.066667
14	0.03406	0.035422	0.049046	0.023161	0.036785	0.042234	0.032698	0.03406	0.042234	0.043597	0.036785	0.023161	0.036785	0.024523	0.031335	0.025886	0.032698	0.024523	0.02861	0.012262	0.035422	0.036785	0.029973	0.021798	0.024523	0.040872	0.03951	0.040872	0.029973	0.025886	0.035422	0.043597	0.036785	0.02861	0.032698	0.025886	0.032698	0.032698	0.038147	0.036785	0.044959	0.036785	0.047684	0.054496	0.040872	0.042234	0.027248	0.03406	0.032698
15	0.015471	0.035162	0.018284	0.025316	0.026723	0.02391	0.029536	0.015471	0.033755	0.016878	0.015471	0.02391	0.016878	0.030942	0.016878	0.026723	0.02391	0.011252	0.019691	0.025316	0.029536	0.022504	0.022504	0.035162	0.022504	0.02391	0.02391	0.018284	0.02391	0.021097	0.022504	0.015471	0.02391	0.021097	0.018284	0.019691	0.02391	0.016878	0.025316	0.021097	0.016878	0.022504	0.019691	0.0098453	0.028129	0.032349	0.019691	0.019691	0.025316
16	0.02381	0.011905	0.035714	0.047619	0	0	0.011905	0	0.011905	0	0.011905	0.02381	0.011905	0.011905	0	0	0.035714	0.011905	0	0.02381	0.02381	0.02381	0	0.011905	0.011905	0.02381	0.047619	0	0	0	0.011905	0.02381	0	0	0.011905	0.02381	0	0.011905	0	0.035714	0.02381	0.035714	0	0	0.011905	0.02381	0.011905	0.047619	0.011905
17	0.025	0	0	0	0	0	0.025	0.025	0	0.025	0	0	0.025	0	0.05	0	0	0	0.025	0.025	0	0	0	0.025	0.025	0	0	0.025	0.025	0.025	0.025	0	0.025	0.025	0.025	0.025	0	0	0	0	0	0.025	0	0	0.025	0	0.025	0.05	0.025
[truncated: 452 more columns]

## Sheet: Fig3d_bottom
Fig 3d upper
IED + DOWN +UP
Time (ms)	-500	-495	-490	-485	-480	-475	-470	-465	-460	-455	-450	-445	-440	-435	-430	-425	-420	-415	-410	-405	-400	-395	-390	-385	-380	-375	-370	-365	-360	-355	-350	-345	-340	-335	-330	-325	-320	-315	-310	-305	-300	-295	-290	-285	-280	-275	-270	-265	-260
Cell No.	0.26346	0.23513	0.26346	0.27479	0.18414	0.25779	0.26346	0.26346	0.28612	0.24079	0.23513	0.23229	0.29462	0.25779	0.24363	0.19547	0.25212	0.21813	0.24646	0.21813	0.22663	0.26346	0.24646	0.25496	0.24646	0.2238	0.25496	0.23229	0.25496	0.26346	0.22946	0.20397	0.25212	0.25496	0.25779	0.25779	0.21813	0.26062	0.2238	0.20113	0.21246	0.2153	0.25496	0.22946	0.25496	0.26062	0.28895	0.28045	0.28612
1	0.28626	0.25191	0.28244	0.24809	0.23664	0.29771	0.24046	0.28626	0.26336	0.27481	0.25191	0.23664	0.24427	0.24427	0.25191	0.24809	0.24809	0.20992	0.29008	0.22519	0.25954	0.25954	0.25191	0.25954	0.30153	0.27863	0.32824	0.27481	0.25573	0.24427	0.27099	0.27481	0.25191	0.29008	0.26336	0.26718	0.28626	0.23664	0.27099	0.20229	0.27099	0.25954	0.24809	0.27099	0.19466	0.21374	0.22137	0.25573	0.23664
2	0.31148	0.27869	0.22951	0.31148	0.36066	0.34426	0.27869	0.21311	0.19672	0.29508	0.2623	0.27869	0.27869	0.37705	0.31148	0.21311	0.18033	0.34426	0.22951	0.21311	0.29508	0.36066	0.2459	0.18033	0.2459	0.27869	0.29508	0.2459	0.22951	0.2459	0.34426	0.37705	0.36066	0.2623	0.16393	0.2623	0.27869	0.19672	0.36066	0.2623	0.19672	0.31148	0.42623	0.40984	0.21311	0.2623	0.19672	0.29508	0.34426
3	0.19565	0.23913	0.28261	0.21739	0.21739	0.13043	0.21739	0.15217	0.30435	0.17391	0.28261	0.17391	0.23913	0.21739	0.19565	0.19565	0.26087	0.21739	0.17391	0.086957	0.23913	0.15217	0.17391	0.23913	0.15217	0.15217	0.13043	0.21739	0.17391	0.13043	0.19565	0.17391	0.13043	0.28261	0.32609	0.17391	0.21739	0.21739	0.086957	0.26087	0.21739	0.26087	0.32609	0.17391	0.26087	0.28261	0.23913	0.15217	0.19565
4	0.23529	0.11765	0.29412	0.41176	0.058824	0.35294	0.11765	0.17647	0.23529	0.17647	0.23529	0.11765	0.058824	0.29412	0.41176	0.11765	0.17647	0.11765	0.41176	0.29412	0.35294	0	0.23529	0.29412	0.29412	0.058824	0.17647	0.11765	0.11765	0.11765	0.11765	0.11765	0.11765	0.29412	0.29412	0.41176	0.23529	0.23529	0.17647	0.058824	0.52941	0.17647	0.47059	0.17647	0.11765	0.17647	0.29412	0.17647	0.17647
5	0.26364	0.22727	0.2	0.20909	0.19091	0.26364	0.20909	0.24545	0.17273	0.17273	0.16364	0.24545	0.28182	0.20909	0.24545	0.29091	0.25455	0.22727	0.22727	0.15455	0.15455	0.19091	0.25455	0.20909	0.18182	0.21818	0.19091	0.25455	0.23636	0.27273	0.22727	0.19091	0.25455	0.18182	0.27273	0.2	0.15455	0.23636	0.26364	0.17273	0.23636	0.2	0.23636	0.24545	0.2	0.23636	0.23636	0.12727	0.23636
6	0.208	0.176	0.208	0.136	0.12	0.224	0.16	0.152	0.224	0.112	0.168	0.152	0.128	0.16	0.16	0.144	0.232	0.128	0.152	0.128	0.168	0.112	0.184	0.104	0.16	0.128	0.152	0.16	0.16	0.176	0.144	0.184	0.12	0.072	0.152	0.192	0.136	0.112	0.136	0.168	0.104	0.104	0.184	0.184	0.128	0.136	0.136	0.12	0.12
7	0.16294	0.15112	0.16951	0.16951	0.16689	0.1682	0.14323	0.16294	0.159	0.16426	0.16951	0.14849	0.17214	0.1774	0.16426	0.159	0.17346	0.16689	0.15243	0.16032	0.15506	0.1498	0.159	0.13798	0.1498	0.18397	0.18134	0.16426	0.16163	0.16689	0.17214	0.18791	0.13666	0.17346	0.13272	0.16426	0.17608	0.159	0.18791	0.17083	0.19711	0.18528	0.17608	0.1866	0.17346	0.17083	0.1774	0.16557	0.15506
8	0.1658	0.14508	0.15544	0.14508	0.15026	0.16062	0.1399	0.20725	0.11917	0.15026	0.13472	0.19171	0.15026	0.14508	0.12435	0.17617	0.13472	0.13472	0.20207	0.17098	0.067358	0.15544	0.19171	0.11917	0.11917	0.16062	0.15544	0.16062	0.13472	0.12435	0.1399	0.1658	0.19689	0.21762	0.12953	0.17098	0.19689	0.17617	0.17098	0.15026	0.18135	0.15544	0.098446	0.13472	0.18135	0.15544	0.098446	0.16062	0.18135
9	0.26087	0.17391	0.28261	0.28261	0.19565	0.15217	0.21739	0.1087	0.21739	0.17391	0.21739	0.1087	0.17391	0.17391	0.1087	0.15217	0.086957	0.19565	0.086957	0.1087	0.15217	0.15217	0.15217	0.13043	0.065217	0.13043	0.086957	0.1087	0.13043	0.1087	0.17391	0.043478	0.086957	0.065217	0.15217	0.19565	0.26087	0.28261	0.15217	0.1087	0.19565	0.21739	0.13043	0.17391	0.26087	0.065217	0.19565	0.086957	0.15217
10	0.18605	0.14535	0.13953	0.12791	0.13372	0.10465	0.081395	0.15698	0.13372	0.12791	0.12209	0.087209	0.16279	0.19186	0.12209	0.16279	0.21512	0.16279	0.15698	0.10465	0.17442	0.12791	0.18023	0.12791	0.12791	0.15116	0.16279	0.19186	0.10465	0.16279	0.11628	0.13953	0.13372	0.10465	0.11628	0.14535	0.081395	0.081395	0.12791	0.12791	0.12209	0.093023	0.1686	0.098837	0.12791	0.093023	0.069767	0.11628	0.098837
11	0.13803	0.12113	0.10423	0.13803	0.095775	0.14085	0.12958	0.10141	0.10986	0.11268	0.08169	0.10986	0.11831	0.12113	0.12394	0.10704	0.084507	0.13239	0.10986	0.10704	0.10986	0.13239	0.11549	0.12394	0.13239	0.12958	0.13803	0.11549	0.12113	0.12958	0.11268	0.1493	0.17746	0.11549	0.14366	0.14085	0.13239	0.090141	0.11268	0.13239	0.14085	0.13239	0.08169	0.15211	0.13521	0.15211	0.11549	0.12394	0.14366
12	0.18056	0.11111	0.10417	0.076389	0.11806	0.13889	0.10417	0.090278	0.14583	0.097222	0.15278	0.13194	0.13889	0.083333	0.11111	0.14583	0.097222	0.13194	0.090278	0.069444	0.15278	0.14583	0.125	0.11111	0.13889	0.125	0.18056	0.11806	0.097222	0.083333	0.097222	0.15972	0.10417	0.11806	0.125	0.11111	0.15278	0.11111	0.090278	0.13889	0.11111	0.125	0.083333	0.11806	0.13194	0.10417	0.11111	0.10417	0.11111
13	0.078571	0.11571	0.10571	0.11286	0.1	0.098571	0.10286	0.10143	0.11714	0.1	0.12143	0.082857	0.11857	0.11	0.11571	0.087143	0.12857	0.10286	0.091429	0.1	0.10286	0.11143	0.12	0.11286	0.12286	0.10714	0.11714	0.12286	0.11	0.08	0.10143	0.12857	0.10857	0.074286	0.13143	0.12143	0.094286	0.098571	0.11286	0.11429	0.13714	0.082857	0.13	0.09	0.12714	0.10571	0.11857	0.11143	0.12429
14	0.10499	0.097113	0.097113	0.11549	0.13648	0.068241	0.099738	0.065617	0.091864	0.11286	0.091864	0.094488	0.10236	0.11286	0.10499	0.081365	0.11286	0.08399	0.11024	0.081365	0.11549	0.091864	0.065617	0.11286	0.097113	0.094488	0.11024	0.08399	0.094488	0.10761	0.070866	0.12073	0.10761	0.11024	0.099738	0.068241	0.081365	0.12598	0.094488	0.13123	0.08399	0.13648	0.094488	0.10236	0.097113	0.10236	0.062992	0.086614	0.08399
15	0.093633	0.089888	0.10487	0.074906	0.10487	0.086142	0.10112	0.11236	0.089888	0.086142	0.10112	0.1161	0.10112	0.086142	0.10487	0.10112	0.086142	0.074906	0.06367	0.10112	0.11236	0.11985	0.10861	0.1161	0.097378	0.1161	0.097378	0.089888	0.097378	0.097378	0.13109	0.12734	0.1161	0.082397	0.14607	0.10112	0.13858	0.093633	0.1236	0.10112	0.071161	0.11236	0.06367	0.074906	0.11985	0.089888	0.089888	0.1236	0.089888
16	0.067511	0.092827	0.054852	0.084388	0.07173	0.084388	0.075949	0.1097	0.054852	0.075949	0.080169	0.092827	0.050633	0.059072	0.10549	0.097046	0.11814	0.063291	0.084388	0.092827	0.084388	0.07173	0.080169	0.067511	0.092827	0.088608	0.084388	0.075949	0.084388	0.097046	0.080169	0.11392	0.10549	0.10549	0.059072	0.084388	0.080169	0.092827	0.092827	0.092827	0.097046	0.10127	0.054852	0.088608	0.10549	0.10127	0.088608	0.084388	0.088608
17	0.05914	0.05914	0.048387	0.091398	0.11828	0.086022	0.091398	0.091398	0.069892	0.05914	0.069892	0.080645	0.096774	0.10753	0.086022	0.069892	0.069892	0.075269	0.13441	0.064516	0.12366	0.05914	0.10215	0.15054	0.075269	0.075269	0.086022	0.086022	0.086022	0.10215	0.080645	0.064516	0.11828	0.12903	0.069892	0.086022	0.1129	0.091398	0.053763	0.12366	0.12903	0.1129	0.10753	0.1129	0.080645	0.091398	0.075269	0.069892	0.10215
18	0.078176	0.10098	0.058632	0.091205	0.11075	0.074919	0.074919	0.078176	0.09772	0.091205	0.10423	0.084691	0.10749	0.065147	0.071661	0.14007	0.10098	0.074919	0.13029	0.068404	0.13681	0.11075	0.10749	0.09772	0.061889	0.091205	0.10749	0.10423	0.071661	0.078176	0.10749	0.09772	0.065147	0.11401	0.10749	0.14007	0.12378	0.091205	0.11401	0.084691	0.11075	0.09772	0.11401	0.087948	0.084691	0.09772	0.087948	0.071661	0.12052
19	0.040373	0.055901	0.068323	0.043478	0.055901	0.043478	0.049689	0.071429	0.037267	0.055901	0.055901	0.037267	0.062112	0.046584	0.059006	0.037267	0.034161	0.074534	0.046584	0.046584	0.068323	0.065217	0.086957	0.099379	0.062112	0.059006	0.093168	0.059006	0.055901	0.062112	0.065217	0.086957	0.071429	0.040373	0.055901	0.052795	0.07764	0.080745	0.052795	0.059006	0.093168	0.065217	0.037267	0.068323	0.065217	0.074534	0.065217	0.068323	0.080745
[truncated: 452 more columns]

## Sheet: Fig3f
Fig 3f
Mod. IED HC	Mod. IED mPFCidp
-0.12956	0.20096
0.39422	1.204
0.4579	2.2535
0.41537	0.96748
0.41537	0.96748
-0.31185	0.3756
-0.11414	1.0218
-0.11414	1.0218
-0.13823	0.42638
-0.32501	-0.45269
-0.11076	0.74919
-0.11076	0.74919
-0.16863	0.87144
0.70148	0.89068
0.75457	0.86708
0.79485	0.81441
0.61138	0.76547
0.61138	0.76547
0.51227	0.78013
0.71674	1.0015
0.75524	1.1828
0.4904	0.64913
0.84637	1.2573
1.2316	1.6106
0.50774	0.70293
0.80738	0.75451
0.41223	0.87003
0.78674	1.0741
0.60861	0.59102
0.63271	0.84897
0.63271	0.84897
0.52868	0.9677
0.55596	0.67366
0.55596	0.67366
0.28643	0.74654
0.291	0.37845
0.43054	0.76446
0.43054	0.76446
0.4013	0.52397
0.4013	0.52397
0.52492	0.94569
0.54984	0.93095
0.63894	1.2775
0.87902	1.0518
-0.37524	0.84705
0.54577	1.2318
0.58896	1.0235
0.36876	0.86566
0.69291	1.0534
0.43904	1.0441
0.41234	1.0296
0.69993	1.3168
0.69993	1.3168
0.57079	1.2192
0.36367	0.7684
0.12178	-0.53855
0.13525	-0.25472
0.10429	-0.32598
-0.51704	-0.57809
0.10478	-0.45699
-0.49178	0.2137
-0.18973	-0.28889
-0.18973	-0.28889
-0.20568	0.19277
-0.20568	0.19277
0.10168	0.31716
0.10168	0.31716
0.3063	0.83985
0.10111	0.42481
0.10111	0.42481
-0.069709	-0.75563
-0.069709	-0.75563
-0.082015	0.59515
0.054357	0.54756
0.054357	0.54756
-0.060321	0.65181
0.13888	0.88828
0.13888	0.88828
0.13242	1.2572
0.13242	1.2572
-0.1236	0.49201
-0.1236	0.49201
-0.1169	0.68733
-0.1169	0.68733
0.10565	0.73147
0.10565	0.73147
0.10602	0.92094
0.10602	0.92094
-0.055461	-0.73315
-0.055461	-0.73315
0.11025	0.79931
0.11025	0.79931
-0.11623	0.49771
-0.11623	0.49771
-0.058191	0.86909
-0.067276	-0.9426
-0.067276	-0.9426
0.054937	0.75549
0.054937	0.75549
0.092412	0.71805
0.092412	0.71805
0.14513	0.8324
-0.090737	0.71783
-0.090737	0.71783
0.092869	0.64809
0.092869	0.64809
-0.054527	0.28623
-0.054527	0.28623
0.078845	0.84847
0.078845	0.84847
-0.06934	0.34991
-0.06934	0.34991
-0.060428	0.42692
-0.13068	0.37064
-0.13068	0.37064
0.11151	1.1572
0.11151	1.1572
-0.065468	0.32376
-0.065468	0.32376
-0.10114	0.63274
-0.10114	0.63274
-0.079986	0.73419
-0.079986	0.73419
0.085624	0.77993
0.085624	0.77993
-0.061272	-0.51003
-0.061272	-0.51003
0.067223	0.88428
0.067223	0.88428
0.071068	0.91344
0.071068	0.91344
0.075393	0.68528
0.075393	0.68528
-0.046898	-0.47186
-0.046898	-0.47186
0.26181	0.43497
0.41519	-0.68146
0.070041	0.71971
0.070041	0.71971
-0.068052	0.25852
-0.068052	0.25852
0.08878	0.56585
0.08878	0.56585
-0.13158	0.51896
-0.13158	0.51896
-0.079561	0.57681
-0.079561	0.57681
-0.097794	0.366
-0.097794	0.366
-0.11503	0.97639
-0.11503	0.97639
0.14638	1.1378
0.14638	1.1378
0.1044	0.79719
0.068088	0.69644
0.1348	0.97379
0.1348	0.97379
0.082574	0.71421
0.082574	0.71421
0.10504	1.0096
-0.12728	0.6642
-0.12728	0.6642
0.36475	1.0817
0.14105	0.62117
0.14105	0.62117
-0.080964	0.46649
-0.15667	0.4985
-0.11755	0.26243
-0.11755	0.26243
0.091299	0.62818
0.091299	0.62818
-0.12592	0.73246
-0.11584	0.67498
-0.11584	0.67498
-0.06956	0.40252
-0.06956	0.40252
0.13586	0.76592
0.13586	0.76592
-0.1224	0.42865
-0.1224	0.42865
0.17401	1.1737
-0.191	1.1127
-0.058533	0.65744
-0.058533	0.65744
0.088671	0.77026
0.088671	0.77026
-0.072465	0.37676
-0.072465	0.37676
0.075541	0.65539
0.075541	0.65539
-0.096492	0.77024
-0.096492	0.77024
-0.11544	0.82804
0.076031	0.82388
0.19636	1.2496
0.19636	1.2496
-0.076076	0.4179
-0.076076	0.4179
0.050194	0.51105
0.050194	0.51105
-0.050658	0.46391
-0.050658	0.46391
-0.10021	0.72283
0.063157	0.78131
0.063157	0.78131
0.09841	1.0482
0.09841	1.0482
0.076686	0.67235
0.076686	0.67235
0.063505	0.72426
0.063505	0.72426
0.044579	0.50273
0.044579	0.50273
0.16589	0.93939
0.16589	0.93939
0.066865	0.52611
0.066865	0.52611
1.1165	2.1802
1.0349	1.299
1.5556	-0.7441
0.90389	1.2589
0.70051	1.0146
0.7198	1.0373
0.7198	1.0373
0.50838	0.8562
-0.84304	0.61025
-0.84304	0.61025
0.63651	0.92346
0.63651	0.92346
0.53831	0.9262
0.53831	0.9262
0.61104	0.63673
0.63543	0.8637
0.63543	0.8637
1.1712	0.58754
0.63036	1.0893
0.36007	0.75047
0.36007	0.75047
0.91174	1.2299
1.2637	1.4568
0.77318	1.1403
0.77318	1.1403
1.3723	0.75421
0.55945	0.94598
0.67179	1.0221
0.61795	1.0654
0.57566	0.96279
0.76943	-0.8575
0.42288	1.0958
0.40152	0.99978
0.88335	1.2648
0.36023	1.0678
0.83089	0.36618
0.62023	0.70332
0.99232	1.9685
1.0343	1.5592
0.79832	1.1875
0.62475	1.1129
0.87799	1.37
0.49437	0.63197
1.1272	1.6579
1.0785	1.4901
1.5471	1.8467
1.4227	2.2777
0.88977	1.4176
0.74478	1.1869
0.74478	1.1869
0.87004	1.2275
0.92589	1.3494
1.2148	0.81504
0.87157	1.1844
0.68132	0.57736
1.2632	1.3923
1.35	1.6782
0.34212	-1.3459
0.53524	1.3552
0.53524	1.3552
0.5137	1.0553
0.44492	0.73492
0.44492	0.73492
0.60504	0.85257
0.60504	0.85257
0.55806	0.93471
0.5571	0.87631
0.5571	0.87631
0.4904	0.86429
0.49907	1.026
0.49907	1.026
1.2235	2.0877
1.5928	0.080593
0.61628	1.0613
0.61628	1.0613
0.75735	1.1786
0.5996	1.0467
0.5996	1.0467
0.45595	0.86601
0.45595	0.86601
1.1018	1.5102
1.1018	1.5102
0.60467	1.0322
0.60467	1.0322
0.61495	1.011
0.61495	1.011
0.88476	1.2783
0.88476	1.2783
0.76934	1.2636
0.76934	1.2636
0.73266	1.1929
0.73266	1.1929
0.36092	0.70528
0.36092	0.70528
0.42797	0.79859
0.42797	0.79859
0.56203	0.87373
0.56203	0.87373
0.63615	1.0961
0.63615	1.0961
0.91463	1.3602
0.71517	0.98535
0.71517	0.98535
0.68477	1.0634
0.67346	0.98411
0.67346	0.98411
