# Supplementary material for: Closed-loop electrical stimulation prevents focal epilepsy progression and long-term memory impairment
Source: Nat Neurosci. 2025 Jun 23;28(8):1753–62. doi: 10.1038/s41593-025-01988-1 (PMC12321579; doi:10.1038/s41593-025-01988-1)
Supplement: Supplementary file 6 — Statistical source data. [file 41593_2025_1988_MOESM6_ESM.xlsx]

## Sheet: Fig4a
Fig4a upper			Fig4a bottom
CL detection			CL stim
Signal	Filtered		mPFC
-1.52805	0.0749717		107.687
-1.6041	0.24487		108.181
-1.452	0.364071		106.128
-1.33792	0.40837		104.036
-0.805575	0.380201		104.189
-1.2999	0.325529		105.633
-1.2999	0.322248		103.808
-1.87027	0.333689		105.748
-1.49003	0.334839		105.633
-1.452	0.317749		102.553
-1.10977	0.291348		102.668
-1.52805	0.27744		104.265
-1.33792	0.268245		103.162
-1.37595	0.257897		102.782
-1.26187	0.245447		100.614
-1.52805	0.23288		99.6635
-1.49003	0.222526		98.5228
-1.56607	0.214797		96.3934
-1.56607	0.207314		94.264
-1.03373	0.198261		93.6556
-1.26187	0.196011		93.8837
-1.452	0.200137		91.4121
-1.1478	0.205461		88.294
-1.49003	0.205737		88.1419
-1.37595	0.200035		85.8605
-1.52805	0.203044		85.7844
-1.26187	0.212864		85.9745
-1.07175	0.222724		84.9098
-1.18582	0.225669		83.8071
-1.33792	0.221165		82.6283
-1.03373	0.224957		82.2481
-1.2999	0.228507		77.571
-1.452	0.231525		77.7991
-1.52805	0.233794		75.5937
-1.10977	0.235154		76.3922
-1.22385	0.235484		81.7157
-0.881625	0.234691		84.0353
-1.22385	0.232714		85.9365
-1.26187	0.229544		83.8832
-0.9957	0.232565		83.617
-1.33792	0.237738		79.5863
-1.22385	0.243448		79.9286
-1.52805	0.249202		79.3582
-1.6041	0.254409		77.0006
-1.18582	0.258454		73.3502
-1.1478	0.260787		73.4643
-1.37595	0.261006		75.5937
-1.2999	0.258932		74.1868
-1.37595	0.259023		73.4263
-1.452	0.264174		76.2021
-1.49003	0.271594		75.3275
-1.41397	0.279535		75.5557
-1.52805	0.287161		79.016
-1.52805	0.293661		79.2061
-1.7562	0.298356		78.9779
-1.33792	0.30079		77.7231
-1.94633	0.300791		75.3275
-2.09842	0.300093		74.7571
-1.64212	0.30207		73.4263
-2.3646	0.305858		70.7265
-1.41397	0.310446		68.7112
-2.13645	0.314873		70.1561
-2.32658	0.318394		68.1408
-2.3646	0.320607		64.9467
-2.40262	0.321499		64.7946
-1.87027	0.321422		62.361
-2.13645	0.320984		56.8474
-2.0604	0.320898		56.2009
-2.28855	0.320479		56.6192
-2.0604	0.318948		57.0375
-1.94633	0.316281		55.5545
-1.68015	0.312491		56.7333
-1.87027	0.307671		57.0375
-2.09842	0.302179		56.1249
-1.6041	0.297736		54.5659
-1.7562	0.295137		58.7486
-1.87027	0.294969		58.8627
-2.09842	0.297516		58.4064
-1.6041	0.299972		57.3417
-1.7562	0.300152		57.3037
-1.52805	0.297816		57.6839
-1.37595	0.293012		56.7333
-1.6041	0.286108		56.0489
-1.68015	0.277775		56.9614
-1.452	0.270887		55.8967
-1.2999	0.266525		52.4745
-1.03373	0.265151		51.1436
-0.881625	0.267002		50.6493
-0.805575	0.268193		48.3298
-0.881625	0.266068		44.9836
-0.6915	0.260812		46.6567
-0.6915	0.25303		44.3752
-0.729525	0.243671		40.9529
-0.729525	0.233916		41.2191
-0.8436	0.22502		40.1544
-0.6915	0.218138		38.1771
-0.46335	0.21417		35.8956
-0.501375	0.214135		36.0097
-0.273225	0.211202		34.4887
-0.5394	0.205207		33.2338
-0.3873	0.196976		36.3139
-0.273225	0.187629		34.983
-0.46335	0.178412		31.0284
-0.31125	0.170526		29.2032
-0.501375	0.164956		28.1005
-0.3873	0.162338		28.1005
-0.15915	0.162888		27.9484
-0.61545	0.162018		24.9064
-0.31125	0.156595		23.4614
-0.3873	0.149214		23.7656
-0.349275	0.141323		22.4728
-0.349275	0.133913		23.3854
-0.15915	0.127836		21.7123
-0.15915	0.1237		21.1419
-0.46335	0.121811		18.9365
0.069	0.122149		16.3508
-0.197175	0.1228		13.2327
-0.61545	0.120256		8.59365
-0.2352	0.115844		9.77243
-0.31125	0.111311		10.0006
-0.15915	0.107188		11.6357
-0.273225	0.10383		10.1527
-0.2352	0.101378		9.84848
-0.273225	0.0997789		10.1907
-0.2352	0.0988339		9.24007
-0.31125	0.0982826		11.3695
-0.425325	0.0980895		9.08798
-0.273225	0.0979927		7.7571
-0.2352	0.097611		6.3882
-0.31125	0.0973194		3.99262
-0.46335	0.0973416		3.4983
0.069	0.0979137		3.11805
-0.273225	0.0990745		3.8025
-0.6915	0.0995298		-0.38025
-0.121125	0.0988856		1.33088
-0.31125	0.0968997		-0.22815
-0.273225	0.0935466		2.5857
-0.2352	0.0903853		-1.59705
-0.15915	0.0879289		0.418275
-0.31125	0.0864605		0.950625
-0.0831	0.0860859		-1.8252
-0.121125	0.0867105		-1.02668
-0.15915	0.0880628		-1.71113
-0.0831	0.087801		-4.7151
-0.045075	0.0861613		-8.9739
-0.3873	0.0849036		-5.9319
-0.2352	0.0841946		-5.70375
-0.197175	0.0840013		-10.5709
-0.045075	0.0840947		-12.8144
-0.197175	0.0841016		-13.8791
-0.46335	0.0835905		-15.0579
-0.121125	0.0821762		-15.172
-0.0831	0.0822445		-17.9098
-0.31125	0.0842413		-18.0999
-0.15915	0.0878561		-18.5182
-0.349275	0.0925871		-22.3207
-0.15915	0.0973018		-23.2713
-0.349275	0.10093		-25.9331
-0.3873	0.102725		-21.0659
-0.2352	0.102122		-21.9404
-0.31125	0.10063		-21.4461
-0.349275	0.10075		-18.7843
-0.197175	0.102343		-22.5108
-0.31125	0.105096		-24.6402
-0.31125	0.108586		-24.4121
-0.31125	0.112359		-26.4274
-0.501375	0.115996		-28.899
-0.46335	0.119173		-28.2906
-0.15915	0.119858		-30.5341
-0.273225	0.118079		-30.5721
-0.2352	0.117019		-31.6368
-0.273225	0.116603		-31.903
-0.273225	0.116746		-34.907
-0.31125	0.117392		-33.8042
-0.273225	0.118541		-34.4887
-0.5394	0.120253		-38.4813
-0.349275	0.122622		-40.8389
-0.31125	0.125214		-42.2838
-0.197175	0.127344		-43.0823
-0.273225	0.129452		-44.3372
-0.349275	0.131853		-46.5426
-0.273225	0.134614		-45.2497
-0.31125	0.137501		-47.075
-0.121125	0.139989		-51.3338
-0.2352	0.141353		-55.5165
-0.5394	0.141899		-60.0795
-0.00705	0.145031		-61.4104
-0.653475	0.151145		-60.3837
0.14505	0.159679		-61.5245
0.030975	0.16998		-64.1862
-0.6915	0.181126		-64.2242
-0.349275	0.192011		-65.1749
-0.46335	0.201459		-62.7413
-0.729525	0.208371		-66.2015
-0.5394	0.211845		-70.3462
-0.31125	0.21228		-66.2395
-0.501375	0.217053		-69.3956
-0.577425	0.225824		-71.7532
-0.46335	0.237949		-73.008
-0.5394	0.252419		-73.3882
-0.729525	0.267951		-74.7571
-0.76755	0.283109		-74.9853
-0.425325	0.296444		-75.3655
-0.9957	0.305968		-77.1527
-0.729525	0.30913		-80.4609
-0.61545	0.307966		-83.0086
-1.64212	0.311869		-85.0619
-0.9957	0.320573		-86.0506
-1.07175	0.333361		-88.1039
-1.452	0.349125		-88.5222
-1.10977	0.366469		-90.1192
-1.1478	0.381217		-91.8304
-1.56607	0.391343		-93.2753
-1.49003	0.395965		-95.1005
-1.49003	0.394907		-93.5795
-1.7562	0.391193		-100.272
-1.9083	0.3928		-100.424
-1.9083	0.399573		-101.793
-1.94633	0.410848		-107.801
-2.32658	0.423737		-111.489
-2.13645	0.434386		-115.406
-1.7562	0.441783		-117.155
-2.2125	0.445415		-116.737
-1.79422	0.445276		-118.6
-2.25052	0.441806		-120.843
-2.28855	0.437934		-123.467
-1.98435	0.438785		-127.08
-2.02237	0.443875		-130.654
-2.17447	0.451897		-129.817
-1.83225	0.458904		-130.616
-1.94633	0.464365		-130.426
-1.87027	0.467967		-130.007
-2.2125	0.469599		-131.148
-2.13645	0.469304		-130.502
-2.28855	0.46723		-130.084
-2.09842	0.465037		-119.969
-2.63077	0.464342		-113.467
-2.28855	0.464456		-112.554
-2.17447	0.464761		-107.915
-2.44065	0.464859		-105.025
-1.98435	0.464667		-101.755
-2.2125	0.464429		-100.082
-1.79422	0.464643		-94.8724
-2.0604	0.46593		-97.382
-1.87027	0.467571		-95.6709
-1.87027	0.465976		-92.819
-1.64212	0.460758		-90.5756
-1.41397	0.452008		-95.3287
-1.49003	0.442255		-95.3667
-1.26187	0.432505		-101.337
-1.452	0.423918		-102.401
-1.03373	0.417638		-84.5676
-1.7562	0.414624		-94.5682
-1.41397	0.415508		-90.3474
-1.33792	0.419507		-91.1079
-1.07175	0.417431		-93.8837
-0.9957	0.409048		-96.5835
-1.452	0.395142		-97.9144
-1.52805	0.380611		-101.451
-1.41397	0.366919		-104.379
-1.26187	0.355461		-103.428
-1.71817	0.347402		-104.379
-0.729525	0.343545		-101.375
-1.33792	0.344254		-104.949
-1.52805	0.347048		-106.736
-0.653475	0.342478		-109.17
-1.2999	0.331139		-106.66
-1.452	0.31712		-105.405
-1.2999	0.302475		-103.314
-1.41397	0.288466		-99.6255
-1.6041	0.276241		-97.344
-1.1478	0.266759		-97.7242
-1.56607	0.26073		-102.173
-1.49003	0.258595		-98.827
-1.49003	0.258005		-97.1158
-1.26187	0.252141		-99.7776
-1.37595	0.242708		-96.3173
-1.9083	0.23034		-94.1879
-1.2999	0.217217		-99.5114
-1.68015	0.205378		-99.8917
-1.98435	0.196234		-99.8537
-1.2999	0.190618		-98.827
-1.56607	0.188691		-98.4848
-1.83225	0.189966		-100.386
-1.452	0.19128		-102.591
-1.56607	0.187153		-104.797
-1.79422	0.183213		-107.154
-1.41397	0.180855		-104.721
-1.41397	0.180808		-108.295
-1.452	0.183252		-113.885
-1.52805	0.18779		-112.06
-1.37595	0.193515		-111.299
-1.33792	0.19918		-113.695
-1.6041	0.203437		-118.22
-1.26187	0.203638		-120.235
-1.56607	0.205354		-113.885
-1.64212	0.210656		-116.623
-1.33792	0.219105		-114.835
-1.41397	0.229665		-122.745
-1.1478	0.240863		-122.745
-1.56607	0.251048		-115.824
-1.26187	0.258683		-116.318
-1.6041	0.262623		-110.729
-1.452	0.26233		-115.596
-1.37595	0.26333		-114.341
-1.452	0.269129		-113.619
-1.07175	0.278645		-118.448
-1.18582	0.288483		-117.307
-1.18582	0.297099		-118.486
-1.22385	0.303266		-125.254
-1.64212	0.306285		-122.402
-1.452	0.306077		-125.863
-1.56607	0.303169		-125.673
-1.41397	0.298802		-119.703
-1.18582	0.297147		-122.783
-1.41397	0.297931		-123.239
-1.64212	0.300496		-123.733
-1.37595	0.300765		-120.159
-1.41397	0.298714		-120.501
-1.52805	0.294834		-122.593
-1.33792	0.290005		-123.695
-1.6041	0.285316		-118.144
-1.7562	0.281838		-119.513
-1.94633	0.280416		-118.41
-1.79422	0.281502		-121.794
-2.13645	0.285076		-120.653
-1.79422	0.287946		-120.425
-2.17447	0.28919		-117.421
-2.25052	0.288817		-115.71
-2.32658	0.286982		-115.672
-2.63077	0.28396		-113.314
-2.02237	0.28241		-110.044
-2.47867	0.283417		-112.06
-2.09842	0.286686		-114.417
-1.9083	0.291371		-108.029
-2.28855	0.296127		-104.227
-1.94633	0.301038		-97.8383
-2.44065	0.304906		-97.6102
-2.13645	0.306817		-90.9938
-2.28855	0.306487		-88.9025
-2.47867	0.304081		-85.2901
-2.44065	0.300185		-79.3962
-2.5167	0.297053		-78.8638
-2.55472	0.29625		-72.5517
-2.47867	0.29848		-62.285
-2.28855	0.298688		-61.1442
-2.47867	0.296244		-56.315
-2.40262	0.291264		-41.029
-2.3646	0.284345		-41.4092
-2.13645	0.276481		-40.1544
-2.6688	0.268899		-34.7548
-2.55472	0.262852		-36.466
-1.9083	0.259413		-33.5761
-2.40262	0.25929		-34.1084
-2.28855	0.255876		-37.6828
-2.2125	0.24923		-34.2605
-2.59275	0.240147		-34.983
-2.09842	0.229792		-34.0704
-1.71817	0.219518		-37.8729
-1.87027	0.210665		-36.3519
-1.98435	0.204347		-40.3065
-1.18582	0.201287		-41.2951
-1.79422	0.201705		-41.6374
-1.71817	0.199937		-46.7327
-1.56607	0.193911		-49.3184
-1.452	0.186522		-45.1737
-1.452	0.178952		-45.1737
-1.26187	0.172306		-49.2424
-1.22385	0.167424		-47.9495
-0.881625	0.164761		-48.748
-0.957675	0.164333		-50.155
-1.33792	0.165742		-52.2083
-0.9957	0.168029		-56.277
-1.18582	0.167392		-59.5091
-0.9957	0.165212		-58.1782
-0.6915	0.164327		-58.9007
-0.805575	0.165115		-59.281
-0.76755	0.167578		-58.4064
-0.729525	0.171339		-59.6612
-0.805575	0.17572		-61.3723
-0.8436	0.179863		-58.2543
-0.76755	0.182895		-62.7793
-0.653475	0.184083		-59.357
-0.6915	0.182968		-58.5205
-0.501375	0.179447		-57.7219
-0.653475	0.176663		-53.6533
-0.577425	0.175918		-53.1589
-0.5394	0.177469		-50.4972
-0.425325	0.181351		-48.2537
-0.501375	0.187338		-46.3525
-0.577425	0.192632		-45.9342
-0.653475	0.195788		-41.8275
-0.425325	0.196548		-43.8048
-0.6915	0.19488		-40.0403
-0.501375	0.190971		-35.8956
-0.881625	0.186686		-38.4053
-0.6915	0.184784		-40.2304
-0.6915	0.185282		-41.7514
-0.729525	0.187932		-39.3939
-0.805575	0.192275		-38.8616
-0.5394	0.197724		-38.2151
-0.577425	0.202317		-36.0477
-0.729525	0.204984		-34.7548
-0.881625	0.205587		-30.8763
-0.8436	0.204161		-25.5908
-0.805575	0.200898		-24.1078
-1.03373	0.198311		-20.6476
-0.729525	0.196583		-18.0238
-0.9957	0.1956		-16.6169
-0.653475	0.195279		-18.8604
-0.729525	0.195597		-17.0352
-0.91965	0.196602		-13.5749
-0.8436	0.198384		-16.5028
-0.8436	0.200107		-15.7424
-1.452	0.200074		-12.0159
-1.03373	0.198381		-13.1186
-0.91965	0.195282		-8.85983
-1.18582	0.191163		-2.5857
-0.91965	0.1865		-3.3462
-0.76755	0.182237		-3.1941
-0.805575	0.179179		-4.1067
-0.91965	0.1777		-2.77583
-0.957675	0.178002		-3.8025
-1.22385	0.178718		-5.43757
-1.03373	0.17796		-6.92055
-0.349275	0.175811		-5.74177
-0.425325	0.172485		-7.87118
-0.76755	0.168312		-11.1413
-0.46335	0.163716		-9.65835
-0.61545	0.159505		-6.9966
-0.653475	0.156345		-10.2287
-0.425325	0.154306		-10.0386
-0.3873	0.153316		-11.0653
-0.61545	0.153408		-8.85983
-0.349275	0.152776		-12.092
-0.5394	0.151562		-16.4648
-0.425325	0.14984		-22.5108
-0.197175	0.14761		-24.4881
-0.46335	0.144825		-27.7963
-0.501375	0.141426		-29.8496
-0.2352	0.137404		-31.7128
-0.349275	0.13447		-34.1845
-0.273225	0.134895		-30.0017
-0.0831	0.138886		-28.975
-0.2352	0.143315		-35.6294
-0.2352	0.146763		-36.3899
-0.197175	0.148711		-36.2758
-0.15915	0.148721		-37.1124
-0.045075	0.146524		-34.3746
-0.121125	0.142087		-36.1238
-0.15915	0.13682		-36.504
-0.045075	0.135292		-38.1391
0.030975	0.137592		-39.1277
-0.0831	0.143353		-33.8422
-0.00705	0.15032		-32.3973
-0.31125	0.155216		-25.819
0.030975	0.157477		-24.9064
0.2211	0.156881		-22.815
-0.15915	0.153581		-26.9597
-0.045075	0.148066		-30.7242
-0.00705	0.144523		-33.1958
-0.197175	0.143582		-39.8502
-0.273225	0.14495		-45.9722
-0.121125	0.14812		-48.4438
-0.2352	0.152475		-51.2197
-0.15915	0.155199		-54.1476
-0.0831	0.155998		-58.0262
-0.273225	0.155094		-56.4671
-0.0831	0.152893		-48.2537
-0.197175	0.149906		-40.6487
-0.273225	0.147325		-36.1998
-0.46335	0.145204		-32.5114
-0.5394	0.143381		-25.4007
-0.3873	0.141755		-25.895
-0.31125	0.140527		-22.2446
-0.5394	0.139805		-19.2026
-0.197175	0.13936		-20.5715
-0.61545	0.139445		-21.294
-0.5394	0.140021		-20.2673
-0.5394	0.140879		-20.3434
-0.2352	0.142033		-18.176
-0.349275	0.143397		-20.5715
-0.425325	0.144815		-18.3661
-0.00705	0.146091		-17.2253
-0.31125	0.147027		-16.6169
-0.3873	0.147462		-17.9098
-0.31125	0.147287		-17.7197
-0.61545	0.147673		-17.8337
-0.425325	0.149124		-18.214
-0.577425	0.151132		-16.1226
-0.425325	0.153603		-17.9098
-0.425325	0.156433		-20.6856
-0.349275	0.158588		-14.1073
-0.2352	0.159414		-12.5863
-0.5394	0.158681		-12.5102
-0.76755	0.156471		-9.16403
-0.2352	0.153939		-6.76845
-0.61545	0.152145		-3.6504
-0.5394	0.151392		-1.55903
-0.0831	0.15195		-0.646425
-0.31125	0.152371		0.798525
-0.425325	0.150624		-3.6504
-0.349275	0.146685		7.83315
-0.425325	0.140906		-4.44893
-0.46335	0.134468		21.1799
-0.349275	0.12821		-75.9359
-0.3873	0.122841		-1025.95
-0.349275	0.119024		-877.313
-0.0831	0.117275		-679.583
-0.197175	0.116726		-563.302
-0.2352	0.113771		-492.158
-0.425325	0.108775		-407.818
-0.31125	0.102324		-778.524
-0.2352	0.0952042		-753.846
-0.045075	0.0882889		-626.158
-0.15915	0.082407		-551.629
-0.2352	0.0782196		-528.167
-0.349275	0.0761235		-404.662
-0.197175	0.0762028		-783.885
-0.273225	0.0747919		-954.351
-0.349275	0.0716608		-755.405
-0.31125	0.0673505		-699.128
-0.045075	0.0628466		-645.132
-0.2352	0.058814		-552.96
-0.15915	0.055736		-728.711
-0.045075	0.0538967		-968.953
-0.273225	0.0533597		-754.91
-0.15915	0.0539804		-691.827
-0.2352	0.0554468		-616.842
-0.15915	0.0566721		-552.884
-0.15915	0.0576087		-603
-0.15915	0.0583302		-939.294
-0.121125	0.0587903		-787.65
-0.121125	0.0587566		-743.921
-0.2352	0.059393		-689.051
-0.15915	0.0609525		-671.94
-0.273225	0.0631197		-644.486
-0.273225	0.0653284		-927.886
-0.15915	0.0671909		-923.855
-0.0831	0.0683616		-876.895
-0.197175	0.0685889		-860.734
-0.0831	0.0677518		-848.794
-0.273225	0.0658797		-829.249
-0.425325	0.064121		-910.623
-0.349275	0.0644736		-956.025
-0.425325	0.0669935		-912.144
-0.349275	0.0702271		-905.641
-0.46335	0.072862		-888.302
-0.425325	0.0746135		-872.408
-0.31125	0.0753144		-873.814
-0.425325	0.0749252		-940.624
-0.577425	0.0735247		-910.965
-0.805575	0.0717309		-902.257
-0.881625	0.0721162		-885.526
-0.729525	0.0745163		-879.214
-0.91965	0.0777351		-852.597
-0.881625	0.0807198		-912.98
-0.805575	0.0832108		-908.645
-1.26187	0.0849859		-893.892
-0.729525	0.0858798		-878.986
-1.26187	0.0858066		-877.351
-1.33792	0.085828		-842.178
-1.07175	0.0874984		-870.316
-1.56607	0.0899291		-899.025
-1.49003	0.092605		-869.213
-1.52805	0.0951381		-860.392
-1.26187	0.0971466		-848.642
-1.64212	0.0983214		-826.93
-1.7562	0.0984884		-817.88
-1.71817	0.0993237		-867.046
-1.6041	0.100959		-832.938
-1.98435	0.103016		-843.394
-1.79422	0.104999		-835.904
-1.87027	0.106391		-844.611
-2.3646	0.106762		-809.514
-2.0604	0.106617		-863.89
-2.17447	0.107828		-865.335
-2.32658	0.110124		-860.278
-2.25052	0.113039		-855.562
-1.9083	0.116006		-852.749
-2.25052	0.118478		-836.626
-2.28855	0.11963		-851.836
-2.09842	0.119228		-844.649
-2.47867	0.119976		-825.523
-2.25052	0.121662		-784.798
-2.02237	0.123913		-727.684
-2.44065	0.126278		-583.075
-2.3646	0.12832		-739.168
-2.02237	0.129703		-412.381
-2.17447	0.130245		-16.3888
-2.09842	0.129952		96.1652
-2.09842	0.129733		75.6317
-2.02237	0.131053		209.936
-2.25052	0.1324		-362.797
-2.2125	0.133475		-108.561
-1.98435	0.13409		240.66
-1.79422	0.13422		234.652
-1.9083	0.133995		238.417
-2.17447	0.133669		321.349
-1.83225	0.133536		-27.302
-1.71817	0.133849		-70.004
-1.452	0.134725		278.267
-1.18582	0.135126		236.706
-1.37595	0.133519		257.962
-1.56607	0.132098		236.401
-1.71817	0.131354		132.327
-1.6041	0.131733		-6.57833
-1.2999	0.133525		240.47
-1.37595	0.136765		207.883
-1.452	0.141192		221.534
-0.881625	0.146261		237.162
-1.07175	0.150775		202.977
-0.91965	0.151559		54.8321
-0.881625	0.149277		214.727
-0.881625	0.14931		209.176
-0.91965	0.151935		301.842
-0.91965	0.157063		287.279
-0.8436	0.164232		271.993
-0.805575	0.172663		199.137
-0.577425	0.181363		219.1
-0.61545	0.188208		254.501
-0.91965	0.190753		215.944
-0.653475	0.188799		268.152
-0.76755	0.188591		268.038
-0.653475	0.191752		245.337
-0.6915	0.198061		253.437
-0.6915	0.206918		278.229
-0.3873	0.217405		263.589
-0.46335	0.226294		262.829
-0.881625	0.232457		258.19
-0.3873	0.235604		255.756
-0.653475	0.235881		273.019
-0.61545	0.234008		263.932
-0.5394	0.235947		260.319
-0.577425	0.240738		289.332
-0.729525	0.245875		288.115
-0.3873	0.250904		293.743
-0.577425	0.255574		367.207
-0.577425	0.259801		342.795
-0.3873	0.263602		344.126
-0.501375	0.267014		318.573
-0.653475	0.269908		335.076
-0.61545	0.269437		313.25
-0.501375	0.267617		470.978
-0.91965	0.266703		523.072
-0.881625	0.266898		473.449
-0.61545	0.268318		438.808
-1.22385	0.27094		430.671
-0.881625	0.274577		367.245
-0.653475	0.278885		524.745
-0.805575	0.282665		679.05
-0.881625	0.284092		591.517
-0.805575	0.283136		568.93
-0.729525	0.280843		565.736
-0.76755	0.279825		524.973
-0.881625	0.279989		616.309
-0.8436	0.281021		966.101
-1.03373	0.282455		887.504
-0.9957	0.28378		885.868
-0.91965	0.284562		828.983
-1.2999	0.284562		803.012
-1.10977	0.283805		818.982
-1.2999	0.28501		1145.77
-1.49003	0.286124		1073.41
-1.37595	0.286487		1000.13
-1.41397	0.285466		948.914
-1.49003	0.282619		919.787
-1.2999	0.277823		849.973
-1.68015	0.271359		1061.54
-1.68015	0.266239		944.275
-1.41397	0.264201		791.414
-1.56607	0.265652		718.14
-1.68015	0.26956		704.337
-1.6041	0.270216		583.874
-1.452	0.267114		865.753
-1.1478	0.260275		1030.78
-1.452	0.250275		730.955
-1.6041	0.241243		653.079
-1.9083	0.234921		589.045
-1.2999	0.232046		499.23
-1.41397	0.232921		633.991
-1.2999	0.237393		1071.62
-1.22385	0.23903		794.266
-1.452	0.236211		664.297
-1.37595	0.229328		516.341
-1.452	0.219258		472.08
-1.2999	0.209929		438.466
-1.18582	0.202669		1009.98
-1.37595	0.198083		869.936
-1.03373	0.196471		697.721
-1.1478	0.197825		546.305
-0.9957	0.201625		480.56
-0.9957	0.202093		325.266
-0.8436	0.199508		837.539
-0.61545	0.194416		925.947
-0.957675	0.187523		699.204
-0.729525	0.17966		600.339
-0.76755	0.173112		521.171
-0.6915	0.168376		357.853
-0.61545	0.1658		656.007
-0.881625	0.165553		920.281
-0.425325	0.167615		653.916
-0.61545	0.170003		586.193
-0.6915	0.170637		496.568
-0.46335	0.169561		387.893
-0.46335	0.166906		498.166
-0.31125	0.162899		884.576
-0.31125	0.157868		599.768
-0.46335	0.153291		502.767
-0.197175	0.150669		388.387
-0.0831	0.150165		332.3
-0.3873	0.151694		299.143
-0.273225	0.154073		752.933
-0.273225	0.154551		451.737
-0.349275	0.153137		238.303
-0.349275	0.150169		129.551
-0.349275	0.146282		121.262
-0.2352	0.142317		33.9563
-0.729525	0.139338		474.096
-0.121125	0.137731		564.899
-0.121125	0.138114		348.651
-0.61545	0.137662		269.141
-0.425325	0.136231		220.469
-0.501375	0.133972		129.361
-0.46335	0.13107		372.987
-0.577425	0.128213		647.794
-0.31125	0.127675		449.798
-0.577425	0.129927		383.824
-0.653475	0.132594		305.113
-0.577425	0.134374		237.998
-0.805575	0.135033		303.401
-0.6915	0.134489		682.473
-0.8436	0.132843		577.258
-1.03373	0.130389		522.083
-1.07175	0.129037		446.147
-0.6915	0.131043		407.514
-1.22385	0.133075		359.146
-0.881625	0.134114		717.304
-1.07175	0.134008		745.29
-1.49003	0.13285		688.1
-1.2999	0.130953		646.615
-1.71817	0.128787		627.527
-1.83225	0.126884		561.857
-1.64212	0.125719		792.441
-1.68015	0.12562		880.811
-1.87027	0.124546		795.293
-1.49003	0.122429		774.835
-1.68015	0.119614		752.629
-1.64212	0.116591		705.25
-1.83225	0.113901		817.88
-1.94633	0.112042		907.695
-2.13645	0.111379		808.297
-2.47867	0.112089		801.263
-2.09842	0.114137		766.242
-2.2125	0.117288		760.994
-2.25052	0.121087		745.898
-1.9083	0.123502		741.716
-2.09842	0.124173		732.818
-1.87027	0.122808		729.091
-2.02237	0.120953		723.996
-1.71817	0.120487		721.943
-2.2125	0.121478		718.749
-1.98435	0.123819		712.55
-2.13645	0.127243		708.025
-2.25052	0.131352		704.413
-2.32658	0.135666		700.877
-1.7562	0.139675		696.39
-1.87027	0.141859		690.268
-1.64212	0.140865		686.199
-1.83225	0.140222		684.222
-1.71817	0.141051		681.978
-1.41397	0.143215		679.659
-1.37595	0.146381		671.94
-1.79422	0.150059		666.806
-1.26187	0.153666		663.917
-1.22385	0.156614		32.298
-1.56607	0.158406		31.4508
-1.22385	0.158556		30.9396
-1.03373	0.159531		29.2054
-1.1478	0.160945		28.1876
-0.881625	0.162197		27.9621
-0.8436	0.1629		27.2741
-0.729525	0.16296		28.139
-0.5394	0.162563		28.3513
-0.881625	0.16302		28.1011
-0.957675	0.163048		25.5633
-0.61545	0.162197		25.0346
-0.653475	0.160166		24.956
-0.577425	0.156871		24.4911
-0.729525	0.152466		25.2748
-0.3873	0.149885		23.6567
-0.425325	0.150008		24.8083
-0.76755	0.15307		23.5201
-0.197175	0.157335		22.7962
-0.76755	0.16033		22.6364
-0.6915	0.161757		21.2917
-0.3873	0.161469		18.9902
-0.729525	0.159467		17.0628
-0.61545	0.155879		17.9431
-0.2352	0.154214		16.6118
-0.425325	0.15537		16.5291
-0.501375	0.158966		16.2121
-0.46335	0.164321		14.1017
-0.577425	0.170599		15.7877
-0.805575	0.176424		15.7944
-0.6915	0.181122		16.7456
-0.8436	0.184345		17.9948
-1.2999	0.185836		16.424
-0.957675	0.185457		12.3754
-0.8436	0.183601		14.3286
-0.91965	0.182275		11.8647
-1.2999	0.181277		14.0717
-1.26187	0.180544		13.6488
-1.10977	0.180187		9.18913
-1.49003	0.18046		9.74257
-1.49003	0.181696		8.95896
-1.6041	0.184216		7.29461
-1.452	0.188229		8.78017
-1.56607	0.19206		8.16818
-1.41397	0.193665		5.76285
-1.87027	0.192813		4.68223
-1.83225	0.189497		3.78557
-1.71817	0.183956		3.26298
-2.02237	0.178263		3.07646
-1.94633	0.174861		3.37809
-1.6041	0.174336		3.17923
-2.09842	0.176975		-0.714228
-1.98435	0.182694		1.16595
-1.68015	0.18768		3.26811
-1.79422	0.190596		1.37147
-1.9083	0.191436		2.28252
-1.71817	0.190432		-0.0827494
-1.9083	0.187986		-0.857138
-1.2999	0.184577		-1.44757
-1.79422	0.181626		-1.05552
-1.79422	0.181999		-1.77236
-1.79422	0.185434		-1.35462
-1.71817	0.189126		-4.32728
-1.56607	0.1926		-2.8952
-1.83225	0.19591		-4.13104
-1.64212	0.199108		-4.65057
-1.49003	0.202185		-4.79602
-1.33792	0.205053		-7.49532
-1.26187	0.206163		-5.94198
-1.452	0.205056		-5.76371
-1.18582	0.204108		-6.69433
-1.68015	0.204304		-7.47902
-1.41397	0.205807		-10.1711
-1.18582	0.208649		-10.8161
-1.26187	0.210124		-8.72936
-1.03373	0.209547		-8.70217
-0.957675	0.206785		-9.47968
-1.2999	0.202078		-11.9365
-0.805575	0.197489		-13.3347
-0.957675	0.194144		-13.6364
-1.07175	0.192456		-12.6134
-0.9957	0.192648		-13.7639
-0.76755	0.194701		-14.0841
-1.03373	0.19507		-12.7374
-0.91965	0.19267		-14.2867
-0.91965	0.187582		-15.9943
-1.22385	0.182917		-15.5406
-1.10977	0.179444		-16.5001
-0.957675	0.177782		-17.0094
-0.9957	0.178267		-16.232
-1.52805	0.180877		-15.6509
-1.07175	0.185198		-15.8745
-0.805575	0.190486		-17.7393
-1.33792	0.195371		-18.9639
-1.22385	0.196955		-17.4189
-1.22385	0.194814		-17.1348
-1.33792	0.194775		-18.1878
-0.9957	0.19727		-17.6118
-0.805575	0.201993		-18.9813
-1.1478	0.208261		-18.2656
-1.1478	0.21514		-17.1758
-0.8436	0.221605		-18.83
-0.881625	0.226717		-18.1328
-0.8436	0.229757		-17.2517
-0.6915	0.23033		-16.7189
-0.6915	0.228394		-17.5992
-0.76755	0.230884		-19.4364
-0.8436	0.236675		-18.4278
-0.91965	0.243366		-19.4027
-0.91965	0.250146		-19.357
-0.9957	0.256248		-19.6218
-0.6915	0.261039		-21.1095
-0.5394	0.264081		-20.0557
-0.577425	0.265168		-17.5251
-0.729525	0.264325		-17.3202
-0.91965	0.261778		-19.0227
-1.07175	0.259426		-18.2217
-1.1478	0.261463		-20.7351
-1.2999	0.266563		-20.783
-1.41397	0.271566		-19.3161
-1.26187	0.276076		-19.7566
-1.33792	0.279795		-22.3327
-1.1478	0.282531		-18.983
-1.22385	0.284195		-16.8563
-2.02237	0.284792		-17.7398
-2.02237	0.284401		-17.7928
-2.09842	0.283145		-17.5479
-2.13645	0.28153		-16.8147
-2.3646	0.283337		-17.913
-2.6688	0.286323		-17.7246
-2.70682	0.289616		-18.0366
-2.44065	0.293083		-20.4842
-2.28855	0.296571		-16.8921
-2.6688	0.299897		-14.5609
-2.6688	0.302852		-16.7989
-2.59275	0.305214		-15.8489
-2.78288	0.306783		-15.9318
-2.74485	0.306143		-15.6026
-2.78288	0.306468		-17.523
-2.70682	0.307675		-18.7651
-2.78288	0.309564		-15.6786
-2.85892	0.311851		-14.7276
-2.55472	0.31423		-13.6688
-3.01102	0.316442		-15.3539
-3.01102	0.318326		-15.6382
-3.16313	0.317101		-17.1835
-3.04905	0.315665		-17.3661
-2.85892	0.314111		-18.1633
-3.08707	0.312143		-16.7612
-3.01102	0.309532		-19.5099
-3.08707	0.306215		-20.934
-3.23917	0.302364		-15.976
-3.04905	0.298403		-16.5759
-3.1251	0.295968		-16.9157
-3.08707	0.297863		-17.604
-2.8209	0.298109		-15.3705
-2.78288	0.295905		-15.3486
-2.89695	0.291068		-16.2835
-2.74485	0.283808		-11.5588
-2.89695	0.274741		-13.4947
-2.93497	0.26482		-15.3227
-2.973	0.255195		-15.5217
-2.59275	0.248828		-15.2326
-2.5167	0.246508		-13.3907
-2.6688	0.248272		-12.7717
-2.3646	0.247141		-13.9841
-2.59275	0.242575		-12.2367
-2.78288	0.235101		-12.2066
-2.74485	0.225575		-13.6276
-2.6688	0.21506		-12.0889
-2.63077	0.204687		-12.7997
-2.40262	0.195521		-13.4407
-2.32658	0.18844		-13.7077
-2.47867	0.184049		-12.7259
-2.09842	0.182633		-9.77305
-2.59275	0.182633		-9.25995
-2.44065	0.18		-6.69966
-2.09842	0.175044		-5.02012
-2.44065	0.168198		-6.35071
-2.02237	0.160047		-6.77488
-1.79422	0.152094		-7.69954
-1.98435	0.145075		-6.57702
-1.9083	0.139632		-7.09574
-2.25052	0.136261		-8.98953
-2.09842	0.135274		-8.95022
-2.0604	0.136753		-7.12989
-1.94633	0.140167		-6.45649
-1.83225	0.141454		-8.6031
-1.9083	0.140456		-6.0788
-1.2999	0.137127		-8.27578
-1.22385	0.131585		-8.08334
-1.56607	0.126154		-8.35338
-1.49003	0.122756		-8.5155
-1.22385	0.121846		-6.74453
-1.452	0.12357		-7.45134
-1.41397	0.127739		-5.16035
-1.10977	0.133634		-5.91752
-1.07175	0.136966		-2.95441
-0.91965	0.137494		-3.2296
-0.805575	0.135341		-3.47293
-0.957675	0.130975		-1.555
-1.1478	0.128058		-1.77264
-0.76755	0.127785		-3.25127
-0.76755	0.130202		-4.4699
-0.8436	0.135025		-6.30309
-0.577425	0.138683		-5.02441
-0.5394	0.140602		-4.13214
-0.6915	0.140886		-4.84308
-0.805575	0.139916		-2.86043
-0.957675	0.138253		0.865215
-1.1478	0.136522		0.0977369
-0.653475	0.135522		-1.47443
-0.729525	0.135946		-1.7219
-0.61545	0.135447		-1.25305
-0.577425	0.134201		1.37705
-0.729525	0.1326		1.87158
-0.957675	0.131145		0.876967
-1.1478	0.130312		0.484588
-1.33792	0.130437		-2.99398
-1.2999	0.13163		-0.698925
-0.8436	0.133751		-2.21253
-1.1478	0.134665		-2.62958
-1.37595	0.134134		-1.15155
-1.1478	0.132354		0.472409
-1.26187	0.130737		1.67193
-1.52805	0.130126		-0.214746
-1.1478	0.130527		1.54281
-1.98435	0.131739		3.7505
-2.0604	0.133406		2.22558
-1.7562	0.135088		3.66043
-2.02237	0.136349		3.60614
-2.09842	0.136839		4.00198
-2.09842	0.136365		3.32696
-2.28855	0.136425		3.90059
-2.47867	0.1371		8.38463
-2.63077	0.138188		5.67577
-2.3646	0.139455		5.4704
-2.63077	0.140673		5.06874
-2.8209	0.141598		2.72163
-2.5167	0.141201		4.5511
-2.70682	0.140819		7.47713
-2.74485	0.140583		7.46907
-2.74485	0.140251		6.39014
-2.93497	0.139542		4.24034
-2.973	0.138208		4.06167
-2.85892	0.136105		8.51589
-3.08707	0.133262		6.00536
-3.1251	0.130765		7.32919
-2.85892	0.130317		8.53277
-3.04905	0.132158		5.92769
-2.8209	0.134247		4.19102
-2.89695	0.134855		3.66497
-3.01102	0.133631		5.26216
-3.23917	0.13045		4.26748
-3.2772	0.125447		4.52146
-3.16313	0.119877		7.01274
-3.1251	0.116513		6.68401
-2.93497	0.115757		6.57726
-2.973	0.117624		6.99669
-3.23917	0.121735		10.7562
-3.16313	0.124448		10.5548
-3.01102	0.124512		10.6896
-3.08707	0.121771		13.2518
-3.04905	0.117162		9.45762
-2.93497	0.11446		6.91212
-3.04905	0.113952		8.35307
-2.85892	0.11553		8.19081
-2.85892	0.118711		8.78287
-3.04905	0.122733		6.74505
-2.93497	0.126692		11.5075
-3.1251	0.129457		10.9023
-3.01102	0.128998		7.74326
-2.63077	0.129591		11.6887
-2.78288	0.13216		11.2171
-2.8209	0.136315		14.0095
-2.6688	0.141372		12.9171
-2.8209	0.146476		12.3129
-2.78288	0.150762		10.5618
-2.55472	0.153504		10.4396
-2.6688	0.154232		10.6915
-2.70682	0.152803		8.57963
-2.55472	0.15394		10.9105
-2.55472	0.158227		6.27672
-2.47867	0.164009		14.3371
-2.59275	0.169948		18.5127
-2.63077	0.175377		13.4801
-2.6688	0.179759		12.8523
-2.5167	0.182748		10.8494
-2.59275	0.184202		11.3879
-2.59275	0.184162		9.37269
-2.59275	0.183499		12.2185
-2.74485	0.185663		15.2862
-2.3646	0.188792		14.2031
-2.63077	0.192369		14.4827
-2.3646	0.196127		15.5166
-2.8209	0.199827		12.932
-2.44065	0.203254		11.2918
-2.40262	0.206212		13.0678
-2.32658	0.208531		10.6928
-2.40262	0.208609		14.0534
-2.6688	0.207892		12.7308
-2.70682	0.207992		12.0485
-2.59275	0.208804		16.6455
-2.59275	0.21015		12.5285
-2.63077	0.211807		13.1585
-2.44065	0.213551		13.5162
-2.63077	0.214319		11.6243
-2.6688	0.212936		9.99231
-2.44065	0.211873		11.168
-2.32658	0.211135		11.1968
-2.25052	0.210672		12.5884
-2.74485	0.210399		9.79101
-1.98435	0.210217		10.3337
-2.09842	0.210034		14.0643
-2.2125	0.210291		11.7427
-2.0604	0.210663		12.0387
-2.25052	0.211157		9.0964
-2.44065	0.211755		9.34204
-2.0604	0.212419		9.46744
-1.98435	0.213109		10.8795
-2.2125	0.213793		10.8025
-1.83225	0.214456		10.4911
-1.79422	0.214312		10.7059
-1.7562	0.213669		10.116
-1.49003	0.213018		9.06361
-1.79422	0.212369		9.83028
-1.87027	0.211771		7.35866
-1.7562	0.211324		7.69472
-1.37595	0.211183		10.7624
-1.33792	0.211545		9.90735
-1.07175	0.212618		10.1108
-0.91965	0.210648		9.69974
-0.729525	0.207664		9.51064
-0.8436	0.203661		9.01116
-0.9957	0.19878		10.4068
-0.881625	0.193331		7.57543
-0.6915	0.187782		11.6205
-0.653475	0.182736		14.2904
-0.5394	0.180579		12.5433
-0.349275	0.181878		14.8967
-0.46335	0.181576		12.757
-0.46335	0.178599		9.81261
-0.425325	0.172919		11.0828
-0.425325	0.16631		11.2822
-0.273225	0.161153		12.2739
-0.2352	0.158144		14.0199
-0.3873	0.157555		13.2121
-0.273225	0.159225		11.4095
-0.273225	0.162636		11.3878
-0.349275	0.166353		14.7823
-0.273225	0.166372		15.737
-0.653475	0.162615		15.0124
-0.31125	0.15974		13.1029
-0.425325	0.158284		15.7502
-0.6915	0.158286		14.9311
-0.5394	0.15957		12.5087
-0.91965	0.161819		11.5252
-0.577425	0.164654		13.9197
-0.61545	0.1677		10.7563
-0.729525	0.169039		10.4768
-0.8436	0.167297		10.191
-0.5394	0.165301		11.1159
-0.6915	0.163995		11.3501
-0.61545	0.163459		13.1372
-0.805575	0.163729		11.8381
-0.46335	0.164799		12.4722
-0.6915	0.166352		12.6437
-0.957675	0.166012		13.0753
-0.957675	0.16419		14.5654
-0.91965	0.161584		11.3722
-0.653475	0.159052		9.65587
-0.729525	0.157444		9.94868
-0.6915	0.15746		7.57358
-0.6915	0.158143		10.3637
-1.07175	0.157678		14.7827
-0.805575	0.156074		13.758
-0.577425	0.153496		12.2709
-0.6915	0.150237		10.8536
-0.91965	0.146685		9.7343
-0.76755	0.143267		10.7763
-0.61545	0.141681		9.22642
-0.76755	0.14318		5.31283
-1.22385	0.144093		5.91804
-0.8436	0.143854		5.26226
-0.91965	0.142546		6.91984
-1.18582	0.140387		8.22903
-0.501375	0.137689		7.47869
-1.18582	0.134811		6.49404
-0.729525	0.132105		5.84545
-0.349275	0.131261		5.60896
-0.6915	0.132834		5.86063
-0.76755	0.13365		6.14416
-0.5394	0.133732		5.0146
-0.6915	0.133198		5.62801
-0.881625	0.132234		0.493485
-0.577425	0.13105		5.23929
-0.6915	0.131714		6.1384
-0.61545	0.13277		3.87527
-0.501375	0.133584		5.21835
-0.6915	0.134123		3.8935
-0.425325	0.134415		3.13287
-0.501375	0.134527		3.16459
-0.653475	0.134504		3.22817
-0.957675	0.134478		6.09943
-0.881625	0.134369		5.54227
-0.577425	0.134127		3.72412
-0.957675	0.133735		4.37143
-1.03373	0.133214		4.40417
-0.881625	0.132614		2.71961
-1.10977	0.132004		2.47384
-1.10977	0.132309		1.53745
-1.18582	0.132727		2.30601
-1.52805	0.132963		-0.163713
-1.452	0.132979		-0.548233
-1.52805	0.132738		0.886278
-1.49003	0.132207		-0.118978
-1.83225	0.131352		-1.2825
-1.98435	0.130151		-1.46354
-1.64212	0.128615		-0.205805
-1.9083	0.129603		-1.57796
-2.09842	0.131527		0.23782
-2.02237	0.133343		-0.38617
-1.9083	0.134761		-1.32053
-2.02237	0.135481		-1.99488
-2.32658	0.135254		-4.23442
-2.5167	0.133955		-5.26333
-2.28855	0.134182		-7.62929
-2.28855	0.136252		-4.14556
-2.55472	0.139331		-3.4058
-2.47867	0.142381		-4.34531
-2.44065	0.144374		-2.85739
-2.5167	0.144478		-4.79789
-2.63077	0.144012		-4.00675
-2.40262	0.145038		-7.29046
-2.32658	0.147507		-8.75513
-2.5167	0.151193		-6.53755
-2.40262	0.155726		-7.78641
-2.5167	0.160637		-8.16686
-2.63077	0.165398		-7.48878
-2.3646	0.168177		-8.71812
-2.55472	0.167544		-9.61141
-2.28855	0.166316		-8.15331
-2.74485	0.167036		-8.4125
-2.2125	0.169846		-11.872
-2.2125	0.174676		-12.1435
-2.3646	0.181224		-11.2804
-2.2125	0.188955		-14.15
-2.3646	0.197138		-15.3907
-2.13645	0.203513		-15.4207
-1.98435	0.206489		-13.4035
-1.6041	0.205999		-17.5526
-1.98435	0.204518		-15.6619
-1.37595	0.206251		-12.4844
-1.452	0.21126		-12.127
-1.64212	0.219237		-11.6997
-1.98435	0.227654		-13.5221
-1.79422	0.235441		-13.3353
-1.22385	0.242236		-13.4589
-1.87027	0.247896		-15.6039
-1.10977	0.252446		-15.8539
-1.07175	0.255997		-17.1747
-1.22385	0.257236		-17.8553
-0.76755	0.255391		-19.4547
-0.8436	0.254419		-20.5279
-1.37595	0.254469		-22.2916
-0.957675	0.255761		-23.111
-0.6915	0.258521		-23.2901
-1.07175	0.262908		-24.4259
-0.8436	0.268935		-23.4766
-0.76755	0.275568		-22.5334
-0.8436	0.278988		-22.9273
-0.577425	0.279201		-22.7189
-0.577425	0.276632		-18.4481
-0.61545	0.272033		-19.5829
-0.76755	0.266463		-16.9975
-0.881625	0.26345		-19.0953
-0.76755	0.263381		-10.8371
-0.577425	0.266337		-12.6243
-0.8436	0.269275		-13.0806
-0.349275	0.271239		-13.8411
-0.273225	0.272741		-14.4875
-0.349275	0.274415		-15.4001
-0.2352	0.27684		-16.5789
-0.46335	0.280359		-18.9745
-0.577425	0.28497		-19.697
-0.501375	0.287722		-16.5789
-0.425325	0.287805		-18.9365
-0.425325	0.285512		-19.1266
-0.425325	0.2831		-17.6056
-0.6915	0.283393		-19.1266
-0.349275	0.286866		-20.6095
-0.6915	0.291774		-18.5562
-0.577425	0.295611		-18.9745
-1.10977	0.298017		-21.294
-0.8436	0.298882		-22.9671
-0.9957	0.29833		-23.7656
-0.76755	0.29668		-22.891
-0.6915	0.294389		-21.6362
-1.2999	0.291983		-21.8264
-1.18582	0.291744		-21.4461
-0.9957	0.292859		-21.1419
-1.10977	0.292744		-22.1686
-0.9957	0.291205		-23.0051
-1.22385	0.288237		-22.7389
-0.91965	0.284039		-25.0205
-1.10977	0.279002		-24.0698
-1.07175	0.27367		-26.7316
-0.8436	0.268679		-25.5908
-1.18582	0.264674		-24.4881
-1.56607	0.263303		-28.0624
-1.41397	0.26374		-25.3246
-1.26187	0.261929		-26.3894
-0.957675	0.257846		-28.1005
-1.18582	0.251685		-29.4313
-1.1478	0.243848		-30.2679
-1.18582	0.234913		-30.458
-1.452	0.225664		-29.7736
-1.18582	0.218236		-31.4087
-1.71817	0.212971		-33.0057
-1.49003	0.209961		-33.424
-1.49003	0.209076		-34.8309
-1.64212	0.209053		-35.6675
-1.33792	0.206658		-36.1618
-1.41397	0.203228		-36.9983
-1.33792	0.199142		-36.8843
-1.2999	0.1947		-34.945
-1.26187	0.190112		-34.4126
-1.49003	0.185494		-36.504
-1.49003	0.180898		-39.0517
-1.49003	0.176341		-34.5267
-1.07175	0.171845		-36.466
-0.9957	0.170139		-35.7815
-1.1478	0.171349		-36.8082
-0.91965	0.174968		-38.9376
-1.1478	0.177781		-39.584
-1.03373	0.179402		-39.0136
-0.881625	0.179423		-39.8122
-1.07175	0.177486		-41.9036
-1.2999	0.173372		-42.7021
-0.805575	0.168826		-42.2077
-0.8436	0.16556		-40.1544
-0.805575	0.163373		-40.0784
-0.61545	0.1619		-38.6714
-0.91965	0.160703		-41.2571
-0.9957	0.159386		-40.0784
-0.881625	0.157692		-40.4966
-0.653475	0.15777		-39.4699
-0.91965	0.160071		-41.029
-0.46335	0.162103		-41.2951
-0.729525	0.163229		-40.0023
-0.6915	0.162752		-39.6601
-0.653475	0.160058		-43.5006
-0.6915	0.154768		-43.1584
-0.9957	0.14918		-42.8542
-0.6915	0.147499		-43.6907
-0.805575	0.149853		-42.588
-0.805575	0.155756		-40.7628
-0.61545	0.164192		-42.7021
-0.61545	0.172029		-43.9949
-0.6915	0.176031		-44.2611
-0.729525	0.175421		-43.9949
-0.729525	0.170951		-42.6641
-0.8436	0.170095		-45.3638
-0.6915	0.172967		-44.147
-0.729525	0.179114		-44.5653
-0.91965	0.187601		-46.5426
-0.653475	0.197157		-48.1016
-0.76755	0.206366		-46.5806
-0.9957	0.212813		-48.0256
-0.76755	0.214536		-46.6567
-0.501375	0.213277		-46.6187
-0.91965	0.215692		-46.9989
-1.2999	0.221493		-49.3184
-1.10977	0.229956		-48.9382
-1.18582	0.240035		-48.2918
-0.9957	0.250432		-49.8508
-0.91965	0.258559		-52.5506
-1.18582	0.263771		-51.8281
-0.881625	0.265879		-52.1703
-0.76755	0.265133		-50.0789
-0.957675	0.267201		-50.4592
-1.452	0.271612		-49.7747
-1.18582	0.276545		-48.748
-1.07175	0.281186		-47.9115
-1.41397	0.284923		-51.4858
-1.2999	0.287424		-51.8661
-1.37595	0.288652		-48.4058
-1.37595	0.288831		-50.2691
-1.2999	0.288371		-51.2197
-1.452	0.288783		-53.197
-1.18582	0.289056		-50.9915
-0.76755	0.288642		-49.8128
-1.33792	0.287371		-49.3945
-1.03373	0.285298		-51.1056
-0.957675	0.282695		-48.5199
-1.1478	0.280014		-49.8508
-1.07175	0.277801		-50.155
-0.881625	0.277334		-52.4745
-1.22385	0.277113		-54.4518
-1.22385	0.275259		-55.2884
-1.22385	0.271848		-51.1436
-1.07175	0.268259		-53.0829
-1.18582	0.265799		-50.6113
-1.07175	0.265255		-51.1056
-0.76755	0.267091		-52.8167
-1.37595	0.269146		-54.8321
-1.07175	0.269042		-52.4365
-0.6915	0.266753		-53.9955
-1.22385	0.262651		-56.315
-0.805575	0.25746		-54.5659
-0.425325	0.254771		-58.2163
-0.91965	0.255766		-59.357
-0.729525	0.258484		-58.8627
-0.349275	0.258857		-59.281
-0.805575	0.25669		-57.3797
-0.881625	0.252237		-56.2009
-0.653475	0.246174		-58.8627
-0.577425	0.239501		-58.2923
-0.61545	0.233383		-58.4064
-0.46335	0.230998		-57.9501
-0.46335	0.23278		-55.8967
-0.61545	0.231349		-55.5926
-0.653475	0.2266		-57.798
-0.501375	0.218932		-57.3037
-0.501375	0.209206		-57.5699
-0.5394	0.198638		-58.9387
-0.3873	0.188799		-60.5738
-0.425325	0.182863		-61.7906
-0.501375	0.181247		-61.3343
-0.2352	0.18205		-60.1175
-0.349275	0.17846		-62.361
-0.197175	0.170665		-61.9047
-0.425325	0.161989		-60.6879
-0.46335	0.153872		-62.4751
-0.349275	0.147384		-65.5931
-0.349275	0.143194		-64.1862
-0.197175	0.141514		-62.437
-0.2352	0.142101		-62.7032
-0.197175	0.144352		-61.7146
-0.2352	0.142373		-61.6005
-0.2352	0.139355		-62.361
-0.2352	0.137197		-61.4104
-0.0831	0.136467		-64.7185
-0.31125	0.137413		-64.1102
-0.00705	0.139944		-61.1062
-0.15915	0.143657		-59.8513
-0.2352	0.147926		-60.4978
-0.121125	0.152008		-61.8287
-0.0831	0.154152		-58.2163
-0.2352	0.152563		-59.1289
-0.425325	0.152905		-60.6118
-0.31125	0.155385		-59.9274
-0.15915	0.159921		-62.437
-0.273225	0.166179		-62.361
-0.197175	0.173608		-61.6005
-0.197175	0.181487		-62.0188
-0.273225	0.188253		-60.802
-0.2352	0.193243		-61.3723
-0.349275	0.196358		-61.6005
-0.197175	0.197671		-61.2583
-0.2352	0.197968		-61.9808
-0.349275	0.199605		-61.1822
-0.0831	0.202276		-60.9921
-0.881625	0.20567		-62.7032
-0.349275	0.209487		-63.806
-0.729525	0.213452		-68.8633
-0.61545	0.21732		-68.0648
-0.501375	0.220879		-62.8553
-0.76755	0.223961		-63.4257
-0.8436	0.223802		-61.1822
-0.577425	0.221976		-60.1555
-0.9957	0.220818		-62.5511
-1.22385	0.220286		-61.5625
-0.5394	0.2203		-60.6879
-1.41397	0.220752		-57.6079
-1.37595	0.221518		-57.0755
-1.26187	0.222471		-55.2884
-1.33792	0.223485		-54.4138
-1.98435	0.222533		-57.3037
-2.32658	0.221758		-56.8854
-1.64212	0.221255		-57.76
-2.09842	0.221091		-57.2276
-2.40262	0.221281		-59.8894
-1.98435	0.221772		-61.6765
-2.32658	0.222431		-62.437
-2.55472	0.222893		-62.6652
-2.47867	0.222563		-60.6499
-2.59275	0.2228		-61.5245
-2.63077	0.22384		-61.2583
-2.63077	0.225837		-62.1709
-2.5167	0.228815		-59.5091
-2.6688	0.230043		-59.1669
-2.6688	0.228972		-60.4597
-2.6688	0.225607		-61.1442
-2.59275	0.221475		-62.323
-2.63077	0.218283		-60.0795
-2.47867	0.21654		-59.8894
-2.6688	0.216641		-59.5852
-2.74485	0.218799		-58.9007
-2.70682	0.219417		-58.8627
-2.6688	0.217119		-57.76
-2.78288	0.212053		-59.281
-2.74485	0.204758		-60.1936
-2.89695	0.196852		-60.4597
-2.70682	0.189793		-59.1669
-2.6688	0.184248		-58.1402
-2.55472	0.180719		-60.2316
-2.63077	0.179486		-59.9274
-2.59275	0.180601		-62.9694
-2.59275	0.178737		-61.3723
-2.6688	0.174141		-59.0528
-2.6688	0.167475		-60.84
-2.63077	0.159783		-63.0835
-2.70682	0.151534		-67.0001
-2.59275	0.143723		-67.7605
-2.44065	0.137317		-67.4944
-2.44065	0.132904		-70.1561
-2.6688	0.130772		-72.6278
-2.70682	0.130896		-74.0727
-2.55472	0.131358		-76.2021
-2.5167	0.128856		-77.8372
-2.63077	0.124686		-74.567
-2.47867	0.120487		-74.3389
-2.2125	0.116863		-74.9853
-2.0604	0.11425		-74.6811
-2.09842	0.112862		-76.3922
-2.32658	0.112673		-73.1981
-2.47867	0.11344		-71.8292
-2.09842	0.114754		-73.0841
-2.17447	0.114313		-74.453
-2.2125	0.113375		-74.9853
-1.68015	0.113261		-74.3389
-2.25052	0.114208		-75.0233
-1.87027	0.116254		-72.7038
-1.94633	0.119237		-74.7571
-1.64212	0.122829		-75.7458
-2.0604	0.126585		-73.6164
-1.98435	0.129884		-73.2742
-2.02237	0.129552		-73.1601
-2.3646	0.128083		-74.3769
-1.7562	0.128042		-70.8406
-1.94633	0.129536		-71.8672
-1.56607	0.132519		-73.7685
-1.98435	0.1368		-73.2361
-1.94633	0.142065		-71.525
-1.94633	0.146468		-71.3729
-2.02237	0.148689		-69.5858
-2.2125	0.148808		-69.928
-2.25052	0.147164		-70.6505
-2.09842	0.144276		-71.2969
-2.0604	0.142761		-71.0307
-1.83225	0.143072		-68.5971
-2.47867	0.145177		-68.8633
-1.9083	0.147779		-70.7645
-1.94633	0.149617		-70.9927
-2.3646	0.150752		-73.0841
-1.83225	0.151365		-73.2742
-2.17447	0.151694		-72.0574
-1.94633	0.151972		-72.7418
-2.02237	0.152377		-75.0994
-1.98435	0.152996		-73.5784
-2.2125	0.153814		-73.8826
-2.13645	0.153953		-76.2781
-1.94633	0.153141		-74.7952
-1.94633	0.152648		-74.1868
-1.79422	0.152705		-73.6544
-1.52805	0.153504		-74.567
-1.71817	0.155168		-73.9586
-1.2999	0.15771		-73.008
-1.18582	0.161012		-73.2742
-1.56607	0.16474		-73.8065
-1.03373	0.168281		-75.5937
-1.1478	0.171627		-76.4303
-1.33792	0.174221		-77.571
-0.9957	0.175466		-75.2515
-0.76755	0.175072		-73.4643
-0.881625	0.17403		-76.012
-0.729525	0.174406		-76.7725
-0.501375	0.176564		-76.5824
-0.8436	0.180731		-75.8218
-0.46335	0.185561		-79.5483
-0.729525	0.189414		-80.1947
-0.6915	0.191747		-76.6964
-0.46335	0.192258		-77.609
-0.425325	0.190942		-79.6244
-0.3873	0.18809		-78.7117
-0.15915	0.184237		-76.3162
-0.425325	0.183451		-77.4569
-0.2352	0.186294		-75.8599
-0.349275	0.189045		-74.529
-0.46335	0.190351		-77.7611
-0.197175	0.190042		-80.7271
-0.273225	0.188226		-81.3355
-0.15915	0.185256		-79.168
-0.0831	0.181664		-81.4496
-0.197175	0.178065		-82.8945
-0.045075	0.175066		-86.3167
-0.197175	0.174652		-87.5336
-0.2352	0.175101		-85.8985
-0.31125	0.173964		-88.7123
-0.273225	0.171309		-89.3968
-0.349275	0.167388		-90.3854
-0.349275	0.16261		-89.9291
-0.197175	0.157486		-92.5148
-0.2352	0.152584		-88.7503
-0.349275	0.14855		-88.1419
-0.31125	0.145777		-88.9405
-0.6915	0.144773		-89.2447
-0.5394	0.145838		-90.6516
-0.31125	0.147062		-88.8644
-1.03373	0.148468		-89.4728
-0.577425	0.150232		-87.8377
-0.501375	0.152334		-89.3968
-0.957675	0.154547		-87.0773
-0.501375	0.156456		-89.3207
-0.577425	0.157511		-90.6516
-0.881625	0.157108		-91.9445
-0.653475	0.154689		-92.4388
-0.8436	0.155016		-93.7696
-0.8436	0.158956		-92.5148
-0.881625	0.166503		-92.3627
-0.61545	0.177288		-91.7163
-0.6915	0.190234		-89.3968
-1.10977	0.203189		-91.4501
-0.8436	0.214874		-91.0699
-1.03373	0.223976		-92.6289
-0.881625	0.229309		-97.1539
-0.6915	0.229968		-96.4694
-1.452	0.227272		-96.1652
-0.729525	0.229382		-100.196
-0.6915	0.236142		-103.2
-0.8436	0.246967		-104.036
-1.1478	0.260934		-105.9
-0.8436	0.27692		-107.839
-0.8436	0.293738		-108.904
-0.91965	0.309222		-112.288
-0.6915	0.320559		-114.874
-0.76755	0.32711		-118.182
-0.729525	0.328785		-119.779
-1.07175	0.325985		-122.517
-0.957675	0.320757		-125.939
-0.76755	0.318699		-128.182
-0.9957	0.320039		-130.654
-0.881625	0.325059		-129.323
-0.729525	0.334071		-129.855
-0.729525	0.347346		-134.076
-0.881625	0.361626		-135.977
-0.91965	0.376917		-135.407
-0.957675	0.39345		-137.727
-0.9957	0.411216		-140.35
-0.5394	0.429795		-140.16
-1.10977	0.448248		-142.023
-0.9957	0.4651		-144.343
-0.577425	0.478428		-142.442
-0.957675	0.486066		-140.959
-1.10977	0.485888		-142.252
-1.10977	0.495621		-140.692
-1.1478	0.515926		-137.803
-1.1478	0.546817		-138.107
-1.56607	0.587143		-138.677
-1.1478	0.634581		-136.282
-1.71817	0.685801		-133.468
-1.7562	0.736781		-132.973
-1.83225	0.783235		-129.399
-1.79422	0.821021		-129.285
-1.94633	0.846882		-128.03
-1.71817	0.858403		-122.631
-1.79422	0.859856		-121.262
-1.94633	0.874396		-112.402
-1.98435	0.900315		-109.094
-2.02237	0.935371		-109.702
-2.44065	0.977227		-106.318
-2.13645	1.02387		-106.85
-2.3646	1.0739		-106.736
-2.28855	1.12665		-107.535
-2.02237	1.18204		-110.425
-2.09842	1.2402		-110.196
-2.25052	1.29577		-109.664
-2.2125	1.34654		-109.284
-1.87027	1.38995		-107.421
-2.13645	1.42228		-104.531
-1.87027	1.43865		-107.991
-1.87027	1.43339		-108.333
-2.17447	1.43956		-107.763
-1.56607	1.48184		-109.74
-1.1478	1.56544		-110.349
-1.52805	1.69172		-109.474
-1.7562	1.85512		-111.033
-1.79422	2.03797		-113.391
-1.68015	2.22578		-112.06
-1.41397	2.40037		-110.577
-1.1478	2.54155		-111.565
-1.37595	2.62955		-110.082
-1.41397	2.64767		-110.805
-0.91965	2.67823		-109.208
-1.1478	2.79756		-111.527
-1.52805	3.0002		-110.843
-1.49003	3.27007		-113.124
-0.957675	3.58182		-111.793
-1.2999	3.90218		-110.539
-1.26187	4.19179		-112.744
-0.881625	4.41846		-116.813
-1.64212	4.55607		-118.79
-1.83225	4.58823		-117.877
-1.68015	4.63897		-121.452
-2.09842	4.78591		-124.418
-1.83225	5.0091		-126.927
-1.68015	5.28052		-129.057
-1.87027	5.56835		-128.296
-1.87027	5.84147		-120.843
-2.0604	6.07344		-118.068
-2.0604	6.24522		-118.676
-2.25052	6.34653		-114.493
-2.25052	6.37579		-111.984
-2.17447	6.41224		-113.391
-2.28855	6.5034		-116.471
-2.47867	6.63344		-117.231
-2.63077	6.78513		-117.649
-2.78288	6.94135		-119.437
-2.973	7.08666		-121.034
-3.08707	7.2087		-117.725
-3.1251	7.29917		-118.068
-3.54337	7.3544		-117.763
-4.494	7.37532		-115.558
-5.2545	7.36675		-117.269
-7.11772	7.37334		-115.938
-7.9923	7.41716		-119.018
-10.8061	7.46597		-115.102
-14.2284	7.513		-112.63
-14.9509	7.55364		-111.679
-16.9282	7.58556		-109.056
-21.4912	7.60826		-105.443
-28.83	7.62239		-104.189
-37.6138	7.62905		-106.204
-47.4242	7.62917		-102.401
-56.5882	7.62317		-102.211
-63.6229	7.611		-102.173
-67.1592	7.5924		-102.477
-67.8817	7.56753		-104.074
-69.1745	7.53773		-101.907
-74.3839	7.51034		-105.786
-81.6467	7.52119		-105.519
-90.1263	7.53811		-103.694
-99.4804	7.53536		-104.074
-109.937	7.50474		-103.77
-115.869	7.4405		-101.413
-119.177	7.34147		-99.3213
-120.28	7.21262		-97.8383
-121.345	7.06572		-97.4961
-125.299	6.91865		-98.0665
-132.334	6.79343		-99.7396
-140.852	6.71308		-97.4961
-149.027	6.69793		-94.5682
-155.795	6.66883		-93.7696
-159.37	6.55125		-91.6022
-161.157	6.35081		-90.9938
-159.256	6.08185		-89.3588
-159.37	5.76841		-83.3508
-162.564	5.46087		-78.9399
-166.062	5.19804		-78.0653
-169.446	5.01638		-77.3048
-170.663	4.94453		-77.2668
-169.751	4.99855		-73.2361
-167.317	5.05033		-72.0954
-164.275	5.01411		-72.0574
-160.777	4.89806		-72.8179
-160.016	4.71615		-70.4984
-160.929	4.48591		-71.6771
-160.967	4.2264		-72.6278
-158.609	3.98525		-70.9547
-154.769	3.8616		-71.9813
-148.951	3.86401		-72.0574
-143.095	3.98575		-69.8519
-137.582	4.13364		-71.8672
-131.954	4.22151		-68.9393
-129.71	4.24429		-69.3196
-129.52	4.20183		-72.8559
-127.809	4.09935		-70.6505
-123.246	3.94734		-69.1675
-117.428	3.78513		-67.9507
-111.116	3.70502		-69.8899
-103.093	3.70488		-66.6958
-95.792	3.7743		-62.6652
-91.191	3.89684		-63.0455
-88.2631	4.01571		-67.0381
-87.8448	4.0922		-66.924
-85.3732	4.12642		-67.6465
-80.2778	4.12178		-69.966
-73.3573	4.08394		-67.6465
-66.1325	4.01978		-70.0801
-58.7176	3.95328		-70.6505
-53.3181	3.91013		-74.9473
-48.9072	3.88502		-73.3122
-46.3215	3.87278		-75.5557
-46.5116	3.86949		-71.6011
-43.5457	3.8731		-71.9433
-39.0587	3.88353		-77.1147
-33.5831	3.90226		-76.1261
-27.1949	3.93151		-79.168
-21.7573	3.96894		-77.9132
-16.4338	3.98464		-75.7458
-13.0876	3.97785		-77.2288
-12.137	3.9496		-77.9132
-11.5286	3.9028		-78.0653
-9.55132	3.84178		-77.0767
-8.18242	3.78141		-80.1947
-7.3839	3.73605		-79.8525
-6.73747	3.70773		-75.3275
-5.7108	3.69577		-74.529
-5.21647	3.69717		-73.9967
-4.83623	3.70744		-82.4382
-4.0377	3.72167		-79.5103
-4.3419	3.7356		-78.0653
-4.07572	3.74646		-72.1714
-4.1898	3.75346		-69.5097
-3.8856	3.75798		-76.4683
-3.35325	3.76134		-72.8939
-3.1251	3.75021		-72.932
-2.70682	3.72772		-70.6124
-2.8209	3.68851		-70.1561
-2.6688	3.62873		-68.0267
-2.63077	3.54726		-61.1062
-2.6688	3.44678		-57.76
-2.63077	3.33431		-59.4711
-2.70682	3.22091		-53.1589
-2.59275	3.12053		-53.4251
-2.47867	3.04806		-52.8548
-2.09842	3.01687		-43.3865
-1.87027	3.00769		-43.7287
-1.71817	2.94281		-47.6073
-1.9083	2.82647		-44.6033
-2.02237	2.6694		-47.5693
-1.71817	2.48749		-47.4172
-2.32658	2.29963		-45.5159
-2.13645	2.1252		-49.5846
-2.32658	1.98477		-48.0256
-2.63077	1.89252		-49.5466
-2.02237	1.85612		-51.676
-2.09842	1.85192		-55.4024
-1.87027	1.7995		-56.3531
-2.13645	1.70814		-58.3304
-2.17447	1.59035		-60.0035
-1.98435	1.45997		-55.0602
-2.13645	1.33045		-61.8287
-2.13645	1.21327		-66.4297
-2.02237	1.11689		-71.1448
-2.40262	1.04625		-72.7038
-2.28855	1.00511		-77.0387
-1.71817	0.99326		-78.6737
-2.25052	0.989266		-76.6584
-2.02237	0.968336		-82.0199
-1.49003	0.935663		-84.2634
-2.13645	0.895955		-80.3849
-1.56607	0.852965		-81.1834
-1.26187	0.809322		-79.8525
-1.9083	0.76663		-78.1794
-1.98435	0.725753		-80.3468
-1.26187	0.687182		-81.1834
-1.6041	0.651371		-82.4762
-1.37595	0.618973		-83.4649
-1.2999	0.590926		-87.3815
-0.957675	0.568394		-91.6402
-0.881625	0.555585		-91.1079
-0.8436	0.553723		-94.4161
-0.577425	0.553368		-94.4921
-0.577425	0.544568		-96.6215
-0.881625	0.527922		-97.306
-1.03373	0.504658		-90.2333
-1.03373	0.476525		-91.5262
-0.5394	0.445619		-93.1232
-0.729525	0.414181		-91.8304
-0.61545	0.384391		-88.4081
-0.3873	0.358705		-89.8531
-0.5394	0.341465		-87.8377
-0.46335	0.33291		-87.7617
-0.3873	0.33245		-84.0353
-0.46335	0.334191		-86.5069
-0.729525	0.329958		-86.2407
-0.31125	0.320756		-84.1113
-0.349275	0.307877		-84.3394
-0.425325	0.292752		-84.6056
-0.31125	0.277785		-82.4382
-0.15915	0.264872		-81.4115
-0.349275	0.254282		-81.7537
-0.31125	0.245854		-82.2481
-0.2352	0.239103		-80.9933
-0.3873	0.233363		-79.2821
-0.197175	0.228512		-80.9552
-0.197175	0.225555		-76.1261
-0.31125	0.22412		-72.5137
-0.31125	0.223885		-73.2742
-0.273225	0.224635		-72.8559
-0.197175	0.226267		-71.449
-0.3873	0.228763		-71.3729
-0.197175	0.228873		-69.1675
-0.349275	0.225502		-67.3803
-0.653475	0.220495		-69.1295
-0.2352	0.214931		-66.962
-0.425325	0.209116		-69.3576
-0.501375	0.203409		-67.7986
-0.425325	0.198166		-66.4297
-0.46335	0.193678		-65.8213
-0.0831	0.190134		-66.0875
-0.0831	0.187607		-67.7225
-0.501375	0.186073		-67.6845
-0.31125	0.185436		-67.3803
-0.3873	0.185295		-73.2361
-0.5394	0.184489		-76.3542
-0.46335	0.183102		-71.6391
-0.273225	0.181183		-71.9813
-0.349275	0.178767		-72.1714
-0.501375	0.17589		-73.1221
-0.273225	0.172619		-71.2208
-0.349275	0.169071		-71.6391
-0.273225	0.165423		-74.4149
-0.2352	0.161899		-74.9853
-0.425325	0.158756		-75.5937
-0.5394	0.156243		-77.7991
-0.273225	0.154569		-85.6323
-0.31125	0.153865		-86.4308
-0.2352	0.154163		-84.6817
-0.045075	0.152941		-86.0126
-0.273225	0.150977		-80.575
-0.5394	0.148533		-82.2481
-0.2352	0.145917		-84.0353
-0.273225	0.14344		-82.7424
-0.31125	0.141375		-82.5143
-0.197175	0.139912		-83.655
-0.273225	0.139141		-83.4649
-0.273225	0.139037		-88.4842
-0.425325	0.139475		-93.2373
-0.31125	0.139732		-88.18
-0.273225	0.138848		-90.0432
-0.15915	0.138088		-90.8798
-0.197175	0.137634		-90.8037
-0.0831	0.137586		-89.3207
-0.121125	0.13796		-86.3167
-0.045075	0.138688		-88.256
-0.045075	0.139652		-83.8071
-0.00705	0.140714		-87.5716
-0.0831	0.140773		-86.3928
0.183075	0.139824		-93.1612
-0.121125	0.139001		-82.6663
0.030975	0.138299		-77.2668
-0.045075	0.137713		-84.9479
-0.121125	0.137265		-84.1873
0.030975	0.1375		-80.4609
0.14505	0.137386		-75.974
0.107025	0.136751		-81.2214
-0.00705	0.135425		-88.8644
0.069	0.133302		-85.4802
-0.0831	0.130382		-84.8338
0.107025	0.128499		-90.8417
0.030975	0.128937		-88.6363
0.107025	0.131928		-91.1079
-0.0831	0.135241		-90.8798
-0.121125	0.137528		-85.6323
-0.00705	0.1384		-90.9938
-0.045075	0.137628		-96.3554
-0.00705	0.135193		-90.3474
0.183075	0.131291		-92.1346
0.107025	0.127548		-82.8565
0.107025	0.126531		-88.6743
0.107025	0.128259		-89.8531
-0.045075	0.13242		-88.218
0.030975	0.136393		-94.4921
0.107025	0.139089		-97.382
0.030975	0.140385		-97.4201
0.183075	0.140302		-95.2906
-0.045075	0.138971		-95.9371
0.030975	0.136589		-96.8497
0.030975	0.134021		-93.5415
-0.121125	0.133057		-96.0892
-0.197175	0.13341		-92.1726
-0.197175	0.134665		-88.1039
-0.197175	0.136368		-90.0052
0.030975	0.138113		-88.7503
0.107025	0.139617		-83.655
-0.349275	0.140768		-84.7957
0.14505	0.141623		-85.8224
-0.2352	0.141832		-86.9632
-0.2352	0.140895		-82.7044
-0.197175	0.139501		-83.9592
-0.425325	0.13745		-81.0313
-0.31125	0.134671		-77.9132
-0.0831	0.13126		-77.7991
-0.273225	0.127473		-74.6431
-0.501375	0.123687		-74.8712
-0.0831	0.120404		-76.5063
-0.15915	0.118819		-75.4416
-0.121125	0.119083		-74.3769
-0.349275	0.119005		-74.567
0.2211	0.117537		-73.0841
-0.197175	0.114839		-72.7418
-0.3873	0.111219		-71.449
0.3732	0.107267		-70.4603
-0.5394	0.104334		-70.8406
-0.273225	0.102781		-71.6391
-0.00705	0.102716		-65.9353
-0.15915	0.10398		-67.8746
-0.0831	0.105466		-69.4337
-0.15915	0.106167		-71.1448
-0.0831	0.106281		-70.1181
-0.273225	0.106043		-67.1141
-0.425325	0.105958		-66.7719
-0.273225	0.106301		-65.5171
-0.197175	0.106557		-65.5551
-0.273225	0.10676		-66.3536
-0.2352	0.107017		-70.4603
-0.2352	0.107472		-68.407
-0.15915	0.108269		-64.3763
-0.3873	0.107826		-63.9961
-0.2352	0.106092		-59.8513
-0.2352	0.10389		-61.3343
-0.2352	0.101302		-61.0682
-0.2352	0.0984633		-60.3837
-0.2352	0.0955421		-60.9921
-0.31125	0.0927309		-62.5891
-0.197175	0.0902313		-62.8173
-0.121125	0.090015		-63.3877
-0.197175	0.0913211		-66.1255
-0.273225	0.0918046		-69.5858
[truncated: 6,203 more rows]

## Sheet: Fig4b
Fig 4b upper
0.0464103	0.0436279	0.0406771	0.0377039	0.0347318	0.0318709	0.0293305	0.0272148	0.0254754	0.0239628	0.0225297	0.0211405	0.0198062	0.018501	0.0171655	0.0158422	0.0145316	0.0132351	0.0121903	0.0112618	0.0102839	0.00936134	0.00854537	0.00778145	0.00700047	0.00618337	0.00531299	0.00440283	0.00345884	0.00236618	0.00107949	-0.000422969	-0.00209683	-0.00383431	-0.00546745	-0.00702414	-0.00862441	-0.0103191	-0.0121172	-0.0138835	-0.0154432	-0.0169026	-0.0181752	-0.0192424	-0.0201283	-0.0208393	-0.0212987	-0.0213778	-0.0209089	-0.0199815
0.0448843	0.0420334	0.0390334	0.0359822	0.0329533	0.0300135	0.0274801	0.0255118	0.0238616	0.022399	0.0210379	0.0197336	0.0184895	0.0172893	0.0160923	0.0148932	0.0136931	0.0125267	0.0114641	0.0104701	0.00947863	0.00856897	0.00774501	0.00705801	0.00636227	0.00562037	0.00480573	0.003978	0.00313338	0.00213996	0.00097073	-0.00037009	-0.00183037	-0.00337113	-0.00495021	-0.00632041	-0.00770927	-0.0092018	-0.0107852	-0.0123162	-0.0137514	-0.0150701	-0.0161496	-0.0169997	-0.0176777	-0.0181688	-0.0183797	-0.0181421	-0.0175076	-0.0165573
0.043525	0.0406001	0.03753	0.03442	0.0313761	0.0284846	0.0258909	0.0239219	0.0223534	0.0209497	0.0196477	0.0184191	0.0172416	0.0161637	0.0150926	0.014012	0.0129102	0.0118344	0.0108455	0.00987768	0.00891665	0.00799632	0.00716779	0.00644662	0.00576875	0.00507176	0.00435165	0.00363738	0.00287652	0.0019658	0.000930033	-0.000195475	-0.00143361	-0.00275898	-0.00411469	-0.00540614	-0.00664297	-0.00789374	-0.00921619	-0.0105327	-0.0117863	-0.0129809	-0.0139648	-0.0145602	-0.0150254	-0.0152753	-0.0151944	-0.0146869	-0.0139181	-0.0129217
0.042359	0.0393675	0.036259	0.033097	0.0300393	0.0271615	0.0245325	0.0225447	0.0210071	0.0196334	0.0183742	0.0172157	0.0161251	0.0151115	0.0141508	0.0131906	0.0121893	0.0111908	0.010311	0.00937901	0.00841706	0.00750556	0.00669496	0.00596219	0.00530061	0.00464753	0.00404549	0.0034374	0.00274769	0.00192289	0.00101996	9.44037e-05	-0.000931952	-0.00204294	-0.00316938	-0.00429685	-0.00537027	-0.00640355	-0.00750769	-0.00859451	-0.00961544	-0.010645	-0.0115624	-0.0118154	-0.0119884	-0.0119664	-0.0116767	-0.0110781	-0.0102245	-0.00917969
0.0414295	0.0383565	0.0352198	0.0320859	0.0290238	0.0261142	0.0235759	0.0215198	0.0198879	0.0184858	0.0172497	0.0161247	0.0150851	0.014127	0.0132741	0.0124465	0.0116015	0.0107431	0.00987877	0.00895633	0.00796999	0.00705993	0.00626257	0.0055515	0.00493231	0.00437	0.00384909	0.00331883	0.0027391	0.00205312	0.0012864	0.000494841	-0.00034463	-0.00126549	-0.0021154	-0.00297264	-0.00384547	-0.00473002	-0.0056412	-0.00645074	-0.00721388	-0.00796269	-0.00852943	-0.00874075	-0.00872783	-0.00851283	-0.00806993	-0.00737979	-0.00646911	-0.00539222
0.0407644	0.0375885	0.0344554	0.0313417	0.0283127	0.0255154	0.0230216	0.0208447	0.0190309	0.0175454	0.016304	0.0151855	0.0141781	0.0132668	0.0124875	0.011775	0.0110755	0.0103221	0.00951898	0.00862321	0.00764672	0.00667581	0.00586503	0.00514197	0.00456213	0.00411787	0.00368929	0.00327071	0.00279589	0.00225534	0.00163976	0.000977639	0.000312286	-0.000324056	-0.000926295	-0.00154924	-0.00222379	-0.00292764	-0.0035951	-0.00414339	-0.00463068	-0.00507345	-0.00537969	-0.00548156	-0.00538919	-0.00506659	-0.00449433	-0.00369473	-0.00269846	-0.00153738
0.0404733	0.0372988	0.0341042	0.0309042	0.0278495	0.0251457	0.0227324	0.0204908	0.0185858	0.0170172	0.0156701	0.0145266	0.0135311	0.0126264	0.0118698	0.0112269	0.0106335	0.00998003	0.0092346	0.00837582	0.00741424	0.00640557	0.0055894	0.00484243	0.00423393	0.00390486	0.00356512	0.00323754	0.0028811	0.00247979	0.00199808	0.00145976	0.000966143	0.000646658	0.00030136	-8.77246e-05	-0.00053903	-0.00104816	-0.0015302	-0.0017555	-0.00196097	-0.00213523	-0.00221883	-0.00217518	-0.00203103	-0.00167344	-0.000990419	-7.82437e-05	0.00102094	0.00228676
0.0407668	0.0374945	0.0342146	0.0308986	0.0277347	0.0251445	0.0228372	0.0206704	0.0187131	0.0169696	0.0154677	0.0142473	0.0132199	0.012264	0.0114687	0.0108415	0.0103006	0.00970387	0.00902116	0.00821239	0.00729504	0.00633941	0.00550208	0.00476504	0.00415196	0.00381139	0.00353856	0.00324953	0.00301132	0.00272651	0.00238163	0.00199777	0.00176267	0.00164313	0.00152345	0.00139174	0.00121839	0.000997614	0.000801828	0.000733555	0.000746551	0.000817638	0.000963063	0.00118233	0.00143762	0.00179148	0.00251661	0.00352849	0.00474234	0.00607324
0.0414576	0.0381187	0.0348139	0.0315206	0.0283386	0.0258149	0.0235169	0.0213567	0.0193149	0.0174205	0.0158534	0.0144763	0.0133277	0.0123132	0.0113592	0.0106277	0.0101289	0.00955376	0.00890094	0.00813626	0.00727057	0.00634794	0.00555369	0.00484625	0.00421974	0.00390414	0.00365281	0.00337609	0.00322614	0.00301474	0.00283114	0.00270625	0.00265511	0.00269168	0.00278832	0.00290538	0.00300371	0.00307076	0.00313802	0.00323955	0.00344473	0.0037807	0.00415733	0.00454418	0.00494297	0.00541201	0.00607014	0.00710033	0.00841369	0.00981431
0.0425255	0.0391591	0.0358558	0.0327407	0.0298183	0.0271645	0.0247428	0.0224807	0.0203382	0.0183566	0.0166002	0.0150879	0.013827	0.0126953	0.0116647	0.0108538	0.0101906	0.00955884	0.00889192	0.00814826	0.00733046	0.00649854	0.00575667	0.00512576	0.00459663	0.00420603	0.00390191	0.00368059	0.00353701	0.00337958	0.00334233	0.00342619	0.00355352	0.00378004	0.00408076	0.00442358	0.00477733	0.00511999	0.00544877	0.00577473	0.00619372	0.0067407	0.00730469	0.0078611	0.00840869	0.00896863	0.00969265	0.0106914	0.0120224	0.0135024
0.0439708	0.0405664	0.0373335	0.0343974	0.0315814	0.0289116	0.0263647	0.02394	0.0216209	0.0194831	0.017619	0.0160203	0.0146013	0.0133269	0.0121946	0.0112564	0.0104267	0.00971784	0.00901601	0.00826362	0.00745738	0.00666831	0.0060111	0.00546095	0.00500489	0.00461464	0.00429562	0.00407917	0.00395904	0.00389298	0.00400414	0.00422136	0.00447522	0.00484742	0.00533762	0.00590849	0.00652199	0.00714013	0.00774996	0.00835344	0.00898831	0.00968045	0.0103814	0.0110991	0.011813	0.0125412	0.0133678	0.014369	0.0157027	0.0171607
0.0458402	0.0425659	0.0394036	0.0364903	0.0337115	0.0310073	0.0283366	0.0257195	0.0231611	0.0207566	0.0189171	0.0172373	0.0156582	0.0142204	0.0129881	0.0119041	0.0109272	0.0100878	0.00931666	0.00852271	0.00770205	0.00696056	0.00639928	0.00589083	0.00548669	0.00512581	0.00481846	0.00458532	0.00453888	0.00460696	0.00482964	0.00513881	0.00547725	0.00592881	0.00660442	0.00738824	0.00825527	0.00912969	0.0100133	0.0108852	0.0117339	0.0125646	0.0133674	0.0142251	0.0150951	0.0159746	0.0169301	0.0180182	0.0192851	0.0207234
0.0480513	0.0449213	0.041829	0.0388888	0.0360979	0.0333585	0.0306156	0.0278843	0.0252112	0.022744	0.0206737	0.0188659	0.0171584	0.0155591	0.0141294	0.0128481	0.0116984	0.0107114	0.0098551	0.00904104	0.00827594	0.00760718	0.0069923	0.00654168	0.00614924	0.0058165	0.00556577	0.00539808	0.00539825	0.00549826	0.00583265	0.00625651	0.00671112	0.00728033	0.00806494	0.00903382	0.0100995	0.0111945	0.0122865	0.0133537	0.0143753	0.0153525	0.0162994	0.0172493	0.0182183	0.0192079	0.0202734	0.0214645	0.0227499	0.0241558
0.0504309	0.0474319	0.0444325	0.0415316	0.0387117	0.0359091	0.0331039	0.0303114	0.0275952	0.0250846	0.0228359	0.0208523	0.0189765	0.0171932	0.0155273	0.0140409	0.0126795	0.0115191	0.0106221	0.00985301	0.0091543	0.00852973	0.00797313	0.00747668	0.00711607	0.00679377	0.0066543	0.00659276	0.0065906	0.0067484	0.007138	0.00767695	0.00827894	0.00903415	0.0099031	0.0109702	0.0121917	0.0133992	0.0145935	0.0157824	0.0169308	0.0180164	0.0190551	0.0200943	0.0211531	0.0222653	0.0234513	0.0247248	0.0260625	0.027434
0.0529471	0.0500418	0.0471551	0.0442887	0.0414453	0.0386012	0.035742	0.032887	0.0301531	0.0276016	0.0252536	0.0230611	0.0209806	0.0189931	0.0171755	0.0154729	0.0139411	0.0126044	0.0116372	0.0108877	0.0102488	0.00969246	0.00922321	0.00880411	0.00845676	0.00819813	0.008114	0.0081296	0.00818886	0.00832557	0.00878107	0.00943794	0.0102566	0.0111679	0.0121814	0.0133144	0.0145237	0.0157391	0.0169301	0.0181907	0.0194429	0.0206099	0.0217023	0.0227666	0.0238566	0.0250912	0.0263736	0.0277253	0.0291365	0.0305507
0.0556833	0.0527864	0.0499605	0.0471113	0.0442523	0.0413848	0.0384925	0.0355939	0.0327876	0.0301944	0.0277251	0.0253729	0.023123	0.0210098	0.0190364	0.0171979	0.0155305	0.014069	0.0129534	0.012198	0.0116503	0.0111877	0.0107748	0.0104045	0.0101072	0.00988679	0.00991484	0.00999909	0.0101366	0.0103867	0.0108681	0.0115659	0.0124698	0.0134706	0.0145549	0.0157173	0.016933	0.0181715	0.0194003	0.0206803	0.021971	0.0231706	0.0242931	0.0253775	0.0264998	0.0278082	0.0291638	0.0306012	0.0321065	0.0335663
0.0586263	0.0557528	0.0529536	0.0501287	0.047229	0.0442921	0.041366	0.0384581	0.0356175	0.0328738	0.0302287	0.0277613	0.0254147	0.0231898	0.0211048	0.0191318	0.0173206	0.0157573	0.0146446	0.0139184	0.0134259	0.0130075	0.0126423	0.0123456	0.0121132	0.0120159	0.0120434	0.0121434	0.0123251	0.012647	0.0131824	0.0139278	0.0148264	0.0158414	0.0169639	0.0181461	0.019392	0.0206861	0.0220047	0.0233135	0.024587	0.0257708	0.0268845	0.0280563	0.0292249	0.0305232	0.0319316	0.0334527	0.0350167	0.036493
0.0618183	0.0590232	0.0562058	0.0533168	0.0503493	0.0473323	0.0443636	0.0414006	0.0384739	0.0356242	0.0328699	0.0302907	0.0278979	0.0256026	0.0233987	0.0212674	0.0193473	0.0178744	0.0168485	0.0161297	0.0156473	0.015221	0.0148888	0.0146548	0.0144799	0.0144186	0.0144416	0.0145211	0.0147075	0.0150063	0.0155745	0.0163945	0.0173194	0.0183463	0.0194803	0.020687	0.0219617	0.0232998	0.0246814	0.0260304	0.0273423	0.028578	0.029758	0.0309517	0.0321864	0.0334833	0.0348974	0.0363903	0.0379074	0.0393549
0.0652915	0.0624489	0.0596047	0.0566472	0.0536104	0.0505387	0.04747	0.0443829	0.0413335	0.0384074	0.0356427	0.0330069	0.0305576	0.0282456	0.0260266	0.0239429	0.0221062	0.0206514	0.0196157	0.0188575	0.0182934	0.0178578	0.017526	0.0172926	0.0171406	0.0170985	0.017119	0.0172023	0.0173878	0.0177183	0.0182688	0.0190692	0.0200004	0.021018	0.0221133	0.0232881	0.0246525	0.0260688	0.0275009	0.0289055	0.0302717	0.0315841	0.0328228	0.0340244	0.0353208	0.0366198	0.0379098	0.0392905	0.0407775	0.042188
0.0688038	0.0659885	0.0630963	0.0601085	0.0570327	0.053899	0.0507212	0.0475237	0.0443597	0.0413005	0.038529	0.0358479	0.0334119	0.0310951	0.0288874	0.0268766	0.0251263	0.023683	0.0225781	0.0217657	0.0211642	0.0207212	0.0204033	0.0201856	0.0200577	0.0200145	0.0200372	0.0201236	0.0202985	0.0206473	0.0211751	0.0219188	0.0228079	0.0237911	0.0248918	0.0261113	0.0274529	0.0288893	0.0303762	0.0318594	0.0332983	0.0346714	0.0359722	0.0372237	0.038516	0.0398371	0.0410804	0.0423629	0.0437515	0.045054
0.0723176	0.0694974	0.0665849	0.0635723	0.0604698	0.0572949	0.0540649	0.0508113	0.0476016	0.0445197	0.0416604	0.0389777	0.0364678	0.0341016	0.0318774	0.0298906	0.028159	0.0266987	0.0255747	0.0247571	0.0241374	0.023716	0.0234429	0.0232633	0.0231614	0.0231206	0.0231456	0.0232466	0.0234494	0.023759	0.0241874	0.0249155	0.0257859	0.0267464	0.0278101	0.0289836	0.0303007	0.031743	0.0332764	0.0348329	0.0363398	0.0377848	0.0391752	0.0404935	0.0417844	0.0431755	0.044459	0.0456949	0.0468944	0.0480075
0.0757496	0.0729397	0.0700195	0.0669868	0.063862	0.0606594	0.0573908	0.054092	0.0508462	0.0477711	0.0448816	0.0421587	0.0396036	0.0372129	0.03499	0.0329801	0.0312309	0.0298255	0.0287398	0.0278852	0.0272214	0.0268736	0.0266644	0.0265253	0.0264326	0.026386	0.0264264	0.0265723	0.0268109	0.0271326	0.0276133	0.0282296	0.0289646	0.0298499	0.0308767	0.0319968	0.0332656	0.034719	0.0362781	0.0378779	0.0394292	0.0409207	0.0424621	0.0439833	0.0453904	0.0467066	0.047888	0.0491127	0.0502467	0.0512681
0.0791683	0.0763567	0.0734262	0.0703453	0.067205	0.0640014	0.0607155	0.0573779	0.0541007	0.0510283	0.0481008	0.0453261	0.0427339	0.040347	0.0381518	0.0361377	0.0344077	0.0330426	0.0320185	0.0312043	0.0305934	0.0302516	0.0300663	0.0299563	0.0298836	0.0298308	0.0298846	0.0300741	0.0303716	0.030727	0.0311615	0.0316777	0.0323	0.0331858	0.034193	0.0352913	0.0365073	0.0378739	0.0393996	0.0410831	0.0427321	0.0443787	0.0460547	0.0476599	0.0491448	0.0505009	0.0517356	0.0528619	0.0538625	0.0547826
0.0827411	0.0799276	0.0769562	0.0738283	0.0706616	0.067442	0.0641418	0.0607678	0.0574654	0.0543411	0.0513474	0.0485053	0.0458432	0.0434643	0.04137	0.0394772	0.0378304	0.036473	0.0354022	0.0345936	0.03404	0.0337223	0.0335816	0.0335316	0.0335286	0.0335603	0.0336425	0.0338255	0.0340826	0.03439	0.0347838	0.0352872	0.0359233	0.0367547	0.0377189	0.0388183	0.0400569	0.0414025	0.0428946	0.0445928	0.0463228	0.048042	0.0497591	0.0514152	0.0529589	0.0543674	0.0556288	0.0567367	0.057697	0.0585503
0.0863151	0.0835545	0.0806253	0.0775371	0.074336	0.0710838	0.067792	0.0644496	0.0611051	0.0578357	0.0547269	0.0518643	0.0492393	0.0468192	0.0447304	0.0428697	0.0412175	0.0398488	0.0387586	0.0379478	0.0374518	0.0372245	0.0371706	0.0372099	0.0372939	0.0374055	0.037546	0.0377222	0.0379334	0.0381775	0.0385465	0.0390522	0.0396667	0.0404463	0.0413888	0.042507	0.0438128	0.0452395	0.0467578	0.0483789	0.0500612	0.0517513	0.0534604	0.0551516	0.0567455	0.0582039	0.0595028	0.0606328	0.0616036	0.0624454
0.0898965	0.0872105	0.0843474	0.0812993	0.0780703	0.074824	0.0716124	0.0682836	0.0648838	0.061569	0.0584373	0.0554336	0.0529924	0.0506508	0.0484847	0.0465191	0.044798	0.0434308	0.0423238	0.0414639	0.0409942	0.0408741	0.0408912	0.040991	0.041144	0.0413163	0.041504	0.0417088	0.0419384	0.0422109	0.0425548	0.0429868	0.0435257	0.0442783	0.0452472	0.0464144	0.0477817	0.0492673	0.0508048	0.0523757	0.0539472	0.0554964	0.0572061	0.0588855	0.0605139	0.0620234	0.0633675	0.0645263	0.0654981	0.0663664
0.0935132	0.090925	0.0881666	0.085227	0.0821314	0.0789333	0.0756788	0.0723687	0.0690188	0.0658463	0.0628072	0.0598874	0.0571893	0.0547156	0.0525171	0.0505452	0.0488087	0.0473529	0.04619	0.045433	0.0449988	0.044835	0.0448376	0.0449365	0.045099	0.0453071	0.0455428	0.0457889	0.0460568	0.0463519	0.0466932	0.0471341	0.0476695	0.0484068	0.0494038	0.050682	0.0520656	0.0535469	0.0550703	0.05663	0.0581755	0.0596784	0.0611814	0.0627406	0.064372	0.0659195	0.0673074	0.0685146	0.0695521	0.0704664
0.0972333	0.0947289	0.0920588	0.0892208	0.0862321	0.0831229	0.0799419	0.076738	0.0735477	0.0704166	0.0673583	0.0643933	0.0616057	0.0590931	0.0568143	0.0548089	0.0530706	0.0516229	0.0504974	0.0497198	0.0492272	0.0489836	0.048955	0.0490581	0.049236	0.0494737	0.0497455	0.0500183	0.0503503	0.0507059	0.0511009	0.0515998	0.0522693	0.0531381	0.0541962	0.0554278	0.056744	0.0580876	0.0595779	0.0611067	0.0626382	0.0641293	0.0655771	0.0670232	0.0685282	0.0700389	0.071437	0.0726879	0.0737832	0.0747481
0.100884	0.098458	0.095874	0.0931333	0.0902537	0.0872591	0.0841879	0.0810824	0.0779811	0.0749128	0.0719009	0.0689784	0.066215	0.0636682	0.0613344	0.0592374	0.0575037	0.0561065	0.0549969	0.0541351	0.0535501	0.0532676	0.0532151	0.0533628	0.0535863	0.053856	0.0541569	0.0544832	0.0548387	0.0552335	0.0556837	0.0562088	0.0569624	0.0579925	0.0591422	0.0603885	0.0617028	0.0630555	0.0644312	0.0658019	0.0673209	0.0688054	0.0702254	0.071621	0.0730188	0.0743913	0.0757783	0.0770382	0.0781507	0.0791535
0.104428	0.102055	0.0995254	0.0968698	0.0940862	0.091191	0.0882171	0.0852006	0.082193	0.0792245	0.0763184	0.0735135	0.0708386	0.0683165	0.0659832	0.0639258	0.062173	0.0607236	0.0596834	0.0588134	0.05818	0.0578293	0.0577658	0.0578777	0.0580808	0.0583536	0.0586796	0.0590459	0.059444	0.0598865	0.0604463	0.0611006	0.0619231	0.0629302	0.0641143	0.0653966	0.066756	0.0681271	0.0694982	0.070871	0.0722645	0.0736624	0.0750233	0.0763416	0.0776555	0.0789983	0.0803196	0.081544	0.0826342	0.0836372
0.107749	0.105417	0.102943	0.100345	0.0976306	0.0948253	0.0919627	0.0890672	0.0861645	0.0832788	0.0804542	0.0778068	0.0752944	0.072923	0.0707813	0.0688735	0.067196	0.0657898	0.0646862	0.0638188	0.0631951	0.0627975	0.0625904	0.0625462	0.062659	0.0629028	0.0632529	0.0636851	0.0641762	0.0647326	0.0653859	0.0661567	0.0670337	0.068049	0.0691975	0.070489	0.0718237	0.0731779	0.074547	0.0759078	0.0772479	0.0785634	0.0798365	0.0810461	0.082257	0.0836342	0.0849629	0.0861749	0.0872667	0.0882471
0.110657	0.108396	0.105988	0.103458	0.100805	0.0980964	0.0953806	0.092638	0.0898983	0.0871927	0.0845618	0.0820798	0.0797537	0.0775553	0.0756179	0.0738619	0.0722758	0.0708983	0.0697646	0.0689576	0.0683126	0.0678263	0.0675074	0.0673509	0.0673475	0.0675024	0.0678959	0.0683963	0.0689432	0.0695497	0.0702862	0.0711501	0.072111	0.0731665	0.0743107	0.0755792	0.076877	0.0781861	0.0795347	0.0808811	0.082192	0.0834795	0.0847541	0.085986	0.0872102	0.088495	0.0897353	0.0908809	0.0919322	0.0928764
0.11315	0.111012	0.108708	0.106261	0.103699	0.101073	0.0984395	0.0958423	0.0933018	0.0908623	0.0885476	0.0863342	0.0842379	0.0822824	0.080479	0.0788189	0.0772921	0.0760397	0.0750376	0.0741924	0.0734781	0.0728845	0.0724802	0.0723278	0.0723573	0.072526	0.0728293	0.0732507	0.0737723	0.0743933	0.0751515	0.0760395	0.0770558	0.078158	0.0793316	0.0805714	0.0818601	0.0831758	0.0845008	0.0858256	0.0871733	0.0885453	0.0898829	0.0911809	0.0924373	0.0936755	0.0948186	0.0958562	0.0967813	0.0976651
0.115381	0.113321	0.111078	0.108735	0.106258	0.103685	0.101093	0.0986929	0.0964103	0.0942116	0.0921529	0.0901732	0.0882994	0.0865691	0.084981	0.0835473	0.0822442	0.081106	0.0801446	0.0793177	0.0786004	0.0780003	0.0775693	0.0773134	0.0772418	0.0773539	0.0775975	0.0779862	0.0785085	0.0791776	0.0800071	0.0809234	0.0819089	0.0829928	0.0841442	0.0853777	0.0866966	0.0880552	0.0894191	0.0908253	0.09232	0.0938331	0.0952772	0.0966358	0.097907	0.0990956	0.100198	0.101204	0.102123	0.102981
0.117325	0.115391	0.113283	0.111024	0.108652	0.106246	0.103845	0.101594	0.099458	0.0973917	0.0954047	0.0935256	0.0918656	0.0904093	0.0890791	0.0878658	0.0867732	0.0858029	0.0849516	0.0842088	0.0835619	0.0830046	0.0825486	0.082222	0.0820674	0.0820638	0.0822038	0.0825676	0.0831435	0.0838754	0.0847804	0.0857747	0.0868283	0.087927	0.0890497	0.090257	0.0916232	0.0931009	0.0946248	0.0961659	0.0977146	0.0992634	0.100755	0.102145	0.103431	0.104627	0.105741	0.106746	0.107635	0.108421
0.118844	0.117043	0.115091	0.113014	0.110846	0.108622	0.10638	0.104241	0.102192	0.100199	0.0982935	0.096553	0.0950953	0.0937899	0.0926238	0.0916087	0.0907378	0.0899735	0.0892992	0.0887075	0.088201	0.0877786	0.0874226	0.0871272	0.0868959	0.0867421	0.0867332	0.0870542	0.0877259	0.0886172	0.0896312	0.09071	0.0918553	0.0930473	0.0942693	0.0955306	0.0968598	0.0982952	0.0998198	0.101446	0.103101	0.10473	0.106285	0.107724	0.10904	0.110261	0.111432	0.112478	0.113404	0.114268
0.119792	0.118127	0.116325	0.114424	0.112461	0.110447	0.108419	0.106423	0.104481	0.102653	0.100962	0.0993827	0.0979611	0.0967222	0.0956959	0.0948539	0.0941828	0.093628	0.0931603	0.0927651	0.0924396	0.0921876	0.0919956	0.0918453	0.0917245	0.0916421	0.0916643	0.0920083	0.0926934	0.0935995	0.0946376	0.0957656	0.096969	0.0982214	0.0995076	0.100823	0.102179	0.103664	0.105242	0.106904	0.108607	0.110278	0.111882	0.113405	0.114835	0.116161	0.11738	0.118495	0.119535	0.120544
0.120119	0.118587	0.116946	0.115226	0.113445	0.111622	0.109786	0.108006	0.106343	0.104744	0.103218	0.101785	0.100466	0.0993008	0.0983942	0.0977024	0.0971814	0.0968102	0.096574	0.0964211	0.096311	0.0962708	0.0962948	0.096402	0.0965614	0.0967668	0.0970488	0.0974395	0.0979761	0.0988054	0.0997525	0.100801	0.102113	0.103419	0.104827	0.106225	0.107727	0.109249	0.110806	0.112433	0.114134	0.115815	0.117452	0.119086	0.120629	0.122073	0.123403	0.124627	0.125796	0.126949
0.119841	0.118462	0.117011	0.115487	0.113909	0.112343	0.110773	0.109229	0.107769	0.106374	0.105039	0.103772	0.102706	0.101846	0.101098	0.100463	0.0999468	0.0996855	0.0997421	0.0998764	0.100044	0.100237	0.100471	0.100772	0.101162	0.101632	0.102176	0.102795	0.103502	0.104309	0.105257	0.106379	0.107677	0.10908	0.11053	0.112011	0.113514	0.115016	0.116504	0.118022	0.119732	0.121532	0.123295	0.124976	0.126559	0.12804	0.129423	0.130748	0.132074	0.13338
0.119077	0.117888	0.116679	0.115406	0.11408	0.112724	0.111365	0.110041	0.108784	0.107609	0.106569	0.105667	0.1049	0.104262	0.103726	0.103298	0.103051	0.102989	0.103083	0.103296	0.103601	0.10396	0.104344	0.104784	0.105372	0.106103	0.106929	0.107812	0.108755	0.109765	0.110857	0.112051	0.113349	0.114716	0.116138	0.117641	0.119182	0.120727	0.122281	0.123888	0.125575	0.127322	0.129061	0.130743	0.13235	0.133882	0.135367	0.13683	0.138253	0.139643
0.118113	0.117123	0.116062	0.114945	0.113785	0.112615	0.111483	0.11039	0.10943	0.108531	0.107724	0.107206	0.106797	0.106464	0.106237	0.106079	0.10606	0.106167	0.106358	0.106637	0.107064	0.107575	0.108141	0.108773	0.109506	0.110379	0.111362	0.112416	0.113534	0.11471	0.115931	0.117192	0.118498	0.119867	0.121318	0.122853	0.124446	0.12607	0.12772	0.129405	0.131118	0.132832	0.134521	0.136163	0.137751	0.139304	0.140849	0.142377	0.143893	0.145395
0.116914	0.116032	0.115113	0.114169	0.113241	0.112343	0.111497	0.110732	0.110067	0.109516	0.109111	0.108835	0.108679	0.108637	0.108676	0.108783	0.108954	0.109186	0.109491	0.109899	0.110363	0.110906	0.111572	0.112306	0.113157	0.114177	0.115319	0.116525	0.117774	0.119052	0.120347	0.12165	0.122952	0.124278	0.125819	0.127482	0.129146	0.130831	0.132559	0.134319	0.136067	0.137784	0.13946	0.141089	0.14267	0.144204	0.145702	0.147239	0.148774	0.150392
0.115398	0.114618	0.113841	0.113074	0.112326	0.111628	0.111045	0.110643	0.110305	0.110041	0.109882	0.109901	0.110026	0.11023	0.110502	0.110828	0.111201	0.11162	0.11209	0.112619	0.113209	0.113862	0.11458	0.115382	0.116325	0.117458	0.118718	0.120039	0.121387	0.122758	0.124166	0.125592	0.127042	0.128533	0.13008	0.131682	0.133329	0.135037	0.136809	0.138569	0.140299	0.14199	0.143642	0.145257	0.146844	0.148408	0.149956	0.151528	0.153123	0.15473
0.113527	0.112829	0.11221	0.111731	0.11128	0.11088	0.110577	0.110375	0.110251	0.110198	0.110226	0.110378	0.110693	0.111111	0.111585	0.112102	0.112658	0.113253	0.113891	0.114579	0.115335	0.116169	0.117067	0.118027	0.119052	0.120242	0.121625	0.12308	0.12454	0.125998	0.127461	0.128966	0.130507	0.132037	0.133566	0.135122	0.136852	0.138591	0.140317	0.142018	0.143687	0.145323	0.146938	0.148534	0.150138	0.151746	0.153332	0.154905	0.156481	0.158058
0.111976	0.111451	0.110986	0.110589	0.110272	0.110048	0.109917	0.109879	0.10994	0.110083	0.110284	0.110569	0.110992	0.111547	0.112181	0.112844	0.113528	0.11426	0.115042	0.115885	0.116845	0.117925	0.119089	0.120309	0.121583	0.122939	0.1244	0.125894	0.127398	0.128905	0.130419	0.131939	0.133457	0.134971	0.136488	0.138064	0.139685	0.141326	0.142973	0.144608	0.146213	0.147816	0.149405	0.150962	0.152522	0.154136	0.155746	0.157316	0.158845	0.160344
0.110618	0.110133	0.109671	0.109231	0.108981	0.108855	0.108897	0.109141	0.109499	0.109916	0.110365	0.110871	0.11149	0.112179	0.112931	0.113713	0.114507	0.115323	0.116179	0.117134	0.118244	0.119458	0.120782	0.122161	0.123644	0.125162	0.126694	0.128232	0.129765	0.131289	0.1328	0.134296	0.135777	0.137243	0.138693	0.140128	0.141562	0.1431	0.144739	0.146382	0.148003	0.149585	0.151128	0.152655	0.154209	0.155773	0.157306	0.158783	0.160197	0.161558
0.109322	0.108988	0.108718	0.108507	0.108347	0.108278	0.108399	0.108806	0.10935	0.109981	0.110646	0.11135	0.112134	0.112988	0.113872	0.114766	0.115666	0.11658	0.117521	0.11851	0.119627	0.120851	0.122247	0.123714	0.12522	0.126756	0.12831	0.129871	0.131423	0.132955	0.134457	0.135954	0.137431	0.138884	0.140304	0.141689	0.143054	0.144442	0.145992	0.147594	0.149186	0.150746	0.152269	0.15376	0.155233	0.156687	0.158098	0.159456	0.160748	0.161973
0.108467	0.108338	0.108249	0.108219	0.10827	0.108479	0.108868	0.109356	0.109927	0.110571	0.111281	0.112059	0.112916	0.11384	0.114797	0.115767	0.116741	0.117722	0.118719	0.119876	0.121116	0.122409	0.123764	0.125149	0.126557	0.127984	0.129452	0.130979	0.132541	0.13409	0.135608	0.137089	0.138532	0.139941	0.141322	0.142685	0.144049	0.145429	0.146839	0.148297	0.149755	0.151188	0.152594	0.153986	0.155372	0.156733	0.158059	0.159341	0.16057	0.161742
0.107807	0.10785	0.107949	0.108129	0.108397	0.10876	0.109216	0.109743	0.110338	0.111007	0.111774	0.112617	0.11352	0.114489	0.115507	0.116554	0.117622	0.118715	0.119838	0.121008	0.12224	0.123518	0.124823	0.126151	0.127499	0.128871	0.130277	0.131715	0.133163	0.134602	0.136022	0.137414	0.138775	0.140104	0.1414	0.142666	0.143923	0.145311	0.146688	0.148066	0.149421	0.150739	0.152023	0.153279	0.154527	0.155762	0.156971	0.158164	0.159345	0.1605
0.107028	0.107218	0.107459	0.107761	0.108129	0.108566	0.109061	0.109609	0.110211	0.110872	0.111599	0.112459	0.113433	0.114476	0.115565	0.116692	0.117847	0.119024	0.120215	0.121417	0.122625	0.123833	0.12504	0.126256	0.127514	0.128811	0.130112	0.131403	0.132688	0.134015	0.13537	0.136705	0.138013	0.139299	0.140569	0.141828	0.143083	0.14435	0.145631	0.146917	0.148178	0.1494	0.150579	0.151714	0.152852	0.153923	0.154935	0.155872	0.156947	0.15814
0.105701	0.105966	0.106305	0.106708	0.107156	0.107642	0.108172	0.108751	0.10938	0.110059	0.110794	0.111611	0.11256	0.113587	0.114673	0.115825	0.117045	0.118287	0.119541	0.120796	0.122047	0.123288	0.124514	0.125726	0.126932	0.128138	0.129346	0.130551	0.131744	0.132922	0.134093	0.135262	0.136424	0.137594	0.138854	0.140115	0.141354	0.142573	0.143768	0.144935	0.146086	0.147234	0.148379	0.149563	0.150716	0.151808	0.152838	0.153814	0.154761	0.155705
0.104147	0.104466	0.104863	0.105309	0.105766	0.106245	0.10674	0.10729	0.107982	0.108666	0.109339	0.11001	0.110899	0.11193	0.112991	0.114118	0.115332	0.116603	0.11789	0.119174	0.120454	0.121738	0.122995	0.124226	0.125441	0.126649	0.127842	0.129009	0.130144	0.13125	0.132342	0.133435	0.134518	0.135586	0.136769	0.13797	0.139137	0.140264	0.141346	0.142402	0.14347	0.144631	0.145784	0.146942	0.148102	0.149212	0.150265	0.151265	0.152219	0.153133
0.103059	0.103413	0.103797	0.104214	0.10467	0.105155	0.105677	0.10625	0.106861	0.107495	0.108153	0.108843	0.109573	0.110342	0.111178	0.112201	0.113397	0.114647	0.115916	0.117179	0.118424	0.119648	0.120854	0.122062	0.123272	0.124473	0.125656	0.12681	0.127936	0.129043	0.130142	0.131235	0.132318	0.133395	0.134471	0.135548	0.136631	0.137713	0.13878	0.139831	0.140884	0.141958	0.143037	0.144105	0.145152	0.146169	0.147145	0.148129	0.14915	0.150119
0.101732	0.102113	0.102527	0.102964	0.103422	0.103904	0.104419	0.104976	0.105567	0.106182	0.106823	0.1075	0.108234	0.10903	0.109883	0.110788	0.111746	0.112763	0.113822	0.114902	0.115991	0.117093	0.11824	0.119443	0.120639	0.121808	0.122996	0.124165	0.125279	0.126344	0.127421	0.128559	0.129681	0.130772	0.131833	0.132866	0.13389	0.134907	0.135903	0.136877	0.137838	0.13884	0.139829	0.140804	0.141781	0.142787	0.14381	0.14483	0.145841	0.14683
0.100005	0.100321	0.100716	0.101138	0.101569	0.10202	0.102531	0.103072	0.103624	0.104195	0.104794	0.10543	0.10611	0.106843	0.107628	0.108455	0.10932	0.110216	0.111164	0.112159	0.113189	0.114268	0.115406	0.116593	0.117787	0.118979	0.120164	0.121334	0.122482	0.123607	0.12471	0.125793	0.126857	0.127898	0.128915	0.129907	0.130877	0.131825	0.132754	0.133666	0.134562	0.135443	0.136307	0.137164	0.138037	0.138967	0.139942	0.140942	0.141953	0.142975
0.0982324	0.0985151	0.0988564	0.09922	0.0995988	0.0999885	0.100384	0.100784	0.101188	0.101622	0.102109	0.102624	0.103187	0.103808	0.104574	0.105447	0.106337	0.107243	0.108171	0.109129	0.110125	0.11116	0.112231	0.11333	0.114446	0.115577	0.116743	0.117903	0.119041	0.120149	0.121224	0.122265	0.123271	0.124248	0.1252	0.126138	0.127068	0.127994	0.128911	0.129821	0.130738	0.131645	0.132539	0.133432	0.13433	0.135236	0.136157	0.1371	0.138067	0.139067
0.0964438	0.0966942	0.097007	0.0973268	0.0976466	0.0979666	0.0982904	0.0986257	0.0989819	0.0993689	0.0997961	0.100277	0.100838	0.101458	0.10213	0.102844	0.103582	0.104323	0.105057	0.105807	0.106618	0.107549	0.108499	0.109505	0.110617	0.111765	0.112908	0.114027	0.115115	0.116171	0.11719	0.118165	0.119094	0.11998	0.120834	0.121695	0.122662	0.12367	0.124691	0.125713	0.126721	0.127703	0.128656	0.129583	0.130493	0.131388	0.132301	0.1333	0.134365	0.135515
0.0952924	0.0954427	0.0956445	0.0958666	0.0960885	0.0963108	0.0965367	0.0967724	0.0970449	0.0974435	0.0978769	0.0983349	0.0988855	0.0995087	0.10014	0.100794	0.101467	0.10215	0.102871	0.103603	0.104366	0.105153	0.105967	0.106823	0.107726	0.108664	0.109615	0.110565	0.111508	0.112452	0.113392	0.114317	0.11523	0.116141	0.117038	0.11792	0.118804	0.119778	0.120883	0.121998	0.123105	0.124198	0.125272	0.126327	0.127366	0.128395	0.129428	0.130493	0.131598	0.132715
0.0949499	0.0950409	0.0951429	0.0952537	0.0953662	0.0954784	0.0956786	0.0959039	0.0961427	0.0964681	0.096992	0.0975656	0.0981537	0.0987445	0.0993316	0.099916	0.100519	0.101164	0.10183	0.102511	0.103213	0.103942	0.104701	0.105471	0.106235	0.106989	0.107735	0.108488	0.109263	0.110048	0.110859	0.111725	0.112631	0.11355	0.11447	0.115387	0.116306	0.117243	0.118229	0.119257	0.120319	0.121447	0.122594	0.123736	0.12486	0.125964	0.12705	0.128142	0.129229	0.13029
0.0960136	0.0960737	0.0961712	0.0963022	0.0964508	0.0966143	0.0967991	0.0970149	0.0972711	0.0975767	0.0979423	0.0983701	0.0988483	0.0993623	0.0998972	0.100442	0.100994	0.10157	0.10218	0.102805	0.103441	0.104082	0.104725	0.105367	0.106004	0.106633	0.107252	0.107871	0.108501	0.109191	0.109919	0.110669	0.111449	0.112246	0.113054	0.113889	0.114786	0.115727	0.116691	0.117676	0.118685	0.119712	0.120748	0.121787	0.122842	0.123884	0.124907	0.125917	0.126931	0.127939
0.0987794	0.098763	0.0987366	0.0987542	0.0988528	0.0989557	0.0990794	0.0992448	0.0994388	0.0996883	0.0999825	0.100286	0.1006	0.10094	0.10132	0.101733	0.102172	0.102633	0.103114	0.103615	0.104139	0.104682	0.105236	0.105794	0.106352	0.10691	0.107468	0.108031	0.108604	0.109207	0.109848	0.110509	0.111185	0.111875	0.112581	0.113305	0.114046	0.114802	0.115568	0.116337	0.117106	0.117871	0.118796	0.119801	0.120794	0.121786	0.122782	0.123761	0.12472	0.12566
0.102247	0.1023	0.102358	0.10242	0.102488	0.102559	0.102632	0.102708	0.10279	0.102876	0.102966	0.10306	0.103161	0.103273	0.103404	0.10357	0.103779	0.104021	0.104293	0.104621	0.104998	0.105395	0.105808	0.106234	0.106673	0.107126	0.107591	0.108071	0.108565	0.109074	0.109597	0.110134	0.110697	0.111306	0.111936	0.112589	0.113263	0.113955	0.114661	0.11538	0.116112	0.116862	0.117635	0.118434	0.11926	0.12011	0.120976	0.121851	0.122729	0.123611
0.105925	0.105924	0.105923	0.105919	0.105903	0.105873	0.105831	0.105779	0.105727	0.105684	0.105659	0.105646	0.105636	0.105625	0.105613	0.105603	0.1056	0.105613	0.105653	0.105732	0.105861	0.106036	0.106246	0.106484	0.106767	0.107096	0.107442	0.107804	0.108191	0.108607	0.109051	0.109514	0.109994	0.110498	0.111029	0.111586	0.112166	0.112767	0.113388	0.114033	0.114703	0.115401	0.116125	0.116867	0.117623	0.118391	0.119169	0.119955	0.120762	0.121601
0.11008	0.109902	0.109716	0.109528	0.109351	0.109192	0.10904	0.108885	0.108732	0.10859	0.108457	0.108323	0.108179	0.108023	0.107858	0.107693	0.107543	0.107426	0.107347	0.107307	0.107333	0.107405	0.107502	0.107619	0.107754	0.107917	0.108115	0.108337	0.108587	0.108872	0.109193	0.109541	0.109911	0.110301	0.110712	0.111147	0.111605	0.112089	0.112606	0.11315	0.113716	0.114302	0.114912	0.11559	0.116396	0.11722	0.118029	0.118818	0.119592	0.120468
0.115169	0.114853	0.11453	0.114203	0.113876	0.113555	0.113244	0.112945	0.112653	0.112368	0.112088	0.111815	0.111543	0.111271	0.111006	0.110826	0.110725	0.110641	0.110571	0.110517	0.110479	0.110453	0.110437	0.110428	0.110426	0.110432	0.110447	0.110478	0.110537	0.110651	0.11084	0.111112	0.111451	0.111828	0.112231	0.112679	0.113175	0.113712	0.114285	0.114883	0.115498	0.116127	0.116762	0.117408	0.118067	0.118744	0.119441	0.120164	0.120936	0.12178
0.120464	0.119986	0.119519	0.11907	0.118638	0.11823	0.117848	0.117488	0.117144	0.11681	0.116486	0.116217	0.116008	0.115812	0.115627	0.115453	0.115291	0.115151	0.115035	0.114935	0.114841	0.114749	0.114662	0.114582	0.114508	0.11444	0.114381	0.114411	0.114615	0.114839	0.115083	0.115346	0.115628	0.115927	0.11624	0.116577	0.117051	0.117677	0.118322	0.118974	0.11963	0.120288	0.120947	0.121608	0.122275	0.122956	0.123654	0.124363	0.125103	0.125865
0.126637	0.126123	0.125617	0.125122	0.124644	0.124185	0.123748	0.123338	0.122959	0.122613	0.122318	0.122069	0.121851	0.121665	0.121507	0.12137	0.121244	0.121124	0.12101	0.120903	0.120802	0.120713	0.12064	0.120583	0.120545	0.120528	0.120533	0.120557	0.120601	0.120712	0.121071	0.121446	0.121833	0.122235	0.122655	0.123102	0.123602	0.124166	0.124763	0.125378	0.126005	0.126641	0.127285	0.127933	0.128579	0.129218	0.12985	0.130474	0.131091	0.131703
0.133593	0.133132	0.132672	0.132218	0.131781	0.131372	0.131001	0.13067	0.130373	0.130113	0.129899	0.129711	0.129531	0.129355	0.129182	0.129012	0.128847	0.128691	0.128545	0.128418	0.128325	0.128249	0.128191	0.128156	0.128145	0.128163	0.128221	0.128334	0.128513	0.128748	0.129026	0.12934	0.129687	0.13006	0.130458	0.130878	0.131361	0.131877	0.132407	0.132948	0.133496	0.134048	0.134599	0.135147	0.135688	0.13622	0.13674	0.137247	0.137742	0.138224
0.140922	0.140556	0.1402	0.139861	0.139563	0.139309	0.139072	0.138842	0.138616	0.138395	0.138176	0.137962	0.13775	0.137543	0.137339	0.13714	0.136945	0.136757	0.136578	0.13641	0.136259	0.136135	0.136059	0.136042	0.136077	0.136162	0.136283	0.136437	0.136625	0.136845	0.137094	0.137369	0.137668	0.137991	0.138338	0.138707	0.139101	0.139517	0.139955	0.140412	0.140883	0.141362	0.141843	0.142322	0.142796	0.143264	0.143727	0.144183	0.14463	0.145068
0.147679	0.147358	0.147067	0.146812	0.14658	0.14636	0.146146	0.145937	0.145731	0.145529	0.145331	0.145142	0.144961	0.144783	0.144605	0.144441	0.144293	0.144148	0.144008	0.143877	0.143757	0.143653	0.143567	0.143499	0.143451	0.143428	0.143433	0.14347	0.143546	0.143666	0.143837	0.14406	0.144333	0.144649	0.144998	0.145374	0.145774	0.146193	0.146632	0.147089	0.147562	0.148049	0.148542	0.14904	0.149539	0.150037	0.150534	0.151028	0.151521	0.152013
0.152885	0.15267	0.152468	0.152275	0.152087	0.151905	0.151737	0.15158	0.151437	0.151311	0.151193	0.151076	0.150956	0.150831	0.1507	0.150562	0.150419	0.150272	0.150121	0.149967	0.149814	0.149662	0.149514	0.149373	0.149243	0.149129	0.149037	0.148974	0.148951	0.148976	0.149059	0.149202	0.149422	0.149699	0.150021	0.150382	0.150773	0.15119	0.151629	0.152089	0.152571	0.153074	0.153595	0.154128	0.154669	0.155215	0.155763	0.156314	0.156866	0.157419
0.157309	0.157155	0.157024	0.156909	0.156805	0.156708	0.156614	0.15652	0.156424	0.156324	0.156218	0.156106	0.155985	0.155855	0.155716	0.155567	0.155408	0.155239	0.155062	0.154878	0.154689	0.1545	0.154315	0.154141	0.153978	0.153826	0.153686	0.153563	0.153463	0.153394	0.153366	0.153396	0.15348	0.153619	0.153865	0.154173	0.154508	0.154869	0.155255	0.155663	0.156096	0.156557	0.157045	0.157551	0.158074	0.158612	0.159164	0.159727	0.160297	0.160872
0.161653	0.161538	0.161441	0.161356	0.161278	0.161204	0.161134	0.161066	0.161	0.160934	0.160867	0.160796	0.160721	0.160638	0.160547	0.160448	0.160341	0.160228	0.16011	0.159991	0.159875	0.15977	0.159664	0.159556	0.159448	0.159343	0.159241	0.159147	0.159067	0.159008	0.158988	0.159024	0.15911	0.159235	0.159389	0.159565	0.15976	0.15997	0.160194	0.160432	0.160684	0.160955	0.161245	0.161555	0.161883	0.162227	0.162588	0.162965	0.163359	0.163769
0.166971	0.166896	0.166826	0.166756	0.166686	0.166614	0.166541	0.166476	0.166432	0.166402	0.166378	0.166358	0.166338	0.166314	0.166283	0.166244	0.166196	0.16614	0.166078	0.166017	0.165966	0.165932	0.165912	0.165904	0.165905	0.165909	0.165915	0.165919	0.165921	0.16592	0.165917	0.165913	0.165912	0.165923	0.165955	0.165998	0.166046	0.166098	0.166154	0.166212	0.166274	0.166338	0.166406	0.166477	0.166552	0.166631	0.166717	0.166814	0.166928	0.167074
0.174188	0.174233	0.174275	0.174306	0.174326	0.174334	0.174329	0.174312	0.174281	0.174239	0.174186	0.174122	0.17405	0.173971	0.173886	0.173798	0.173709	0.173622	0.173538	0.17346	0.17339	0.173328	0.173275	0.173231	0.173195	0.173166	0.173142	0.173122	0.173105	0.17309	0.173077	0.173064	0.173053	0.173042	0.173033	0.173025	0.173017	0.173011	0.173006	0.173004	0.173005	0.173011	0.173023	0.173045	0.173078	0.173125	0.173189	0.173273	0.173374	0.173492
0.186389	0.186192	0.185993	0.185792	0.185588	0.185383	0.185174	0.184963	0.18475	0.184536	0.18432	0.184103	0.183886	0.183672	0.183464	0.183262	0.183064	0.182871	0.182683	0.182501	0.182333	0.18219	0.182062	0.181937	0.181812	0.181691	0.181603	0.181558	0.181519	0.181476	0.181427	0.181372	0.181312	0.181248	0.181181	0.181111	0.181041	0.180989	0.180958	0.180942	0.18093	0.180921	0.180915	0.180915	0.18092	0.180931	0.18095	0.180977	0.181014	0.181059
0.197804	0.197605	0.197392	0.197167	0.196929	0.19668	0.196422	0.196186	0.195967	0.195751	0.195548	0.195365	0.195194	0.195027	0.194861	0.194692	0.194522	0.19435	0.194177	0.194002	0.193825	0.193647	0.193466	0.193283	0.193098	0.192911	0.192722	0.192531	0.192341	0.192155	0.191985	0.191827	0.191674	0.191524	0.191375	0.191227	0.191082	0.19094	0.190804	0.190675	0.190557	0.190453	0.190364	0.190294	0.190248	0.190233	0.190257	0.19032	0.190416	0.190537
0.208295	0.20811	0.207922	0.207731	0.207538	0.207343	0.207145	0.206945	0.206742	0.206535	0.206326	0.206115	0.205903	0.20569	0.20548	0.205272	0.20507	0.204874	0.204687	0.20451	0.204343	0.204186	0.20404	0.203902	0.203773	0.203652	0.203538	0.203431	0.203335	0.203249	0.203176	0.203115	0.203063	0.203017	0.202974	0.202932	0.20289	0.202848	0.202806	0.202764	0.202721	0.20268	0.20264	0.202604	0.202574	0.20259	0.202614	0.202645	0.202683	0.20273
0.213835	0.213782	0.213723	0.213657	0.213584	0.213505	0.21342	0.213331	0.213241	0.213152	0.213066	0.212983	0.2129	0.212818	0.212736	0.212657	0.212581	0.212509	0.212444	0.212385	0.212334	0.212291	0.212257	0.212231	0.212213	0.212202	0.212198	0.2122	0.212209	0.212224	0.212244	0.212269	0.212298	0.212333	0.212371	0.212412	0.212457	0.212504	0.212553	0.212604	0.212655	0.212705	0.212756	0.212809	0.212866	0.212931	0.213008	0.213092	0.21318	0.21327
0.211495	0.211655	0.211822	0.211985	0.212143	0.212293	0.212435	0.21257	0.212697	0.212817	0.21293	0.213036	0.213136	0.213231	0.213324	0.213414	0.213501	0.213585	0.213665	0.213741	0.213813	0.213896	0.213998	0.214098	0.214197	0.214298	0.214401	0.21451	0.214626	0.214751	0.214884	0.215024	0.215169	0.215319	0.215472	0.215626	0.215782	0.215938	0.216094	0.216249	0.216403	0.216555	0.216705	0.216851	0.216994	0.217133	0.217268	0.217398	0.217523	0.217644
0.19952	0.199879	0.200234	0.200585	0.200931	0.201273	0.201609	0.20194	0.202265	0.202585	0.202899	0.203206	0.203507	0.203801	0.204088	0.204368	0.204641	0.204907	0.205166	0.205422	0.205671	0.205913	0.206148	0.206378	0.206603	0.206824	0.207042	0.207257	0.207468	0.207675	0.207876	0.208071	0.208261	0.208446	0.208626	0.208802	0.208976	0.209149	0.209324	0.209499	0.209673	0.209842	0.210007	0.210167	0.210321	0.210471	0.210617	0.210758	0.210896	0.21103
0.175587	0.176006	0.176423	0.176836	0.177244	0.177643	0.178035	0.178417	0.178791	0.179157	0.17952	0.179887	0.180266	0.180653	0.18104	0.181425	0.181808	0.182187	0.182558	0.182919	0.183268	0.183604	0.183927	0.184237	0.184534	0.18482	0.185094	0.18536	0.185619	0.185875	0.186131	0.186388	0.186645	0.186902	0.187156	0.187408	0.187657	0.187902	0.188143	0.188377	0.188603	0.188823	0.189035	0.189239	0.189438	0.18963	0.189816	0.189997	0.190173	0.190343
0.140325	0.140627	0.140926	0.141222	0.141514	0.141803	0.142087	0.142366	0.14264	0.142908	0.143169	0.143423	0.14367	0.143911	0.144147	0.144382	0.144625	0.14487	0.145112	0.145347	0.145576	0.145799	0.146015	0.146225	0.146429	0.146627	0.146819	0.147006	0.147186	0.147359	0.147525	0.147685	0.147838	0.147985	0.148125	0.148261	0.148392	0.148521	0.148651	0.148786	0.148926	0.149073	0.149222	0.149373	0.149523	0.149673	0.149822	0.14997	0.150115	0.150259
0.0896063	0.0896974	0.0897814	0.0898581	0.0899274	0.0899893	0.0900441	0.0900943	0.090147	0.0901953	0.0902384	0.0902772	0.0903132	0.0903473	0.0903801	0.0904111	0.0904392	0.0904639	0.0904846	0.0905007	0.0905118	0.0905175	0.0905177	0.0905137	0.0905145	0.0905282	0.0905494	0.0905686	0.0905833	0.0905931	0.0905979	0.0905979	0.0905933	0.0905843	0.090571	0.090554	0.0905338	0.090511	0.0904863	0.0904609	0.0904357	0.0904122	0.0903937	0.0903983	0.0904296	0.0904677	0.090509	0.0905524	0.090597	0.090642
0.0290023	0.0289068	0.0288084	0.0287323	0.0286904	0.0286493	0.0286049	0.0285578	0.0285093	0.0284608	0.0284126	0.0283638	0.0283128	0.0282578	0.0281976	0.0281314	0.0280587	0.0279795	0.0278938	0.027802	0.0277044	0.0276016	0.0274939	0.0273819	0.027266	0.0271468	0.0270436	0.0269462	0.0268467	0.0267457	0.0266434	0.0265402	0.0264364	0.0263319	0.026227	0.0261219	0.0260171	0.0259134	0.0258117	0.0257129	0.0256184	0.0255294	0.025447	0.0253722	0.0253059	0.0252483	0.0251995	0.0251592	0.0251269	0.0251018
-0.0208295	-0.0211149	-0.021397	-0.0216751	-0.0219483	-0.0222158	-0.0224768	-0.0227305	-0.022976	-0.0232125	-0.0234392	-0.0236557	-0.0238615	-0.0240565	-0.0242408	-0.0244145	-0.0245693	-0.0247118	-0.0248462	-0.0249736	-0.0250948	-0.0252108	-0.025322	-0.0254288	-0.0255312	-0.025629	-0.0257218	-0.0258088	-0.0258894	-0.0259634	-0.0260311	-0.0260933	-0.0261507	-0.0262039	-0.0262531	-0.0262986	-0.0263404	-0.0263786	-0.0264131	-0.0264438	-0.0264705	-0.0264931	-0.0265113	-0.0265248	-0.0265333	-0.0265363	-0.0265336	-0.0265245	-0.0265088	-0.0264858
-0.0545959	-0.0548585	-0.0551193	-0.0553784	-0.0556357	-0.0558909	-0.056144	-0.0563948	-0.0566432	-0.0568889	-0.0571318	-0.0573715	-0.0576072	-0.0578339	-0.0580392	-0.0582329	-0.0584211	-0.0586045	-0.0587827	-0.0589555	-0.0591221	-0.0592817	-0.0594326	-0.0595728	-0.0597006	-0.0598161	-0.0599207	-0.0600159	-0.0601022	-0.0601799	-0.0602491	-0.0603096	-0.0603613	-0.0604043	-0.0604382	-0.0604631	-0.0604783	-0.0604835	-0.0604778	-0.0604608	-0.0604326	-0.0603942	-0.0603467	-0.0602909	-0.0602273	-0.0601564	-0.0600784	-0.0599935	-0.0599017	-0.0598032
-0.0704129	-0.0706087	-0.0708036	-0.0709978	-0.0711914	-0.0713842	-0.0715765	-0.0717681	-0.071959	-0.0721492	-0.0723386	-0.0725273	-0.072715	-0.0729018	-0.0730875	-0.0732719	-0.073455	-0.0736364	-0.0738159	-0.0739931	-0.0741675	-0.0743386	-0.0745055	-0.0746674	-0.0748238	-0.0749742	-0.075119	-0.0752583	-0.0753923	-0.0755211	-0.0756444	-0.0757621	-0.0758741	-0.0759806	-0.0760823	-0.0761796	-0.076273	-0.0763627	-0.0764488	-0.0765315	-0.0766108	-0.0766866	-0.0767589	-0.0768274	-0.076892	-0.0769525	-0.0770086	-0.0770601	-0.0771067	-0.0771481
-0.0719471	-0.0721355	-0.0723194	-0.0724994	-0.072676	-0.0728496	-0.0730202	-0.0731881	-0.0733538	-0.0735174	-0.0736793	-0.0738396	-0.0739985	-0.0741561	-0.0743122	-0.0744669	-0.0746202	-0.0747717	-0.0749214	-0.0750691	-0.0752146	-0.0753575	-0.0754975	-0.0756342	-0.0757672	-0.0758958	-0.0760195	-0.0761375	-0.076249	-0.0763533	-0.0764499	-0.0765386	-0.0766196	-0.0766933	-0.0767606	-0.076822	-0.0768784	-0.0769303	-0.0769781	-0.0770224	-0.0770635	-0.0771017	-0.0771374	-0.0771709	-0.0772023	-0.077232	-0.0772601	-0.0772866	-0.0773114	-0.0773345
-0.0738031	-0.0739597	-0.0741087	-0.0742513	-0.0743867	-0.0745111	-0.0746184	-0.0747092	-0.0747903	-0.0748665	-0.0749395	-0.0750103	-0.0750794	-0.0751471	-0.0752135	-0.0752789	-0.0753433	-0.0754067	-0.0754693	-0.075531	-0.0755917	-0.0756515	-0.0757102	-0.0757676	-0.0758237	-0.0758782	-0.0759309	-0.0759818	-0.0760306	-0.0760772	-0.0761216	-0.0761636	-0.0762034	-0.0762409	-0.0762763	-0.0763098	-0.0763414	-0.0763714	-0.0763997	-0.0764265	-0.0764519	-0.0764756	-0.0764978	-0.0765184	-0.076537	-0.0765535	-0.0765675	-0.0765786	-0.0765863	-0.07659
-0.0850908	-0.0852372	-0.0853824	-0.0855266	-0.0856701	-0.0858128	-0.0859549	-0.0860962	-0.0862365	-0.0863758	-0.0865135	-0.0866493	-0.0867824	-0.086912	-0.0870372	-0.0871578	-0.0872741	-0.0873868	-0.0874969	-0.0876049	-0.0877115	-0.0878168	-0.0879212	-0.0880248	-0.0881275	-0.0882295	-0.0883306	-0.0884309	-0.0885304	-0.0886289	-0.0887265	-0.0888231	-0.0889188	-0.0890136	-0.0891075	-0.0892005	-0.0892926	-0.0893838	-0.0894742	-0.0895637	-0.0896523	-0.08974	-0.0898268	-0.0899126	-0.0899975	-0.0900815	-0.0901646	-0.0902467	-0.090328	-0.0904083
-0.119946	-0.120205	-0.120464	-0.120722	-0.120981	-0.121239	-0.121497	-0.121755	-0.122013	-0.122271	-0.122529	-0.122786	-0.123042	-0.123297	-0.123549	-0.123796	-0.124038	-0.124276	-0.124511	-0.124745	-0.124978	-0.12521	-0.125442	-0.125674	-0.125905	-0.126136	-0.126367	-0.126597	-0.126827	-0.127056	-0.127286	-0.127514	-0.127742	-0.12797	-0.128196	-0.128422	-0.128646	-0.128868	-0.129089	-0.12931	-0.129529	-0.129748	-0.129967	-0.130185	-0.130402	-0.130619	-0.130836	-0.131053	-0.131269	-0.131485
-0.161125	-0.161423	-0.161719	-0.162015	-0.162311	-0.162606	-0.162901	-0.163195	-0.163489	-0.163783	-0.164076	-0.164368	-0.164659	-0.164949	-0.165239	-0.165527	-0.165814	-0.166099	-0.166383	-0.166665	-0.166945	-0.167222	-0.167498	-0.167771	-0.168041	-0.168308	-0.168572	-0.168833	-0.16909	-0.169344	-0.169594	-0.16984	-0.170081	-0.170317	-0.170548	-0.170774	-0.170994	-0.171208	-0.171418	-0.171622	-0.171821	-0.172015	-0.172203	-0.172388	-0.172569	-0.172746	-0.172921	-0.173094	-0.173264	-0.173432
-0.191303	-0.191617	-0.191931	-0.192244	-0.192558	-0.192871	-0.193184	-0.193496	-0.193809	-0.194121	-0.19443	-0.194732	-0.195034	-0.195335	-0.195636	-0.195937	-0.196237	-0.196537	-0.196836	-0.197135	-0.197434	-0.197732	-0.19803	-0.198328	-0.198625	-0.198921	-0.199217	-0.199512	-0.199807	-0.200101	-0.200395	-0.200688	-0.20098	-0.201271	-0.201562	-0.201852	-0.202141	-0.202429	-0.202716	-0.203002	-0.203287	-0.203571	-0.203854	-0.204136	-0.204416	-0.204694	-0.204971	-0.205246	-0.205519	-0.20579
-0.195332	-0.195713	-0.196092	-0.196469	-0.196845	-0.197221	-0.197596	-0.197972	-0.198348	-0.198724	-0.199099	-0.199475	-0.199851	-0.200227	-0.200603	-0.200979	-0.201354	-0.20173	-0.202106	-0.202482	-0.202858	-0.203234	-0.203609	-0.203985	-0.204361	-0.204736	-0.205112	-0.205487	-0.205862	-0.206237	-0.206612	-0.206987	-0.207361	-0.207735	-0.208109	-0.208483	-0.208857	-0.20923	-0.209603	-0.209975	-0.210348	-0.210719	-0.211091	-0.211462	-0.211833	-0.212203	-0.212574	-0.212943	-0.213312	-0.213681
-0.187445	-0.187792	-0.188139	-0.188487	-0.188835	-0.189183	-0.189532	-0.189881	-0.19023	-0.190579	-0.190929	-0.191279	-0.191629	-0.191979	-0.19233	-0.192681	-0.193032	-0.193383	-0.193735	-0.194086	-0.194438	-0.19479	-0.195143	-0.195495	-0.195847	-0.1962	-0.196553	-0.196905	-0.197258	-0.197611	-0.197964	-0.198316	-0.198669	-0.199021	-0.199374	-0.199726	-0.200078	-0.20043	-0.200781	-0.201132	-0.201482	-0.201832	-0.202182	-0.202531	-0.20288	-0.203228	-0.203575	-0.203922	-0.204269	-0.204615
-0.192154	-0.192254	-0.192353	-0.192452	-0.192551	-0.192651	-0.19275	-0.19285	-0.19295	-0.193049	-0.193149	-0.193249	-0.193349	-0.193449	-0.193549	-0.19365	-0.19375	-0.193851	-0.193951	-0.194052	-0.194153	-0.194254	-0.194354	-0.194455	-0.194556	-0.194655	-0.194755	-0.194855	-0.194955	-0.195054	-0.195154	-0.195254	-0.195354	-0.195454	-0.195555	-0.195655	-0.195756	-0.195857	-0.195957	-0.196058	-0.19616	-0.196261	-0.196362	-0.196464	-0.196566	-0.196668	-0.19677	-0.196872	-0.196974	-0.197076
Figure 4b bottom
-0.0375034	-0.0368782	-0.0362101	-0.035577	-0.0350145	-0.0344916	-0.0339822	-0.0334561	-0.0328872	-0.0322783	-0.0316148	-0.0305448	-0.0289665	-0.0272172	-0.0253549	-0.02342	-0.0214441	-0.0194442	-0.0174168	-0.0153089	-0.0130579	-0.0106538	-0.00816706	-0.00570377	-0.0033349	-0.00108544	0.00105158	0.00310041	0.00504883	0.00685263	0.00849172	0.0099511	0.0111618	0.012043	0.0125337	0.0125969	0.0122023	0.0113229	0.0102648	0.0096357	0.00851725	0.0068704	0.00467457	0.00194153	-0.00133925	-0.00512913	-0.00927818	-0.0136263	-0.0182712	-0.0231548
-0.0383888	-0.0375164	-0.0366251	-0.0357947	-0.0350159	-0.0342723	-0.033574	-0.0328992	-0.0322051	-0.0314875	-0.0306822	-0.029586	-0.0279828	-0.0261462	-0.0242466	-0.0223086	-0.0203401	-0.0183369	-0.0162803	-0.0141356	-0.0118837	-0.00953471	-0.00714648	-0.00479262	-0.00251844	-0.000321528	0.00183538	0.00399739	0.00610048	0.00803955	0.00976611	0.0112452	0.0124376	0.0132941	0.0137715	0.0138535	0.0135054	0.0127332	0.0117744	0.0108991	0.00973326	0.0080788	0.00589803	0.00319511	-1.53933e-05	-0.00369042	-0.00772494	-0.0120284	-0.0165946	-0.0213796
-0.0391714	-0.0380458	-0.0369447	-0.0359109	-0.0349453	-0.0340303	-0.033168	-0.0323512	-0.0314772	-0.0305848	-0.0296132	-0.0283981	-0.0268596	-0.0250354	-0.0231475	-0.0212365	-0.0192998	-0.0173183	-0.0152663	-0.0131173	-0.0108771	-0.00855235	-0.00622674	-0.00395734	-0.00177616	0.000343291	0.00253851	0.00482366	0.00707524	0.00914616	0.010966	0.012494	0.0137084	0.0145809	0.0150608	0.0152245	0.0149817	0.0143543	0.0134483	0.0123659	0.0110973	0.00939076	0.00719612	0.0045118	0.001364	-0.00222156	-0.00617547	-0.0104251	-0.0149411	-0.0196475
-0.0398432	-0.0384529	-0.037162	-0.0359638	-0.0348451	-0.0337785	-0.0327469	-0.0317382	-0.0307071	-0.0296299	-0.0284624	-0.027138	-0.0256083	-0.023871	-0.0220501	-0.0202032	-0.0183311	-0.0164012	-0.0143802	-0.012248	-0.01	-0.00768399	-0.00538504	-0.00316249	-0.00104354	0.000977053	0.00324362	0.0056499	0.00801997	0.0102191	0.0121347	0.0137212	0.0149894	0.0159285	0.0164866	0.0166954	0.016534	0.0160032	0.0151448	0.0140029	0.0125815	0.0107923	0.00856801	0.00589274	0.00279057	-0.000719368	-0.00460149	-0.0088113	-0.0133156	-0.0179243
-0.0401737	-0.0387032	-0.0373021	-0.0359872	-0.0347458	-0.0335393	-0.0323465	-0.031167	-0.0299698	-0.0287253	-0.0274011	-0.0259644	-0.0243975	-0.0227158	-0.0209704	-0.0192044	-0.0174243	-0.015575	-0.0136115	-0.0115243	-0.00925493	-0.00690235	-0.00458242	-0.0023565	-0.000220902	0.00191141	0.00411303	0.00653921	0.0090466	0.0113374	0.0133356	0.0149925	0.0163217	0.0173318	0.0179478	0.0181876	0.0180905	0.0176188	0.0167868	0.0156157	0.0141083	0.0122418	0.00998517	0.0073234	0.00426897	0.000827556	-0.00298314	-0.00712848	-0.0115437	-0.016101
-0.0403601	-0.0388505	-0.0373905	-0.0360028	-0.0346576	-0.0333305	-0.0320073	-0.0306796	-0.0293296	-0.0279368	-0.02648	-0.0249425	-0.0233225	-0.0216403	-0.0199302	-0.0182184	-0.0165176	-0.0147394	-0.0128444	-0.0109249	-0.00858989	-0.00614127	-0.00375877	-0.00148696	0.000709653	0.00303189	0.00537866	0.00781265	0.0102819	0.0125733	0.0146233	0.0163487	0.0177349	0.018772	0.0194289	0.0197039	0.0196322	0.0191813	0.0183535	0.0171569	0.0155997	0.0136869	0.0114157	0.00878848	0.00579879	0.00242803	-0.00131026	-0.00536835	-0.00968392	-0.0142015
-0.0404706	-0.0389277	-0.0374517	-0.0360414	-0.0346176	-0.0331964	-0.0317617	-0.0303047	-0.0288191	-0.0272957	-0.025722	-0.0240858	-0.02239	-0.0206604	-0.0189305	-0.0172144	-0.0154551	-0.0136597	-0.0117984	-0.00994137	-0.00777119	-0.00523863	-0.00283471	-0.000524465	0.00180419	0.00423684	0.00672169	0.00920515	0.0116456	0.0139399	0.0159912	0.0177357	0.0191494	0.0202177	0.0209151	0.0212263	0.0211525	0.0206933	0.0198622	0.0186373	0.0170397	0.0151034	0.0128372	0.0103006	0.00740566	0.00410412	0.000423196	-0.0035605	-0.00780208	-0.0122711
-0.0404817	-0.0389684	-0.0375003	-0.0360748	-0.0346381	-0.033162	-0.0316325	-0.0300597	-0.0284526	-0.0268128	-0.025135	-0.0234005	-0.0216023	-0.0197779	-0.0179579	-0.0161359	-0.0142835	-0.0124025	-0.0104812	-0.00849109	-0.00633851	-0.00404401	-0.00176458	0.000471225	0.00281938	0.00539967	0.00802954	0.010564	0.0130406	0.0153449	0.0173986	0.0191231	0.0205415	0.0216472	0.0223801	0.0227116	0.0226542	0.0222074	0.0213661	0.0200992	0.018454	0.0165393	0.0144002	0.0119687	0.0091369	0.0058868	0.00226061	-0.00166361	-0.00584817	-0.0102716
-0.040428	-0.038974	-0.037557	-0.0361578	-0.0347376	-0.0332466	-0.0316237	-0.0299475	-0.0282311	-0.0264846	-0.0247131	-0.0228967	-0.020966	-0.0190158	-0.0170715	-0.0151289	-0.0131743	-0.0111938	-0.0091696	-0.00708024	-0.00491548	-0.00270957	-0.000536531	0.00153817	0.00379884	0.00666	0.00941909	0.012026	0.0145146	0.016818	0.0188411	0.0205282	0.0219163	0.0230809	0.0238402	0.0241857	0.0241732	0.0237735	0.0229338	0.0216359	0.0198871	0.018027	0.0161141	0.0137909	0.0110106	0.00779378	0.00420699	0.000343936	-0.00375603	-0.00808447
-0.0403501	-0.0389745	-0.0376413	-0.0363054	-0.0349027	-0.033376	-0.031714	-0.0299583	-0.0281459	-0.0262974	-0.0244207	-0.0225002	-0.0204669	-0.0184024	-0.0163415	-0.0142862	-0.012228	-0.0101498	-0.00802482	-0.00583334	-0.00359303	-0.001332	0.000923193	0.00319397	0.0056153	0.00824552	0.0109471	0.0135635	0.0160303	0.0183015	0.0203082	0.0220038	0.023413	0.0245485	0.0253108	0.0257258	0.0257588	0.0253932	0.024611	0.0233961	0.0217711	0.0199737	0.0180977	0.0158113	0.0130615	0.00986227	0.00627221	0.0025126	-0.00140461	-0.00557057
-0.0402524	-0.0389928	-0.0377783	-0.036543	-0.0351723	-0.0336299	-0.0319234	-0.0300943	-0.0281941	-0.0262507	-0.0242672	-0.022226	-0.0201138	-0.0179607	-0.0158013	-0.0136481	-0.0114974	-0.00933269	-0.0071061	-0.00479079	-0.0024295	-3.00024e-05	0.00239522	0.00484898	0.00734252	0.00987933	0.0124837	0.0150724	0.0174942	0.0197637	0.0217614	0.0234674	0.024882	0.025996	0.0267845	0.0272305	0.0273102	0.0270192	0.0263538	0.0253125	0.0239248	0.0222632	0.0203299	0.0180327	0.0153134	0.0121729	0.00870914	0.00509939	0.00130548	-0.00273757
-0.0401313	-0.0390205	-0.0379589	-0.0368519	-0.0354932	-0.0340143	-0.0322664	-0.0303512	-0.0283695	-0.0263499	-0.0242883	-0.0221549	-0.0199502	-0.0177143	-0.0154737	-0.0132393	-0.011008	-0.00875236	-0.00642335	-0.00400879	-0.00152307	0.00103917	0.0036266	0.00622484	0.00882061	0.0114142	0.0140076	0.0165476	0.0189489	0.0211543	0.0231145	0.0248025	0.0262058	0.0273196	0.0281364	0.0286263	0.0287758	0.0285838	0.0280579	0.0272096	0.0260134	0.0244843	0.0226118	0.0203642	0.0177194	0.0146922	0.011422	0.00793813	0.00423985	0.000347123
-0.0399846	-0.0390155	-0.0380286	-0.0369266	-0.0357136	-0.0344093	-0.0326421	-0.0306665	-0.0286335	-0.0265696	-0.0244769	-0.0222666	-0.0199628	-0.0176595	-0.0153639	-0.0130703	-0.0107824	-0.0084806	-0.0060725	-0.00351452	-0.00087781	0.00181636	0.0045396	0.00726858	0.00998869	0.0126682	0.0152855	0.0178028	0.0201692	0.0223357	0.0242643	0.025932	0.0273283	0.0284517	0.0293093	0.0298603	0.0301137	0.0300665	0.0296997	0.02901	0.0279864	0.0266075	0.0248517	0.0227141	0.0201959	0.0173348	0.0141925	0.0108093	0.00723395	0.00352658
-0.0398084	-0.0389668	-0.038018	-0.0369708	-0.0358106	-0.0345064	-0.0328769	-0.0309483	-0.0289271	-0.0268448	-0.0247089	-0.0224426	-0.0200902	-0.0177462	-0.0154323	-0.0131228	-0.0107907	-0.0084735	-0.00602953	-0.00328548	-0.000478043	0.00234284	0.00515572	0.00797356	0.0107872	0.0135416	0.0161946	0.0187179	0.0210795	0.0232357	0.0251509	0.0268072	0.0282107	0.0293752	0.0302772	0.0308899	0.0312742	0.0314188	0.0312271	0.0307005	0.0298499	0.0286411	0.0270265	0.0250236	0.0226432	0.0199161	0.0168887	0.013605	0.0101456	0.00663466
-0.0396234	-0.0389121	-0.0379933	-0.0369865	-0.0358537	-0.0345441	-0.0329907	-0.0312024	-0.0292409	-0.0271449	-0.0249546	-0.0226701	-0.0203047	-0.0179376	-0.0155888	-0.01326	-0.0109376	-0.00857353	-0.00608106	-0.00330208	-0.000354332	0.00257092	0.00544822	0.00832477	0.0112333	0.0140606	0.0167458	0.0192809	0.0216719	0.0238456	0.0257711	0.027423	0.0288184	0.0300652	0.031065	0.0317367	0.0323213	0.0326581	0.0326617	0.032328	0.0316397	0.0305803	0.0291235	0.0272619	0.0250075	0.0223973	0.0194913	0.0163008	0.0128996	0.00959917
-0.0394347	-0.038771	-0.0379612	-0.0370201	-0.0359293	-0.0346488	-0.0331817	-0.031527	-0.0296079	-0.0274826	-0.0252548	-0.0229494	-0.0206034	-0.0182422	-0.0158745	-0.013506	-0.0111229	-0.00868861	-0.00618157	-0.00339851	-0.000399311	0.00256571	0.00555319	0.00847581	0.0114425	0.0143129	0.0170242	0.0195816	0.021982	0.0241944	0.0261776	0.0278954	0.02936	0.030695	0.0318075	0.0326723	0.0333322	0.0337568	0.0339252	0.0337808	0.0332729	0.0323835	0.0310992	0.0293996	0.0272914	0.0248041	0.0220711	0.0190286	0.0156773	0.0126269
-0.039399	-0.0387868	-0.0380259	-0.0371342	-0.0361029	-0.0348728	-0.03348	-0.031869	-0.0299546	-0.0278305	-0.0255904	-0.0232909	-0.0209647	-0.0186291	-0.0162804	-0.0138893	-0.0113893	-0.00883353	-0.00618618	-0.00337985	-0.000428363	0.00259133	0.00562146	0.00860632	0.011531	0.0143549	0.0170362	0.0195767	0.0219967	0.0242839	0.0263849	0.0282528	0.0298809	0.0312831	0.032461	0.033427	0.0341683	0.0346224	0.0350091	0.0350656	0.0347422	0.0340476	0.0329508	0.0314324	0.0295097	0.0272364	0.0247161	0.0219904	0.0191067	0.01628
-0.0395705	-0.0389751	-0.0382253	-0.0373508	-0.0363438	-0.0351834	-0.0338593	-0.0322974	-0.0303727	-0.0282584	-0.0260107	-0.0237024	-0.0213626	-0.0190048	-0.0166222	-0.0141878	-0.0116812	-0.00909064	-0.00637879	-0.00353759	-0.000585898	0.00244438	0.00549339	0.00849216	0.0113985	0.0141793	0.0168084	0.0192931	0.0217083	0.0240924	0.0263552	0.0283817	0.0301506	0.0316608	0.0329185	0.0339746	0.0349182	0.0356034	0.0360719	0.0362681	0.0361231	0.0355963	0.0346655	0.0333434	0.0316409	0.0295689	0.0273364	0.0250031	0.0225197	0.0199225
-0.0398822	-0.0392706	-0.0385494	-0.0377205	-0.0367614	-0.0356378	-0.0343085	-0.0327237	-0.0308672	-0.0287831	-0.0265476	-0.0242312	-0.0218723	-0.0194895	-0.0170875	-0.014659	-0.0121804	-0.00960179	-0.00687549	-0.00400937	-0.00104853	0.00198952	0.00507806	0.00809587	0.0110069	0.0137847	0.0164221	0.0189098	0.0212347	0.0237602	0.0261449	0.0283004	0.0301955	0.0318264	0.0332173	0.0344429	0.0355133	0.0363879	0.0370198	0.0373657	0.0373771	0.0370186	0.0362778	0.0351838	0.0337432	0.031972	0.0300302	0.0279676	0.0257627	0.0233969
-0.0401308	-0.0396293	-0.0390142	-0.0382859	-0.0374147	-0.036356	-0.0350528	-0.0334687	-0.0316166	-0.029515	-0.0272731	-0.0249517	-0.0225896	-0.0202092	-0.0178214	-0.0154272	-0.0130134	-0.0104942	-0.0077378	-0.00484204	-0.0018183	0.00126482	0.00435567	0.00739067	0.0103289	0.0131473	0.0158795	0.0184857	0.0209712	0.0234189	0.0258063	0.0280236	0.030021	0.0317685	0.0332709	0.034579	0.0357917	0.0368595	0.0376748	0.0381936	0.0383882	0.03824	0.0377426	0.0369013	0.0357339	0.0342813	0.0326072	0.030761	0.0287854	0.0266795
-0.0404358	-0.0401391	-0.0396922	-0.0391044	-0.0383526	-0.0373938	-0.0361433	-0.0345492	-0.0326347	-0.0304918	-0.0282262	-0.0258996	-0.0235441	-0.0211764	-0.0188038	-0.0164254	-0.0140228	-0.011526	-0.00888974	-0.00603232	-0.00297213	0.000161307	0.00327115	0.00632974	0.00931027	0.0122099	0.0150407	0.0177549	0.0203551	0.0228577	0.0252486	0.0275182	0.0296003	0.0314518	0.0330649	0.034457	0.0357839	0.0369943	0.0379639	0.0386549	0.0390436	0.0391153	0.0388636	0.038291	0.0374123	0.0362541	0.0348443	0.0332082	0.0315102	0.0297452
-0.0410478	-0.040938	-0.0406508	-0.0401899	-0.0395571	-0.0387614	-0.0376215	-0.0359875	-0.0338935	-0.0316634	-0.029377	-0.0270608	-0.0247279	-0.0223827	-0.0200226	-0.017638	-0.0152127	-0.0127286	-0.0101677	-0.0074024	-0.00439302	-0.00130302	0.00180238	0.00488595	0.00792212	0.0109054	0.0138157	0.0166236	0.0193173	0.0219203	0.0244	0.0267286	0.0288776	0.0308236	0.0325619	0.0341153	0.0355218	0.0367724	0.0378436	0.0386928	0.0392773	0.0395771	0.0395823	0.0392855	0.0387002	0.0378513	0.0367614	0.0354675	0.0340892	0.0325863
-0.0421461	-0.0421247	-0.0418892	-0.0414592	-0.0408567	-0.0400616	-0.0388567	-0.0371432	-0.0350764	-0.0328865	-0.0306516	-0.0283939	-0.0261184	-0.0238225	-0.0214983	-0.0191316	-0.0167075	-0.0142136	-0.0116266	-0.00889651	-0.00603106	-0.00307201	-1.30819e-05	0.00309983	0.00618426	0.0092258	0.0122055	0.0151026	0.0179035	0.0205972	0.0231594	0.0255656	0.0277953	0.0298315	0.0316675	0.0333175	0.034821	0.0361625	0.0373158	0.0383038	0.0391007	0.0396477	0.039914	0.0398803	0.0395819	0.039065	0.0383547	0.0374618	0.0363932	0.0351289
-0.0437295	-0.0436901	-0.04338	-0.0428377	-0.042085	-0.0410904	-0.0397512	-0.0380639	-0.0361426	-0.0340965	-0.03199	-0.0298491	-0.027677	-0.0254666	-0.0232081	-0.0208897	-0.018495	-0.0160071	-0.0134124	-0.0107054	-0.00789127	-0.00497652	-0.00196963	0.00109403	0.0041704	0.00723297	0.010263	0.0132403	0.0161391	0.0189286	0.0215786	0.0240674	0.0263849	0.0285186	0.0304541	0.0321976	0.0338019	0.0352839	0.0364947	0.0376118	0.0386949	0.0394902	0.0399658	0.0401342	0.0400717	0.0398917	0.0395829	0.0390686	0.0383171	0.0373179
-0.045755	-0.0455694	-0.0450555	-0.0442903	-0.0433043	-0.0421184	-0.0407536	-0.0390622	-0.0372275	-0.0353216	-0.0333729	-0.03139	-0.0293626	-0.0272717	-0.0251038	-0.0228571	-0.0205135	-0.0180511	-0.0154608	-0.0127563	-0.00996979	-0.00711714	-0.00415827	-0.00112223	0.00193222	0.00499328	0.00805905	0.011114	0.0141222	0.0170255	0.0197803	0.022361	0.0247505	0.0270039	0.0290746	0.0309752	0.0327622	0.0344345	0.0359298	0.037248	0.0383863	0.0392866	0.039898	0.0402014	0.0402153	0.0404662	0.0405735	0.0403901	0.0399188	0.0391654
-0.0480948	-0.0475342	-0.0467563	-0.0457676	-0.0445348	-0.0431477	-0.0416453	-0.0400195	-0.0383011	-0.0365376	-0.0347562	-0.0329539	-0.0311013	-0.029166	-0.0270581	-0.0248714	-0.0225927	-0.0201349	-0.017513	-0.0147945	-0.0120798	-0.00930838	-0.00639399	-0.00338422	-0.000375402	0.00267201	0.00576034	0.00886892	0.0120256	0.0150384	0.0178931	0.0205938	0.0231293	0.025491	0.0276762	0.0296792	0.0315985	0.0334829	0.0351992	0.0367135	0.0380002	0.0390425	0.0398393	0.040417	0.0408398	0.0412521	0.041515	0.041525	0.0412551	0.0407001
-0.0496162	-0.0488495	-0.0480333	-0.04696	-0.0455112	-0.0440205	-0.0424885	-0.0409111	-0.039295	-0.0376529	-0.0359924	-0.0343126	-0.0326124	-0.0308368	-0.0287142	-0.0264806	-0.0241795	-0.0217294	-0.0191834	-0.0165935	-0.0139754	-0.0113063	-0.00845321	-0.00533318	-0.00222294	0.000855453	0.00393631	0.00704637	0.010142	0.0131479	0.0160323	0.0188083	0.0214689	0.0239796	0.026322	0.0285007	0.0305407	0.032465	0.0343449	0.0360312	0.0374906	0.038735	0.039787	0.0406748	0.0413975	0.0419565	0.0423238	0.0424601	0.0423391	0.0419476
-0.0496131	-0.0490795	-0.0482803	-0.0472278	-0.0459596	-0.0445824	-0.0431294	-0.0416461	-0.0401394	-0.0386076	-0.0370423	-0.0354268	-0.0337302	-0.0319014	-0.0299022	-0.0277469	-0.0254615	-0.0230636	-0.0205866	-0.0180712	-0.0154119	-0.0126247	-0.00973935	-0.0067158	-0.00365232	-0.000600383	0.00243586	0.00546013	0.00847726	0.0114432	0.0142988	0.0170539	0.0198419	0.0224935	0.024971	0.0273011	0.0295185	0.0316083	0.0335511	0.0353283	0.0369289	0.0383638	0.0396396	0.0407438	0.0416615	0.042378	0.0428772	0.0431425	0.0431602	0.0429205
-0.049265	-0.0488275	-0.0481114	-0.0471716	-0.0460488	-0.0448122	-0.0435106	-0.0421714	-0.0408047	-0.0394051	-0.0379557	-0.0364284	-0.0347957	-0.0330054	-0.0310487	-0.0289313	-0.0266701	-0.0242758	-0.0217253	-0.0190937	-0.016393	-0.0136062	-0.010741	-0.00783132	-0.00489229	-0.00193694	0.00102574	0.00398628	0.00697709	0.0099851	0.0129102	0.0157469	0.018522	0.0211853	0.0236967	0.0260937	0.0284776	0.0306933	0.0327287	0.0345754	0.0362411	0.0378054	0.0392755	0.0405752	0.0416632	0.0425263	0.0431603	0.0435593	0.0437155	0.0436225
-0.0488298	-0.0484584	-0.0477892	-0.0469245	-0.0459217	-0.0448227	-0.043663	-0.0424678	-0.0412505	-0.0400013	-0.0386933	-0.0373166	-0.0358207	-0.0341434	-0.0322505	-0.0301279	-0.0277967	-0.0252977	-0.0226819	-0.0199966	-0.0172691	-0.014507	-0.0117182	-0.00891572	-0.00609132	-0.00320487	-0.000255552	0.00272947	0.00576886	0.00881081	0.0117805	0.0146587	0.0174356	0.0201016	0.0226587	0.0251337	0.0275364	0.0298159	0.031938	0.0338869	0.0356693	0.0373365	0.0389202	0.0403225	0.0415038	0.0424656	0.0432212	0.0437613	0.0440622	0.0441109
-0.0481204	-0.047822	-0.0472709	-0.0465216	-0.0456263	-0.0446308	-0.0435753	-0.0424881	-0.0413837	-0.0402649	-0.0391251	-0.0379479	-0.0366956	-0.0352884	-0.0335758	-0.0314372	-0.0289583	-0.0262854	-0.0235525	-0.0208055	-0.0180621	-0.0153247	-0.0125923	-0.00987708	-0.00714395	-0.00416735	-0.00115286	0.00186936	0.00489282	0.00789155	0.0108366	0.0137056	0.0164832	0.0191594	0.0217325	0.0242238	0.0266388	0.0289755	0.0311939	0.0332658	0.0351954	0.0369893	0.0386283	0.0400727	0.0412879	0.042255	0.0431839	0.0438856	0.0443304	0.0445147
-0.0471868	-0.0468877	-0.0464375	-0.0458559	-0.0451352	-0.0441817	-0.0431729	-0.0421507	-0.0411218	-0.0400887	-0.0390535	-0.0380163	-0.0369713	-0.0358985	-0.0346667	-0.0325226	-0.0297636	-0.0269324	-0.0241237	-0.0213449	-0.0185953	-0.0158625	-0.0131276	-0.0103681	-0.00755533	-0.00467666	-0.00174223	0.00122186	0.00418442	0.00712842	0.0100352	0.0128855	0.0156644	0.0183628	0.0209734	0.0234785	0.0258559	0.0282199	0.0305212	0.0326461	0.0346235	0.0365441	0.0383367	0.039914	0.0412624	0.0423961	0.0433388	0.044097	0.0446456	0.0449529
-0.0457606	-0.0454881	-0.0450431	-0.0444696	-0.0437922	-0.0430257	-0.042181	-0.041277	-0.0403244	-0.0393286	-0.0383002	-0.0372435	-0.036139	-0.0349333	-0.033516	-0.0316454	-0.0292622	-0.0266651	-0.0240183	-0.0213426	-0.0186741	-0.016006	-0.0133144	-0.010591	-0.00782948	-0.00502173	-0.00217538	0.000695658	0.00357952	0.00647337	0.00936078	0.0122127	0.0150065	0.0177445	0.0204418	0.0230494	0.0255399	0.0279225	0.0302141	0.0323954	0.0344434	0.0364291	0.038307	0.039977	0.0414049	0.0425732	0.043509	0.0444313	0.0451075	0.0455258
-0.0440851	-0.0437796	-0.0433291	-0.0427792	-0.042154	-0.0414683	-0.0407296	-0.0399353	-0.0390312	-0.0380069	-0.0369115	-0.0357736	-0.0345648	-0.0331669	-0.0315311	-0.0296878	-0.0276332	-0.0254039	-0.0230604	-0.0206469	-0.0181892	-0.0156859	-0.0131171	-0.0105159	-0.0078647	-0.00517089	-0.00244618	0.000310293	0.00309869	0.00595184	0.00885986	0.0117647	0.0146418	0.0174776	0.0202694	0.0229817	0.0255706	0.0280158	0.0303513	0.0326775	0.0348678	0.0369016	0.0387687	0.0404668	0.041964	0.0432469	0.0443272	0.0452134	0.0459075	0.0463636
-0.0423757	-0.0420581	-0.0415859	-0.0410219	-0.0404	-0.0397263	-0.0389982	-0.0381854	-0.0372781	-0.0361818	-0.0349893	-0.0337507	-0.0324391	-0.0309241	-0.0292311	-0.0274332	-0.0255354	-0.0235435	-0.021458	-0.0193207	-0.0171187	-0.0147718	-0.0123858	-0.00997854	-0.00753498	-0.00503895	-0.00248228	0.000140242	0.00284817	0.0056568	0.00856649	0.0115562	0.0145682	0.0175463	0.0204975	0.0233524	0.0260765	0.0286628	0.0311148	0.0334426	0.0356462	0.0377038	0.0396024	0.0413329	0.0428838	0.0442473	0.0454198	0.0463962	0.0471724	0.0477458
-0.0407997	-0.0403588	-0.0398315	-0.0392334	-0.0385761	-0.0378596	-0.0370521	-0.0361196	-0.0350725	-0.0339022	-0.0326217	-0.0312602	-0.0298102	-0.0282565	-0.0266032	-0.0248664	-0.0230591	-0.0211902	-0.0192664	-0.0172872	-0.0152389	-0.0131303	-0.0109939	-0.00883707	-0.00666088	-0.00443944	-0.00208591	0.000399187	0.0029823	0.00564197	0.00850064	0.0117205	0.0149855	0.0181602	0.0212224	0.0241587	0.0269583	0.0296148	0.032125	0.0344897	0.0367082	0.0387763	0.0406951	0.0424608	0.0440594	0.0454866	0.0467654	0.047914	0.0488759	0.0496316
-0.0393896	-0.0388103	-0.0381693	-0.0374781	-0.0367435	-0.0359603	-0.0350443	-0.0339066	-0.0326851	-0.0313904	-0.0300154	-0.0285678	-0.027049	-0.0254615	-0.0238098	-0.0220968	-0.0203273	-0.018508	-0.0166469	-0.014751	-0.0128255	-0.0108667	-0.00888147	-0.00689012	-0.00490094	-0.00291204	-0.000896001	0.00172664	0.00445427	0.0072344	0.0101419	0.0132232	0.016377	0.0194912	0.0225158	0.0254301	0.0282239	0.0308886	0.0334153	0.0357975	0.0380318	0.0401205	0.042075	0.0438989	0.0455863	0.0471426	0.0485657	0.0498478	0.0509622	0.0518885
-0.0379006	-0.0372267	-0.0364766	-0.0356647	-0.034793	-0.0338328	-0.0327062	-0.0314408	-0.0300992	-0.0287013	-0.0272514	-0.0257376	-0.0241463	-0.0225099	-0.0208489	-0.019154	-0.0173843	-0.0155565	-0.0136935	-0.0118145	-0.00992172	-0.00800755	-0.00606546	-0.00409372	-0.00208873	-1.99507e-05	0.00221964	0.00465696	0.00725863	0.00997995	0.0128098	0.0157175	0.0186433	0.0215493	0.0244037	0.0271835	0.0298895	0.0325044	0.0350068	0.0373883	0.0396447	0.0417842	0.0438009	0.0456758	0.0473982	0.0489979	0.050608	0.0520474	0.0532976	0.0543534
-0.0361361	-0.0354175	-0.0345832	-0.0336441	-0.0326021	-0.0314463	-0.0301749	-0.028802	-0.0273468	-0.0258263	-0.0242518	-0.022631	-0.0209723	-0.0192865	-0.0175834	-0.0158669	-0.0141332	-0.0122643	-0.0103816	-0.00849281	-0.00659212	-0.00466184	-0.00268455	-0.000665142	0.00139533	0.00350886	0.00572099	0.00807765	0.0106107	0.0132451	0.0159407	0.0186627	0.0213855	0.0240854	0.0267449	0.0293551	0.0319179	0.0344351	0.0368916	0.0392637	0.0415361	0.0437097	0.0457851	0.0477413	0.049577	0.0513094	0.0529416	0.0544398	0.0557708	0.0569178
-0.0341243	-0.0333467	-0.0324502	-0.0314242	-0.0302546	-0.0289527	-0.027544	-0.0260467	-0.024456	-0.0227981	-0.0210971	-0.0193642	-0.0176084	-0.0158368	-0.0140533	-0.012257	-0.0104407	-0.00859849	-0.00673691	-0.00486532	-0.00298327	-0.00104412	0.000995549	0.00306789	0.00517624	0.00733295	0.00955579	0.0118678	0.0143077	0.0168273	0.0193824	0.0219432	0.0244874	0.026999	0.0294662	0.0318826	0.0342575	0.0366733	0.0390782	0.0414191	0.043686	0.0458769	0.047989	0.0500014	0.0519027	0.0536904	0.055363	0.0569192	0.0583234	0.0595493
-0.0318405	-0.0310006	-0.030042	-0.0289402	-0.0276245	-0.0261906	-0.0246756	-0.0230644	-0.0213483	-0.019578	-0.017768	-0.0159315	-0.014079	-0.0122181	-0.0103532	-0.00848566	-0.00661472	-0.00473972	-0.00286182	-0.000982481	0.00090324	0.00283151	0.00485347	0.00690577	0.00899675	0.0111466	0.013386	0.0157471	0.0181845	0.0206458	0.0231	0.0255284	0.0279202	0.0302721	0.032587	0.0348678	0.0371213	0.0393565	0.0415852	0.0438494	0.0460824	0.0482651	0.0503784	0.0523994	0.0543035	0.0561199	0.0579241	0.0595665	0.061038	0.0623273
-0.0290837	-0.0281548	-0.0270693	-0.0258076	-0.0244372	-0.0229713	-0.0214006	-0.0197163	-0.017935	-0.0160871	-0.0141975	-0.0122826	-0.0103538	-0.00842151	-0.0064934	-0.00457068	-0.0026487	-0.00072023	0.00121766	0.00316069	0.00510375	0.00704878	0.00901756	0.0110138	0.0130531	0.0151953	0.0175201	0.0199511	0.0223827	0.0247811	0.0271324	0.029429	0.0316686	0.0338566	0.0359989	0.0380971	0.0401588	0.0422007	0.0442699	0.046438	0.0486389	0.0508118	0.0529605	0.0550933	0.0571469	0.0590793	0.060877	0.0625428	0.0640378	0.0653514
-0.0255492	-0.0245173	-0.0233576	-0.0220891	-0.0207373	-0.0193115	-0.017714	-0.01595	-0.0141166	-0.012218	-0.0102763	-0.00832086	-0.00635077	-0.0043731	-0.00240606	-0.000456054	0.00148692	0.00346338	0.00550421	0.00756508	0.00961436	0.0116495	0.0136825	0.0157354	0.0178475	0.0200654	0.0223652	0.0246908	0.0270025	0.0292742	0.0314898	0.0336404	0.0357234	0.0377423	0.0397081	0.0416407	0.0435692	0.0455247	0.0475299	0.0495971	0.0517313	0.0539042	0.0560499	0.0582264	0.0603222	0.0622848	0.0640957	0.0657442	0.0672238	0.0685319
-0.0214447	-0.0203375	-0.019121	-0.0178019	-0.0163844	-0.0148685	-0.0132557	-0.0115603	-0.00976391	-0.00785309	-0.00589859	-0.00392422	-0.00193859	5.1488e-05	0.00203816	0.00401546	0.00598565	0.00800175	0.0101511	0.012321	0.0144691	0.0165932	0.0186993	0.0207968	0.0229054	0.0250865	0.0273452	0.0296001	0.0318158	0.0339745	0.0360635	0.0380737	0.0399998	0.0418409	0.043603	0.0453067	0.0470073	0.0488937	0.0510821	0.053296	0.0554726	0.0576831	0.0598617	0.0619445	0.0639168	0.0657628	0.0674687	0.0690248	0.0704254	0.0716683
-0.0171617	-0.0159874	-0.0147049	-0.0133213	-0.0118465	-0.0102873	-0.00864089	-0.00690661	-0.00509052	-0.00320132	-0.00125703	0.000722437	0.00272214	0.00473336	0.00675523	0.00880544	0.0109077	0.0130464	0.0152105	0.0173861	0.0195566	0.0217104	0.0238426	0.0259567	0.0280692	0.03021	0.0323803	0.0345455	0.0366767	0.0387543	0.0407643	0.0426979	0.0445513	0.0463274	0.0480388	0.0497203	0.051467	0.0534094	0.055491	0.0576121	0.0597165	0.061782	0.0637921	0.0657172	0.0675314	0.0692183	0.0707677	0.0721737	0.0734344	0.0745514
-0.0129336	-0.0117115	-0.0103859	-0.00892815	-0.00739229	-0.00579247	-0.00413158	-0.00241764	-0.000542683	0.00140443	0.00338436	0.00539207	0.00742421	0.00948013	0.0115633	0.0136804	0.0158324	0.0180098	0.0202005	0.0223932	0.0245782	0.0267474	0.0288951	0.0310179	0.033114	0.0351823	0.0372263	0.0392797	0.041364	0.0434137	0.045402	0.0473244	0.0491845	0.0509915	0.0527618	0.0545222	0.0563089	0.0581375	0.0600688	0.0620077	0.0639156	0.0657761	0.0675726	0.0692862	0.0708981	0.0723914	0.0737522	0.0749707	0.0760424	0.0769752
-0.00876772	-0.00749041	-0.00608599	-0.00457244	-0.00299424	-0.00135313	0.000359301	0.0021465	0.00399626	0.00590085	0.00785267	0.00984592	0.0118778	0.013948	0.016055	0.0181941	0.0203587	0.0225442	0.0247479	0.0269582	0.0291631	0.0313523	0.0335172	0.0356519	0.0377525	0.0398178	0.041851	0.0438612	0.0458564	0.0478286	0.0497619	0.0516459	0.0534767	0.0552696	0.057053	0.0588138	0.0605748	0.0623521	0.0641232	0.0658646	0.0675585	0.0691946	0.0707822	0.0723015	0.0737324	0.0750634	0.0762812	0.077373	0.0783317	0.0791607
-0.00446848	-0.00316101	-0.00176911	-0.00029732	0.00124817	0.00286226	0.00454157	0.00628265	0.00808062	0.00993006	0.011827	0.0137696	0.0157571	0.0178011	0.0199265	0.0220819	0.0242547	0.0264316	0.0286038	0.0308097	0.0330381	0.0352412	0.0374146	0.0395549	0.0416598	0.0437273	0.0457563	0.0477459	0.0496949	0.0516018	0.0534714	0.0553427	0.0571692	0.0589511	0.0606875	0.0623776	0.0640201	0.0656769	0.067318	0.068899	0.0704125	0.0718522	0.0732217	0.0745202	0.0757228	0.0769352	0.0780925	0.0791319	0.080051	0.0808494
-0.000305845	0.000896721	0.00220964	0.00360575	0.00506274	0.00659018	0.00819841	0.00988167	0.0116216	0.013408	0.0152478	0.017137	0.0190642	0.0210828	0.0231908	0.0253209	0.0274619	0.0296085	0.0317567	0.033904	0.0360494	0.0381877	0.0403085	0.0424026	0.0444638	0.0464883	0.0484736	0.0504184	0.0523227	0.0541871	0.0560132	0.0578011	0.0595495	0.061257	0.0629237	0.0645513	0.0661404	0.067688	0.069187	0.0706301	0.0720119	0.0733294	0.0745818	0.0757689	0.07689	0.0779432	0.0789244	0.0798251	0.0806347	0.0813436
0.00367627	0.00481338	0.00599126	0.00721004	0.00848071	0.00989942	0.0114438	0.013065	0.014762	0.0165125	0.018303	0.0201327	0.0220019	0.0239112	0.0258593	0.027841	0.0298488	0.0318749	0.0339121	0.0359534	0.0379914	0.0400187	0.0420287	0.0440155	0.0459733	0.0478966	0.0497818	0.0516276	0.0534339	0.0552001	0.0569247	0.0586057	0.0602417	0.0618329	0.0633823	0.0648954	0.0663749	0.0678155	0.0692072	0.0705415	0.0718128	0.0730178	0.0741561	0.0752321	0.0762513	0.0772047	0.0780853	0.0788875	0.0796059	0.0802278
0.00746636	0.00853663	0.00964616	0.0108032	0.012019	0.0133048	0.0146661	0.0160999	0.0175975	0.0191482	0.0207418	0.0223711	0.0240406	0.0257764	0.0275801	0.0294208	0.0312762	0.0331342	0.0349995	0.0368954	0.0388045	0.0406972	0.0425632	0.0444064	0.04622	0.0479896	0.0497128	0.0513894	0.05303	0.0546418	0.0562161	0.0577534	0.0592458	0.0606836	0.0620608	0.0633768	0.0647053	0.066035	0.0673284	0.0685631	0.0697249	0.0708158	0.0718434	0.0728186	0.0737509	0.0746385	0.0754671	0.0762198	0.0768824	0.0774435
0.0109918	0.0119347	0.0129026	0.0139017	0.0149413	0.0160331	0.0171898	0.0184503	0.0198347	0.0212712	0.0227497	0.0242636	0.0258098	0.0273871	0.0289885	0.0306031	0.0322228	0.0339253	0.0356235	0.0373048	0.0389676	0.0406094	0.0422855	0.0439443	0.0455538	0.0471106	0.0486166	0.0500829	0.0515291	0.052954	0.0543461	0.0557121	0.0570522	0.0583732	0.0596514	0.0608793	0.0620515	0.0631663	0.0642186	0.0652015	0.066114	0.0669734	0.0677925	0.0685701	0.0693708	0.0703007	0.0711502	0.0718995	0.0725384	0.0730603
0.014257	0.0150821	0.0159071	0.0167333	0.0175664	0.0184239	0.0193648	0.0204966	0.0218074	0.0232006	0.0246263	0.0260699	0.0275182	0.028966	0.0304139	0.0318659	0.0333194	0.0347669	0.0362033	0.0376252	0.03903	0.0404148	0.0417764	0.0431135	0.0444253	0.0457047	0.0469514	0.0481734	0.0493806	0.0505753	0.0517587	0.0529195	0.0540837	0.0552278	0.0563258	0.0573717	0.0583601	0.0592869	0.0601491	0.0609464	0.0616828	0.0623684	0.0630265	0.0637115	0.0644525	0.0651958	0.0658915	0.0665119	0.0670398	0.067464
0.017283	0.0180894	0.0188967	0.0197111	0.0205442	0.0214133	0.0223393	0.0233352	0.0243942	0.0254981	0.0266324	0.0277872	0.0289557	0.0301336	0.0313207	0.0325192	0.0337217	0.0349163	0.0360956	0.0372545	0.0383892	0.0394971	0.040582	0.0416514	0.0426909	0.0436982	0.0446737	0.0456193	0.046538	0.0474357	0.0483324	0.0492652	0.0502029	0.0511161	0.051997	0.0528429	0.0536518	0.054422	0.0551536	0.0558482	0.0565086	0.0571378	0.0577381	0.0583104	0.0588529	0.0593608	0.0598255	0.0602458	0.0606179	0.060914
0.0197395	0.0205278	0.0213098	0.0220868	0.0228622	0.0236417	0.0244352	0.0252515	0.0260869	0.0269327	0.0277854	0.0286499	0.0295393	0.0304579	0.0313888	0.0323176	0.0332419	0.0341681	0.0350914	0.0359963	0.0368728	0.0377172	0.0385287	0.0393073	0.0400534	0.0407676	0.0414508	0.0421052	0.0427347	0.0433474	0.043963	0.0446022	0.0452485	0.0458848	0.0465004	0.0470956	0.0476839	0.0482455	0.0487782	0.0492933	0.0497942	0.0502699	0.0507186	0.0511416	0.0515463	0.0519564	0.0523333	0.0526644	0.0529411	0.0531553
0.0212762	0.0220067	0.0227155	0.0234022	0.0240679	0.0247174	0.0253635	0.0260186	0.0266754	0.0273351	0.0279966	0.0286619	0.0293379	0.0300225	0.030706	0.0313795	0.0320385	0.0326813	0.0333057	0.0339066	0.0344785	0.0350176	0.0355223	0.0359931	0.036434	0.0368536	0.0372516	0.0376287	0.0379898	0.03834	0.0386902	0.0390589	0.0394171	0.0397606	0.0400849	0.0403884	0.040675	0.0409512	0.0412155	0.0414649	0.0417018	0.0419322	0.0421661	0.0424158	0.0426797	0.0429543	0.0432309	0.0434966	0.0437365	0.043936
0.0218903	0.0225396	0.0231609	0.0237546	0.0243221	0.0248651	0.0253856	0.0258852	0.0263645	0.0268242	0.0272668	0.0277137	0.0281952	0.0286705	0.0291228	0.0295476	0.0299427	0.0303064	0.0306376	0.0309355	0.0312005	0.0314334	0.0316346	0.031804	0.0319428	0.0320581	0.0321665	0.0322921	0.0324472	0.0326194	0.0327891	0.0329438	0.0330755	0.0331779	0.0332479	0.033284	0.033284	0.0332463	0.033171	0.0330594	0.0329141	0.0327412	0.0325535	0.0323747	0.0322496	0.0322441	0.0324273	0.0327542	0.0330875	0.0333744
0.0216648	0.0221818	0.0226671	0.0231216	0.0235462	0.0239422	0.0243111	0.0246542	0.0249735	0.0252708	0.0255485	0.0258091	0.026054	0.0262813	0.0264864	0.0266651	0.0268142	0.0269323	0.0270197	0.0270784	0.0271107	0.0271181	0.0271023	0.0270618	0.0269946	0.0269092	0.0268327	0.0267997	0.0268038	0.0268077	0.0267875	0.0267372	0.0266775	0.0266069	0.0265098	0.026369	0.0261836	0.0259548	0.0256847	0.0253795	0.0250504	0.0247273	0.0244561	0.0241767	0.0239077	0.0236819	0.0235367	0.0234831	0.0234869	0.0234975
0.0207281	0.0210278	0.0212998	0.0215451	0.021765	0.0219613	0.0221355	0.0222881	0.0224189	0.0225276	0.0226153	0.0226859	0.0227427	0.0227818	0.0227976	0.0227891	0.0227581	0.0227065	0.0226342	0.0225446	0.0224476	0.0223417	0.0222201	0.0220829	0.0219327	0.0217729	0.0216061	0.0214336	0.0212551	0.0210694	0.0208746	0.0206719	0.020465	0.0202407	0.0199943	0.0197258	0.0194341	0.0191152	0.0187697	0.0184053	0.0180438	0.017721	0.0174376	0.0171921	0.0169571	0.0167127	0.0164556	0.0161841	0.0158973	0.0155942
0.0191197	0.0191368	0.0191296	0.019102	0.019059	0.0190115	0.0189936	0.0189661	0.0189303	0.0188846	0.0188235	0.0187455	0.0186491	0.0185334	0.0183986	0.0182463	0.0180765	0.0178864	0.0176741	0.0174398	0.0171856	0.0169198	0.0166522	0.0163733	0.016087	0.0157974	0.0155075	0.0152188	0.0149324	0.0146502	0.0143732	0.0140946	0.0138083	0.0135107	0.0131994	0.0128735	0.0125324	0.0121767	0.0118079	0.0114293	0.0110453	0.010661	0.0102801	0.00990382	0.00953017	0.00915464	0.00877137	0.00837412	0.0079571	0.00751532
0.0171352	0.0168891	0.0166284	0.0163574	0.0160835	0.0158194	0.0155801	0.0153669	0.0151638	0.0149551	0.014732	0.0144918	0.0142469	0.0139999	0.0137309	0.0134353	0.0131114	0.0127581	0.0123753	0.011965	0.0115297	0.0110723	0.0105981	0.0101157	0.00963441	0.00916241	0.00871223	0.00831752	0.00799882	0.0077131	0.00742453	0.00711716	0.00678288	0.00641691	0.00601625	0.00558048	0.00514309	0.00475624	0.00433721	0.00387633	0.00337434	0.00283493	0.00226701	0.00169077	0.00114295	0.000656215	0.00020617	-0.000248989	-0.000731082	-0.00124944
0.0150604	0.0146079	0.0141525	0.0136955	0.0132577	0.0128321	0.0124133	0.0120032	0.011602	0.0112081	0.0108184	0.0104289	0.0100355	0.00963422	0.00922209	0.00879646	0.00835423	0.00789181	0.00740598	0.00689455	0.00635685	0.00579465	0.00521451	0.00463413	0.0040889	0.00359654	0.00313512	0.00268909	0.00225278	0.00182133	0.00138904	0.000951619	0.000508574	6.19774e-05	-0.000389796	-0.000855039	-0.00134357	-0.00186276	-0.00241735	-0.00301005	-0.00364173	-0.00431107	-0.00501371	-0.00574109	-0.00647979	-0.00721075	-0.0078964	-0.00851349	-0.00912064	-0.00975448
0.0128137	0.0121797	0.0115385	0.010884	0.0102144	0.00953056	0.00883687	0.00815065	0.00757709	0.00714168	0.00672075	0.0062894	0.00584551	0.0053915	0.00493148	0.00446928	0.00400621	0.0035406	0.00306932	0.00258955	0.00209949	0.00159841	0.00108649	0.000564392	3.31627e-05	-0.000505475	-0.00105105	-0.00160728	-0.00217595	-0.00275372	-0.00334222	-0.00393484	-0.00452383	-0.00511109	-0.00569593	-0.00627758	-0.00686596	-0.00747436	-0.00811035	-0.00877403	-0.00946003	-0.0101686	-0.010902	-0.0116585	-0.0124353	-0.0132305	-0.0140439	-0.014877	-0.0157321	-0.016612
0.0109227	0.010229	0.00952906	0.0088248	0.00811904	0.0074156	0.00671925	0.00603507	0.00536745	0.00471881	0.00408879	0.00347424	0.00287022	0.00227164	0.00167477	0.0010786	0.00048612	-9.21325e-05	-0.000589323	-0.00104742	-0.00151044	-0.00198476	-0.00247261	-0.00297327	-0.00348587	-0.00401017	-0.00454644	-0.00509604	-0.00566155	-0.00624616	-0.0068529	-0.0074841	-0.00814113	-0.00882438	-0.00953338	-0.010267	-0.0110237	-0.0118014	-0.012598	-0.0134114	-0.0142398	-0.0150831	-0.0159426	-0.0168204	-0.0177175	-0.0186335	-0.0195678	-0.0205221	-0.0214987	-0.0224984
0.00918207	0.00847446	0.00775722	0.007033	0.00630275	0.00556485	0.00481907	0.00406662	0.00339406	0.00273705	0.00208013	0.00143174	0.000814338	0.000245154	-0.000300152	-0.0008415	-0.00138589	-0.00193613	-0.00249357	-0.00305888	-0.00363234	-0.00421431	-0.00480632	-0.00541195	-0.00603659	-0.00668606	-0.00736541	-0.00804907	-0.00856961	-0.0091287	-0.00973237	-0.0103817	-0.0110772	-0.0118186	-0.0126035	-0.0134298	-0.0143013	-0.0152183	-0.0161784	-0.0171749	-0.018182	-0.0191205	-0.0200076	-0.0209141	-0.0218561	-0.0228353	-0.0238493	-0.0248931	-0.0259592	-0.0270339
0.00756018	0.00690389	0.00624412	0.00558079	0.00491423	0.00424518	0.00357481	0.00290482	0.00223773	0.00157717	0.000928186	0.000297652	-0.000304702	-0.000868568	-0.00139553	-0.00190185	-0.00240411	-0.00291334	-0.00343615	-0.00397592	-0.00453294	-0.00510234	-0.00566987	-0.00624148	-0.00682299	-0.00741872	-0.00803301	-0.00866825	-0.00932372	-0.00999781	-0.0106947	-0.011418	-0.0121702	-0.0129531	-0.0137682	-0.0146157	-0.0154953	-0.0164053	-0.0173429	-0.0183045	-0.0192852	-0.0202795	-0.021282	-0.0222883	-0.0232967	-0.0243086	-0.0253266	-0.0263524	-0.0273857	-0.0284247
0.00605181	0.00550097	0.00494958	0.00439836	0.00384811	0.00329938	0.00276177	0.00224592	0.00172818	0.0012092	0.000692379	0.000184575	-0.000301889	-0.000751186	-0.00116999	-0.00157945	-0.00199198	-0.00241425	-0.00285066	-0.00330444	-0.00377794	-0.00427286	-0.00479044	-0.00533158	-0.00589701	-0.00648737	-0.00710329	-0.00774548	-0.00841475	-0.00911196	-0.00983801	-0.0105937	-0.0113796	-0.0121962	-0.0130433	-0.0139193	-0.0148163	-0.0156992	-0.0165859	-0.0174927	-0.0184182	-0.0193583	-0.0203069	-0.0212556	-0.0221975	-0.023134	-0.0240693	-0.025005	-0.0259391	-0.0268717
0.00494046	0.0045648	0.0041861	0.00380871	0.00343824	0.00307956	0.00273725	0.00240903	0.00208683	0.00176461	0.00143987	0.00111212	0.000781233	0.000446408	0.000106292	-0.000240705	-0.000596376	-0.000962754	-0.00134208	-0.00173669	-0.00214895	-0.00258109	-0.00303514	-0.00351285	-0.0040157	-0.00454487	-0.00510117	-0.00568463	-0.00629198	-0.00691869	-0.00757102	-0.00825283	-0.00896502	-0.00970778	-0.0104809	-0.0112839	-0.012116	-0.0129762	-0.0138626	-0.0147713	-0.01569	-0.016572	-0.0173782	-0.0181644	-0.0189592	-0.0197679	-0.0205906	-0.021426	-0.0222723	-0.0231273
0.00514929	0.00493255	0.00470482	0.00446636	0.00422049	0.00397448	0.00373516	0.00349926	0.00325738	0.00300349	0.00273559	0.00245349	0.00215799	0.00185122	0.00153676	0.00126219	0.00104435	0.000824108	0.000594009	0.000345577	7.29903e-05	-0.000227465	-0.000557825	-0.000918508	-0.00130804	-0.00172252	-0.00215547	-0.0026	-0.0030532	-0.00351831	-0.00400239	-0.00451137	-0.00504832	-0.00561427	-0.00620895	-0.00683125	-0.0074794	-0.00815117	-0.00884411	-0.00955575	-0.0102839	-0.011027	-0.0117837	-0.0125532	-0.0133352	-0.0141288	-0.0149333	-0.0157475	-0.0165697	-0.017398
0.0082216	0.00808741	0.0079525	0.00783135	0.00770355	0.00755945	0.00739826	0.00722177	0.00703221	0.00683067	0.00661854	0.00639888	0.00617661	0.0059592	0.00575504	0.00556348	0.00538113	0.00520264	0.00502082	0.00482873	0.00462099	0.00439401	0.00414582	0.00387586	0.00358467	0.00327365	0.00294467	0.00259951	0.00223915	0.00186897	0.00149248	0.00109519	0.000674584	0.000228914	-0.000242868	-0.000741229	-0.00126622	-0.00181759	-0.00239489	-0.00299744	-0.00362448	-0.00427515	-0.00494842	-0.00564297	-0.00635686	-0.00708696	-0.0078276	-0.008567	-0.00928264	-0.00995733
0.0144084	0.0142736	0.0141401	0.0140071	0.013874	0.0137397	0.0136033	0.0134638	0.0133209	0.0131746	0.0130256	0.0128751	0.0127245	0.0125755	0.0124289	0.0122839	0.0121387	0.0119905	0.0118365	0.0116738	0.0115001	0.0113133	0.011112	0.0108953	0.010663	0.0104156	0.0101539	0.0098784	0.00958849	0.00928249	0.00895793	0.00861234	0.00824956	0.00786606	0.00745749	0.00702464	0.00657215	0.0061058	0.00562092	0.00511492	0.00459239	0.00405416	0.00350276	0.0029448	0.00237594	0.00179769	0.00121385	0.000630256	5.53602e-05	-0.00050342
0.0214544	0.0213184	0.0211786	0.0210416	0.0209142	0.0207894	0.0206597	0.0205226	0.0203773	0.0202245	0.0200661	0.0199051	0.0197439	0.0195883	0.0194744	0.0194106	0.0193731	0.019337	0.0192934	0.0192393	0.0191731	0.019094	0.0190011	0.0188939	0.0187719	0.0186346	0.0184815	0.0183122	0.0181261	0.0179228	0.0177016	0.0174623	0.0172045	0.0169283	0.0166344	0.0163238	0.0159958	0.0156494	0.0152839	0.0148992	0.0144957	0.0140735	0.0136332	0.013175	0.0126996	0.0122074	0.011701	0.0112412	0.0107882	0.0103221
0.0297041	0.0295851	0.029457	0.02932	0.0291746	0.0290216	0.0288617	0.0286959	0.0285254	0.0283519	0.0281776	0.0280055	0.0278393	0.0276831	0.0275421	0.0274226	0.0273259	0.0272433	0.0271668	0.027092	0.0270171	0.0269417	0.0268678	0.0268008	0.0267463	0.0266993	0.0266522	0.0266005	0.0265406	0.0264692	0.0263832	0.0262806	0.0261599	0.0260199	0.0258601	0.0256802	0.0254802	0.0252603	0.0250211	0.0247632	0.0244875	0.0241953	0.0238877	0.023566	0.0232315	0.0228851	0.0225275	0.0221592	0.0217804	0.0213916
0.0380733	0.0379094	0.0377371	0.0375565	0.0373675	0.0371701	0.0369645	0.0367525	0.0365382	0.0363265	0.0361176	0.035909	0.0357022	0.035505	0.0353314	0.0351842	0.035065	0.0350014	0.0349549	0.0349362	0.0349486	0.0349787	0.0350132	0.0350452	0.0350712	0.0350891	0.0350973	0.0350943	0.0350785	0.0350485	0.0350029	0.0349406	0.0348608	0.0347629	0.0346469	0.0345132	0.0343628	0.0341976	0.0340198	0.0338296	0.0336255	0.033406	0.0331703	0.0329185	0.0326516	0.0323714	0.0320785	0.0317714	0.0314484	0.0311084
0.0452071	0.0450841	0.0449565	0.0448245	0.0446887	0.0445501	0.04441	0.0442703	0.0441332	0.0440005	0.0438729	0.0437501	0.0436312	0.0435156	0.0434029	0.0432928	0.0431852	0.0430801	0.0429781	0.0428819	0.0428094	0.0427799	0.0427636	0.0427481	0.0427301	0.0427078	0.0426799	0.0426452	0.0426025	0.0425506	0.0424884	0.0424147	0.0423286	0.0422292	0.042116	0.0419884	0.0418458	0.041688	0.0415147	0.0413254	0.0411201	0.0408983	0.0406599	0.0404046	0.040132	0.0398418	0.0395336	0.0392071	0.0388622	0.0384984
0.047735	0.0476413	0.0475427	0.047439	0.0473299	0.0472155	0.047096	0.0469718	0.0468435	0.046712	0.0465784	0.046444	0.0463104	0.0461787	0.0460502	0.0459254	0.045805	0.0456897	0.0455802	0.0454774	0.045382	0.0452944	0.0452148	0.045143	0.0450779	0.0450182	0.0449619	0.0449066	0.0448499	0.0447894	0.0447227	0.0446476	0.0445622	0.0444649	0.0443541	0.0442288	0.0440878	0.0439302	0.0437553	0.0435625	0.0433511	0.0431207	0.042871	0.0426016	0.0423123	0.0420029	0.0416733	0.0413235	0.0409534	0.0405631
0.0403845	0.0403225	0.0402514	0.0401714	0.0400832	0.0399878	0.0398862	0.03978	0.0396704	0.0395585	0.0394454	0.0393318	0.0392187	0.0391069	0.0389969	0.0388892	0.0387839	0.0386815	0.0385824	0.038487	0.0383945	0.0383042	0.0382157	0.0381294	0.0380466	0.037969	0.0378979	0.0378326	0.0377705	0.037708	0.0376416	0.037568	0.037485	0.0373904	0.0372828	0.0371609	0.0370237	0.0368708	0.0367028	0.0365203	0.0363212	0.0361033	0.0358652	0.0356065	0.0353269	0.0350264	0.0347052	0.0343634	0.0340013	0.0336191
0.0243232	0.0243141	0.0243021	0.0242884	0.0242835	0.0242822	0.0242777	0.0242696	0.0242575	0.0242415	0.0242212	0.0241965	0.024167	0.0241321	0.0240912	0.0240438	0.0239893	0.0239271	0.023857	0.0237787	0.0236921	0.0235973	0.0234943	0.0233829	0.0232628	0.0231343	0.0229988	0.0228621	0.0227358	0.0226207	0.0225053	0.0223835	0.0222528	0.022112	0.0219598	0.0217952	0.0216172	0.021425	0.0212179	0.0209954	0.0207572	0.0205032	0.0202339	0.0199497	0.0196514	0.0193401	0.0190168	0.0186827	0.0183384	0.0179838
0.00072894	0.00082087	0.000907071	0.000986583	0.00105848	0.00112197	0.00117642	0.00122138	0.00125661	0.00128207	0.00129798	0.00130492	0.00130389	0.00129649	0.00128498	0.00127221	0.00126105	0.0012533	0.00124876	0.0012453	0.00123995	0.0012299	0.00121291	0.00118741	0.00115227	0.00110673	0.00105026	0.000982499	0.000903212	0.000812244	0.000709499	0.000594923	0.00046849	0.000330193	0.000180059	1.81584e-05	-0.000155362	-0.000340251	-0.000536113	-0.000742368	-0.000958219	-0.00118265	-0.00141455	-0.00165295	-0.00189711	-0.00214641	-0.00240023	-0.00265825	-0.00292098	-0.00318979
-0.0298163	-0.0296426	-0.029471	-0.0293025	-0.0291371	-0.0289687	-0.0287935	-0.0286223	-0.0284571	-0.0282986	-0.0281473	-0.0280036	-0.0278678	-0.0277403	-0.0276209	-0.0275094	-0.0274048	-0.0273057	-0.02721	-0.0271169	-0.0270274	-0.026944	-0.0268688	-0.0268034	-0.0267489	-0.0267064	-0.0266765	-0.0266601	-0.0266578	-0.0266701	-0.0266975	-0.0267404	-0.0267989	-0.0268731	-0.0269626	-0.0270673	-0.0271865	-0.0273195	-0.0274656	-0.0276237	-0.0277926	-0.0279699	-0.0281431	-0.0282704	-0.0283761	-0.0284862	-0.0286044	-0.0287317	-0.0288684	-0.0290149
-0.0607871	-0.0605821	-0.0603639	-0.0601319	-0.0598859	-0.059626	-0.0593532	-0.0590687	-0.0587742	-0.0584719	-0.0581639	-0.0578522	-0.0575385	-0.0572244	-0.0569109	-0.0565991	-0.05629	-0.0559847	-0.0556842	-0.0553897	-0.0551023	-0.0548234	-0.0545539	-0.0542949	-0.0540472	-0.0538112	-0.0535877	-0.0533769	-0.0531792	-0.0529949	-0.0528242	-0.0526673	-0.0525243	-0.0523953	-0.0522802	-0.0521791	-0.0520919	-0.0520183	-0.0519582	-0.0519112	-0.0518769	-0.0518551	-0.0518452	-0.0518466	-0.0518589	-0.0518814	-0.0519132	-0.0519527	-0.0519953	-0.0520333
-0.0815561	-0.0812768	-0.080994	-0.080709	-0.0804221	-0.0801335	-0.0798424	-0.0795451	-0.0792255	-0.0788682	-0.0784955	-0.0781194	-0.077743	-0.0773675	-0.0769935	-0.0766217	-0.0762526	-0.0758868	-0.0755251	-0.0751683	-0.0748173	-0.0744729	-0.0741359	-0.073807	-0.0734867	-0.0731753	-0.0728735	-0.0725818	-0.0723008	-0.0720313	-0.0717736	-0.0715281	-0.0712949	-0.071074	-0.0708654	-0.0706688	-0.0704838	-0.0702841	-0.0700844	-0.069895	-0.0697156	-0.0695457	-0.0693849	-0.0692331	-0.06909	-0.0689556	-0.0688299	-0.0687129	-0.0686045	-0.0685046
-0.0885624	-0.0882993	-0.088036	-0.0877696	-0.0874963	-0.0872196	-0.0869436	-0.0866696	-0.0863983	-0.08613	-0.0858647	-0.0856025	-0.0853435	-0.0850877	-0.084835	-0.0845854	-0.0843385	-0.0840938	-0.0838487	-0.0835979	-0.0833401	-0.0830817	-0.0828263	-0.0825756	-0.0823302	-0.0820908	-0.0818575	-0.0816307	-0.0814104	-0.0811967	-0.0809896	-0.080789	-0.0805948	-0.0804068	-0.0802248	-0.0800484	-0.0798775	-0.0797116	-0.0795503	-0.0793934	-0.0792404	-0.0790907	-0.0789441	-0.0787999	-0.0786576	-0.0785165	-0.078376	-0.0782355	-0.078094	-0.0779512
-0.0928055	-0.0925219	-0.0922424	-0.091967	-0.0916959	-0.0914291	-0.0911669	-0.0909092	-0.0906561	-0.0904077	-0.0901641	-0.0899253	-0.0896912	-0.0894614	-0.0892298	-0.0889984	-0.0887719	-0.0885507	-0.088335	-0.0881249	-0.0879207	-0.0877224	-0.0875304	-0.0873447	-0.0871654	-0.0869927	-0.0868268	-0.0866676	-0.0865152	-0.0863696	-0.0862307	-0.0860986	-0.0859731	-0.0858541	-0.0857413	-0.0856345	-0.0855332	-0.0854368	-0.0853443	-0.0852542	-0.0851637	-0.0850692	-0.0849674	-0.084858	-0.0847441	-0.084629	-0.0845149	-0.0844032	-0.0842945	-0.0841892
-0.0998767	-0.0996087	-0.0993404	-0.0990722	-0.0988044	-0.0985376	-0.0982724	-0.0980094	-0.0977493	-0.0974928	-0.0972404	-0.0969927	-0.0967501	-0.0965128	-0.0962811	-0.0960553	-0.0958354	-0.0956215	-0.0954138	-0.095212	-0.0950159	-0.0948252	-0.0946389	-0.0944556	-0.0942731	-0.0940911	-0.0939105	-0.0937319	-0.0935554	-0.0933804	-0.0932068	-0.0930344	-0.0928632	-0.0926938	-0.092527	-0.0923635	-0.0922042	-0.0920498	-0.091901	-0.0917584	-0.0916223	-0.091493	-0.0913709	-0.091256	-0.0911486	-0.0910486	-0.0909561	-0.0908712	-0.0907937	-0.0907236
-0.111919	-0.111656	-0.111394	-0.111134	-0.110874	-0.110616	-0.110358	-0.110102	-0.109848	-0.109596	-0.109347	-0.109101	-0.108859	-0.10862	-0.108385	-0.108154	-0.107926	-0.107701	-0.107476	-0.107247	-0.107016	-0.106785	-0.106554	-0.10632	-0.106088	-0.105861	-0.105639	-0.105422	-0.10521	-0.105004	-0.104802	-0.104607	-0.104416	-0.104229	-0.104047	-0.103869	-0.103695	-0.103524	-0.103358	-0.103195	-0.103037	-0.102884	-0.102736	-0.102592	-0.102454	-0.10232	-0.102192	-0.102067	-0.101948	-0.101832
-0.124269	-0.124014	-0.12376	-0.123506	-0.123254	-0.123003	-0.122752	-0.122503	-0.122254	-0.122007	-0.121761	-0.121517	-0.121274	-0.121033	-0.120793	-0.120555	-0.120319	-0.120085	-0.119853	-0.119624	-0.119396	-0.119171	-0.118948	-0.118728	-0.11851	-0.118294	-0.118082	-0.117872	-0.117665	-0.11746	-0.117259	-0.117061	-0.116865	-0.116673	-0.116483	-0.116297	-0.116113	-0.115933	-0.115756	-0.115582	-0.115411	-0.115243	-0.115078	-0.114917	-0.114759	-0.114604	-0.114453	-0.114305	-0.11416	-0.114018
-0.140938	-0.14079	-0.140642	-0.140495	-0.14035	-0.140206	-0.140064	-0.139923	-0.139783	-0.139644	-0.139504	-0.139363	-0.13922	-0.139074	-0.138922	-0.138765	-0.138601	-0.138431	-0.138255	-0.138074	-0.137889	-0.137702	-0.137512	-0.137321	-0.13713	-0.136939	-0.136749	-0.136561	-0.136374	-0.136188	-0.136003	-0.135821	-0.135639	-0.135459	-0.135281	-0.135106	-0.134932	-0.13476	-0.134591	-0.134424	-0.13426	-0.134098	-0.133938	-0.13378	-0.133624	-0.13347	-0.133318	-0.133169	-0.133021	-0.132875
-0.153393	-0.153344	-0.153296	-0.153248	-0.153202	-0.153156	-0.153112	-0.153069	-0.153028	-0.152988	-0.152949	-0.152912	-0.152877	-0.152843	-0.15281	-0.152779	-0.152748	-0.152718	-0.152687	-0.152654	-0.152617	-0.152579	-0.152541	-0.152503	-0.152466	-0.152431	-0.152397	-0.152364	-0.152333	-0.152302	-0.152273	-0.152245	-0.152218	-0.152191	-0.152166	-0.152141	-0.152116	-0.152092	-0.152068	-0.152044	-0.15202	-0.151995	-0.15197	-0.151945	-0.151918	-0.151891	-0.151862	-0.151832	-0.151799	-0.151765
-0.154733	-0.154777	-0.154822	-0.154868	-0.154916	-0.154966	-0.155016	-0.155068	-0.15512	-0.155174	-0.155229	-0.155284	-0.155341	-0.155398	-0.155455	-0.155514	-0.155573	-0.155633	-0.155693	-0.155754	-0.155816	-0.155878	-0.155941	-0.156004	-0.156068	-0.156132	-0.156196	-0.156261	-0.156326	-0.15639	-0.156455	-0.15652	-0.156584	-0.156648	-0.156712	-0.156774	-0.156836	-0.156897	-0.156958	-0.157017	-0.157076	-0.157133	-0.15719	-0.157247	-0.157303	-0.157358	-0.157412	-0.157466	-0.157519	-0.157571
-0.154791	-0.154982	-0.155175	-0.15537	-0.155568	-0.155767	-0.155969	-0.156172	-0.156378	-0.156585	-0.156794	-0.157006	-0.157218	-0.157433	-0.157649	-0.157867	-0.158087	-0.158308	-0.15853	-0.158754	-0.158979	-0.159206	-0.159433	-0.159662	-0.159891	-0.160121	-0.160351	-0.160582	-0.160813	-0.161043	-0.161272	-0.161499	-0.161722	-0.161938	-0.162144	-0.162337	-0.16252	-0.162694	-0.162863	-0.16303	-0.163195	-0.163359	-0.163522	-0.163684	-0.163845	-0.164006	-0.164164	-0.164319	-0.16447	-0.164616
-0.187197	-0.187294	-0.18739	-0.187485	-0.18758	-0.187673	-0.187766	-0.187859	-0.18795	-0.188042	-0.188134	-0.188225	-0.188317	-0.18841	-0.188502	-0.188596	-0.188689	-0.188783	-0.188878	-0.188972	-0.189065	-0.189159	-0.189251	-0.189343	-0.189434	-0.189523	-0.189613	-0.189702	-0.18979	-0.189879	-0.189968	-0.190056	-0.190145	-0.190234	-0.190323	-0.190413	-0.190502	-0.190591	-0.19068	-0.190769	-0.190857	-0.190945	-0.191032	-0.19112	-0.191207	-0.191295	-0.191383	-0.19147	-0.191559	-0.191647
-0.230886	-0.23083	-0.230774	-0.230718	-0.230664	-0.23061	-0.230557	-0.230505	-0.230453	-0.230403	-0.230353	-0.230304	-0.230256	-0.230209	-0.230163	-0.230118	-0.230074	-0.23003	-0.229988	-0.229947	-0.229906	-0.229867	-0.229828	-0.229791	-0.229755	-0.22972	-0.229686	-0.229653	-0.229621	-0.22959	-0.229561	-0.229533	-0.229506	-0.22948	-0.229455	-0.229431	-0.229409	-0.229388	-0.229368	-0.229349	-0.229331	-0.229314	-0.229298	-0.229283	-0.229269	-0.229256	-0.229244	-0.229233	-0.229222	-0.229212
-0.262769	-0.262674	-0.262579	-0.262485	-0.26239	-0.262296	-0.262203	-0.26211	-0.262017	-0.261924	-0.261832	-0.261741	-0.26165	-0.261559	-0.261469	-0.261379	-0.26129	-0.261202	-0.261114	-0.261026	-0.260939	-0.260853	-0.260767	-0.260682	-0.260598	-0.260514	-0.260431	-0.260349	-0.260267	-0.260186	-0.260106	-0.260026	-0.259947	-0.259869	-0.259792	-0.259716	-0.25964	-0.259565	-0.259491	-0.259418	-0.259345	-0.259274	-0.259203	-0.259134	-0.259065	-0.258997	-0.25893	-0.258863	-0.258798	-0.258734
-0.314835	-0.3148	-0.314765	-0.314731	-0.314698	-0.314666	-0.314634	-0.314603	-0.314573	-0.314544	-0.314515	-0.314487	-0.31446	-0.314434	-0.314408	-0.314383	-0.31436	-0.314336	-0.314314	-0.314292	-0.314272	-0.314252	-0.314232	-0.314214	-0.314196	-0.314179	-0.314163	-0.314148	-0.314133	-0.314119	-0.314106	-0.314094	-0.314082	-0.314072	-0.314062	-0.314053	-0.314045	-0.314037	-0.314031	-0.314025	-0.31402	-0.314016	-0.314013	-0.314011	-0.31401	-0.314009	-0.31401	-0.314011	-0.314013	-0.314015
-0.381585	-0.381672	-0.381759	-0.381846	-0.381932	-0.382019	-0.382105	-0.382191	-0.382277	-0.382363	-0.382448	-0.382533	-0.382617	-0.382702	-0.382785	-0.382869	-0.382952	-0.383034	-0.383117	-0.383198	-0.383279	-0.38336	-0.38344	-0.38352	-0.383598	-0.383677	-0.383755	-0.383832	-0.383908	-0.383984	-0.384059	-0.384133	-0.384207	-0.38428	-0.384353	-0.384424	-0.384496	-0.384566	-0.384636	-0.384705	-0.384773	-0.384841	-0.384908	-0.384975	-0.385041	-0.385106	-0.385171	-0.385235	-0.385299	-0.385362
-0.42616	-0.426148	-0.426135	-0.426123	-0.42611	-0.426097	-0.426084	-0.42607	-0.426056	-0.426043	-0.426028	-0.426014	-0.426	-0.425985	-0.42597	-0.425954	-0.425939	-0.425923	-0.425907	-0.425891	-0.425875	-0.425858	-0.425841	-0.425824	-0.425807	-0.425789	-0.425771	-0.425753	-0.425735	-0.425716	-0.425697	-0.425678	-0.425658	-0.425638	-0.425618	-0.425598	-0.425577	-0.425556	-0.425534	-0.425513	-0.42549	-0.425468	-0.425445	-0.425422	-0.425399	-0.425375	-0.42535	-0.425326	-0.425301	-0.425275
[truncated: 2,451 more columns]

## Sheet: Fig4c
Fig4c				Fig 4c inset
Freq. (Hz)	Kindling	CL		Kindling	CL
2	0.315236	0.00513318		-0.7355	-1
2.5	0.176988	-0.365303		-0.72226	-1
3	0.0528366	-0.559833		-0.10838	-0.58463
3.5	-0.0872135	-0.652412		-0.29966	-1
4	-0.174014	-0.681297		-0.49595	-1
4.5	-0.20591	-0.682772		-0.30902	-1
5	-0.190089	-0.668712		-0.8181	-0.71794
5.5	-0.13153	-0.657051		-0.63085	-0.41253
6	-0.0356035	-0.641857		-0.40494	-1
6.5	0.0830466	-0.624178		-0.63276	-0.92783
7	0.225879	-0.603456		-0.66124	-0.90922
7.5	0.384072	-0.582443		-0.78757	-0.69153
8	0.542669	-0.561258		-0.67296	-0.86485
8.5	0.682712	-0.539118		-0.56042	-0.71044
9	0.796953	-0.514752		-0.11514	-1
9.5	0.884485	-0.488391		-0.48126	-0.53745
10	0.94588	-0.463577		-0.45854	-0.79817
10.5	0.985225	-0.442539		-0.53722	-0.796
11	1.00651	-0.424133		-0.49034	-0.49844
11.5	1.01196	-0.403841		-0.11562	-0.36621
12	1.00366	-0.379912		-0.78316	-1
12.5	0.983066	-0.3542		-0.86313	-0.75041
13	0.952484	-0.330023		-0.83961	-0.99019
13.5	0.915038	-0.308806		-0.78584	-1
14	0.874504	-0.291397		-0.79387	-0.91322
14.5	0.833544	-0.277723		-0.80154	-0.9867
15	0.794018	-0.267182		-0.84491	-1
15.5	0.757237	-0.25905		-0.87739	-1
16	0.723881	-0.252504		-0.82356	-0.98855
16.5	0.694435	-0.247025		-0.8632	-1
17	0.669187	-0.241526		-0.90346	-1
17.5	0.647738	-0.235456		-0.90621	-0.98407
18	0.629938	-0.228776		-0.92407	-0.97458
18.5	0.615308	-0.221521		-0.89857	-0.96207
19	0.60325	-0.214044		-0.90825	-1
19.5	0.593017	-0.206402		-0.89816	-0.74382
20	0.584318	-0.198699		-0.87832	-0.94834
20.5	0.577164	-0.191174		-0.85983	-0.94164
21	0.571136	-0.183937		-0.78369	-0.84124
21.5	0.565942	-0.176968		-0.79722	-0.83581
22	0.561384	-0.170433		-0.86496	-0.85886
22.5	0.557155	-0.164485		-0.87706	-0.90268
23	0.552996	-0.15912		-0.88524	-0.8886
23.5	0.548684	-0.154273		-0.87475	-0.88078
24	0.544026	-0.149835		-0.87972	-0.95799
24.5	0.538827	-0.145819		-0.86822	-0.90285
25	0.532988	-0.142267		-0.85158	-0.86763
25.5	0.526447	-0.139153		-0.89932	-0.92028
26	0.519091	-0.136453		-0.79794	-1
26.5	0.510822	-0.134208		-0.73761	-0.90976
27	0.5016	-0.132366		-0.79241	-0.95878
27.5	0.491321	-0.130898		-0.78871	-0.97084
28	0.480002	-0.129805		-0.75285	-0.79188
28.5	0.467637	-0.128939		-0.82857	-0.96612
29	0.454262	-0.128154		-0.78659	-0.83119
29.5	0.439948	-0.12737		-0.76934	-0.89815
30	0.424808	-0.126558		-0.30725	-0.91815
30.5	0.409076	-0.125775		-0.58976	-0.89401
31	0.392895	-0.125078		-0.2682	-0.11255
31.5	0.376419	-0.124446		-0.51017	-0.29972
32	0.35982	-0.123847		-0.75454	-1
32.5	0.343212	-0.123237		-0.6238	-0.73291
33	0.326731	-0.122657		-0.21417	-0.09379
33.5	0.310489	-0.122161		-0.67298	-0.63294
34	0.294584	-0.121805		-0.56984	-1
34.5	0.279106	-0.121598		-0.73974	-0.96702
35	0.264178	-0.121537		-0.68555	-1
35.5	0.249852	-0.121635		-0.52542	-0.85484
36	0.236171	-0.121871		-0.55446	-1
36.5	0.223158	-0.122226		-0.79109	-0.85138
37	0.210764	-0.122714		-0.87481	-0.86301
37.5	0.198949	-0.123317		-0.89416	-0.93761
38	0.187718	-0.124019		-0.77176	-1
38.5	0.177074	-0.124801		-1	-1
39	0.166999	-0.125661		-0.09821	-1
39.5	0.157461	-0.12661		-0.07382	-1
40	0.148465	-0.127625		-0.59143	-1
40.5	0.140026	-0.12865		-0.45614	-1
41	0.1321	-0.129635		-0.77639	-1
41.5	0.124654	-0.130529		-0.83568	-1
42	0.117654	-0.131307		-0.86637	-0.99446
42.5	0.111052	-0.131954		-0.86701	-0.98774
43	0.104821	-0.132471		-0.91399	-1
43.5	0.0989469	-0.132904		-0.92926	-0.96391
44	0.0934139	-0.133281		-0.86866	-1
44.5	0.0881906	-0.133624		-0.84431	-1
45	0.0832422	-0.133929		-0.87939	-1
45.5	0.078533	-0.134199		-0.90305	-1
46	0.0740574	-0.134421		-0.92304	-1
46.5	0.0698038	-0.134596		-0.87295	-1
47	0.065781	-0.134739		-0.9839	-0.98349
47.5	0.0619815	-0.134866		-0.94998	-0.96746
48	0.0583963	-0.134984		-0.98672	-0.99557
48.5	0.0550197	-0.135112		-0.98441	-0.98938
49	0.0518347	-0.13526		-0.97186	-0.99752
49.5	0.0488279	-0.135432		-0.97356	-0.97644
50	0.0460006	-0.135635		-0.96749	-0.96318
				-0.97028	-0.9933
				-0.96475	-0.95951
				-0.95772	-0.99803
				-0.94331	-0.93466
				-0.9658	-0.99845
				-0.95408	-0.97855
				-0.95981	-0.98008
				-0.88538	-1
				-0.82031	-1
				-0.90809	-1
				-0.89401	-1
				-0.89407	-1
				-0.90864	-0.98532
				-0.81061	-1
				-0.89071	-0.98984
				-0.93913	-1
				-0.73806	-0.99487
				-0.78913	-1
				-0.92668	-0.97997
				-0.96377	-1
				-0.93676	-1

## Sheet: Fig4d
Fig 4d left			Fig 4d right
Kindled-only			CL
Time(s)	SPI rate (Hz)		Time(s)	SPI rate (Hz)
-10	0.105949		-10	0.049947
-9.8	0.10036		-9.8	0.0378387
-9.6	0.10036		-9.6	0.0612986
-9.4	0.0954996		-9.4	0.0582715
-9.2	0.0979296		-9.2	0.0552444
-9	0.103762		-9	0.0696231
-8.8	0.10036		-8.8	0.0491903
-8.6	0.0972006		-8.6	0.0522173
-8.4	0.0974436		-8.4	0.0491903
-8.2	0.111538		-8.2	0.0605418
-8	0.107407		-8	0.0491903
-7.8	0.102304		-7.8	0.0446496
-7.6	0.10036		-7.6	0.0537309
-7.4	0.112024		-7.4	0.049947
-7.2	0.0989016		-7.2	0.0476767
-7	0.101575		-7	0.0552444
-6.8	0.103033		-6.8	0.0552444
-6.6	0.112024		-6.6	0.0469199
-6.4	0.101818		-6.4	0.0552444
-6.2	0.105706		-6.2	0.0522173
-6	0.113239		-6	0.0507038
-5.8	0.110566		-5.8	0.0454064
-5.6	0.107164		-5.6	0.0552444
-5.4	0.108865		-5.4	0.0628122
-5.2	0.105706		-5.2	0.0628122
-5	0.113239		-5	0.0643257
-4.8	0.109108		-4.8	0.0544877
-4.6	0.0991446		-4.6	0.0537309
-4.4	0.103762		-4.4	0.0484335
-4.2	0.111295		-4.2	0.0438928
-4	0.109594		-4	0.0552444
-3.8	0.114454		-3.8	0.0507038
-3.6	0.104005		-3.6	0.0454064
-3.4	0.112753		-3.4	0.0552444
-3.2	0.109351		-3.2	0.0446496
-3	0.121501		-3	0.0393522
-2.8	0.116155		-2.8	0.0491903
-2.6	0.108865		-2.6	0.0681096
-2.4	0.105949		-2.4	0.0575148
-2.2	0.118585		-2.2	0.0756773
-2	0.109108		-2	0.0529741
-1.8	0.11737		-1.8	0.056758
-1.6	0.126847		-1.6	0.0522173
-1.4	0.122716		-1.4	0.0688664
-1.2	0.125632		-1.2	0.0635689
-1	0.121744		-1	0.0711367
-0.8	0.115426		-0.8	0.0688664
-0.6	0.0784895		-0.6	0.073407
-0.4	0.0507873		-0.4	0.0711367
-0.2	0.0595354		-0.2	0.0514606
0	0.116398		0	0.00529741
0.2	0.236684		0.2	0.0113516
0.4	0.357455		0.4	0.00302709
0.6	0.255638		0.6	0.00378387
0.8	0.127819		0.8	0.080218
1	0.0687694		1	0.108975
1.2	0.0670684		1.2	0.0824883
1.4	0.0590494		1.4	0.0612986
1.6	0.0797045		1.6	0.0544877
1.8	0.0799475		1.8	0.0650825
2	0.0840785		2	0.0628122
2.2	0.0908826		2.2	0.0643257
2.4	0.0942846		2.4	0.0612986
2.6	0.0920976		2.6	0.0620554
2.8	0.0959856		2.8	0.0605418
3	0.0967146		3	0.073407
3.2	0.10522		3.2	0.0461632
3.4	0.103276		3.4	0.0416225
3.6	0.100117		3.6	0.0491903
3.8	0.10036		3.8	0.0408657
4	0.10279		4	0.0469199
4.2	0.0972006		4.2	0.0408657
4.4	0.0974436		4.4	0.0461632
4.6	0.0930696		4.6	0.0454064
4.8	0.105706		4.8	0.0537309
5	0.0959856		5	0.0484335
5.2	0.104005		5.2	0.0529741
5.4	0.108136		5.4	0.0491903
5.6	0.104491		5.6	0.040109
5.8	0.0862656		5.8	0.0605418
6	0.106435		6	0.0635689
6.2	0.102547		6.2	0.0514606
6.4	0.0986586		6.4	0.0726502
6.6	0.0993876		6.6	0.0507038
6.8	0.100603		6.8	0.0537309
7	0.0986586		7	0.0590283
7.2	0.108865		7.2	0.0476767
7.4	0.0972006		7.4	0.0408657
7.6	0.103276		7.6	0.0544877
7.8	0.0879666		7.8	0.049947
8	0.0937986		8	0.0423793
8.2	0.102061		8.2	0.0544877
8.4	0.0976866		8.4	0.049947
8.6	0.0901536		8.6	0.0529741
8.8	0.0998736		8.8	0.056758
9	0.0989016		9	0.0605418
9.2	0.0976866		9.2	0.0552444
9.4	0.0964716		9.4	0.0628122
9.6	0.0974436		9.6	0.0597851
9.8	0.0942846		9.8	0.0514606
10	0.0891816		10	0.0612986

## Sheet: Fig4e
Figure 4e left					Figure 4e center					Figure 4e right
All					PYR					INT
Time (ms)	K-only	Time (ms)	CL		Time (ms)	K-only	Time (ms)	CL		Time (ms)	K-only	Time (ms)	CL
0	0.80749	0	0.75613		0	0.78589	0	0.76206		0	0.87195	0	0.70533
1	0.82444	5	0.74223		1	0.80068	5	0.74731		1	0.89533	5	0.69873
2	0.84136	10	0.72833		2	0.8157	10	0.73255		2	0.91794	10	0.69213
3	0.85801	15	0.71443		3	0.83031	15	0.7178		3	0.94069	15	0.68553
4	0.87423	20	0.70616		4	0.84455	20	0.70102		4	0.96279	20	0.75019
5	0.89006	25	0.71676		5	0.85842	25	0.69827		5	0.98446	25	0.87513
6	0.90575	30	0.74021		6	0.87228	30	0.73919		6	1.0056	30	0.7489
7	0.92133	35	0.70117		7	0.88598	35	0.69642		7	1.0268	35	0.74185
8	0.93698	40	0.76216		8	0.89999	40	0.75442		8	1.0473	40	0.82847
9	0.95171	45	0.74699		9	0.91319	45	0.73144		9	1.0666	45	0.88018
10	0.96635	50	0.77349		10	0.92605	50	0.75998		10	1.0866	50	0.88925
11	0.9803	55	0.75079		11	0.93856	55	0.7455		11	1.1048	55	0.7961
12	0.99403	60	0.75833		12	0.95074	60	0.74493		12	1.1232	60	0.87311
13	1.0073	65	0.75703		13	0.96246	65	0.75377		13	1.1412	65	0.78496
14	1.02	70	0.76129		14	0.97368	70	0.75854		14	1.1582	70	0.78484
15	1.0326	75	0.79476		15	0.98526	75	0.76694		15	1.1738	75	1.0331
16	1.0444	80	0.80709		16	0.99599	80	0.79372		16	1.1887	80	0.92168
17	1.0557	85	0.80238		17	1.0066	85	0.78486		17	1.2022	85	0.95243
18	1.0668	90	0.80732		18	1.017	90	0.78434		18	1.2155	90	1.0042
19	1.0773	95	0.82743		19	1.0268	95	0.8111		19	1.2282	95	0.96733
20	1.0868	100	0.81353		20	1.036	100	0.80544		20	1.2386	100	0.88282
21	1.096	105	0.81798		21	1.0449	105	0.80225		21	1.2485	105	0.95278
22	1.1046	110	0.82182		22	1.0537	110	0.82987		22	1.2564	110	0.7529
23	1.1126	115	0.81799		23	1.062	115	0.81691		23	1.2635	115	0.82722
24	1.12	120	0.83183		24	1.0697	120	0.82583		24	1.2702	120	0.88318
25	1.1265	125	0.81509		25	1.0769	125	0.81179		25	1.2746	125	0.84342
26	1.1326	130	0.82376		26	1.0837	130	0.8162		26	1.2784	130	0.88854
27	1.1379	135	0.81641		27	1.09	135	0.81487		27	1.2809	135	0.82956
28	1.1426	140	0.81764		28	1.0957	140	0.81098		28	1.2827	140	0.8747
29	1.1471	145	0.85611		29	1.1015	145	0.83752		29	1.2834	145	1.0153
30	1.1511	150	0.82274		30	1.1068	150	0.8137		30	1.283	150	0.90015
31	1.1537	155	0.85206		31	1.1108	155	0.84203		31	1.2818	155	0.93799
32	1.1566	160	0.86193		32	1.1151	160	0.85135		32	1.2805	160	0.95255
33	1.1588	165	0.84992		33	1.1185	165	0.84526		33	1.2791	165	0.88984
34	1.1605	170	0.88221		34	1.1213	170	0.87389		34	1.2774	170	0.95344
35	1.1619	175	0.84334		35	1.1239	175	0.84142		35	1.2755	175	0.8598
36	1.1631	180	0.83438		36	1.1262	180	0.83112		36	1.2733	180	0.86231
37	1.1639	185	0.86502		37	1.1281	185	0.84344		37	1.2704	185	1.0499
38	1.1644	190	0.86449		38	1.1296	190	0.86403		38	1.2683	190	0.86843
39	1.1648	195	0.88073		39	1.131	195	0.87053		39	1.2657	195	0.96813
40	1.1654	200	0.89925		40	1.1327	200	0.89366		40	1.2631	200	0.94714
41	1.1657	205	0.86164		41	1.1337	205	0.86336		41	1.2613	205	0.84694
42	1.1658	210	0.86931		42	1.1348	210	0.86314		42	1.2584	210	0.92214
43	1.1665	215	0.86528		43	1.1362	215	0.85733		43	1.2568	215	0.93336
44	1.1666	220	0.88392		44	1.1371	220	0.87368		44	1.2546	220	0.97166
45	1.167	225	0.88547		45	1.1384	225	0.87435		45	1.2522	225	0.98075
46	1.1675	230	0.89546		46	1.1396	230	0.89286		46	1.2506	230	0.91778
47	1.1678	235	0.91018		47	1.1407	235	0.90429		47	1.2486	235	0.96067
48	1.1676	240	0.90923		48	1.1414	240	0.90022		48	1.2458	240	0.98636
49	1.1676	245	0.91382		49	1.1422	245	0.91082		49	1.2434	245	0.93955
50	1.1671	250	0.89922		50	1.1426	250	0.89113		50	1.2401	250	0.96858
51	1.1667	255	0.92833		51	1.143	255	0.92943		51	1.2373	255	0.91898
52	1.1655	260	0.91112		52	1.1424	260	0.90511		52	1.2344	260	0.96264
53	1.1644	265	0.90863		53	1.142	265	0.89383		53	1.2314	265	1.0354
54	1.1635	270	0.89985		54	1.1414	270	0.89327		54	1.2296	270	0.95625
55	1.1625	275	0.89966		55	1.1407	275	0.8975		55	1.2277	275	0.91817
56	1.161	280	0.89776		56	1.1395	280	0.87829		56	1.2252	280	1.0646
57	1.1592	285	0.90963		57	1.1378	285	0.90294		57	1.223	285	0.96693
58	1.1576	290	0.89557		58	1.1361	290	0.89555		58	1.2219	290	0.89576
59	1.1566	295	0.91834		59	1.1351	295	0.91259		59	1.2208	295	0.96754
60	1.1557	300	0.91323		60	1.1336	300	0.90766		60	1.2216	300	0.96098
61	1.1547	305	0.90629		61	1.132	305	0.90118		61	1.2226	305	0.95009
62	1.154	310	0.92056		62	1.1306	310	0.90096		62	1.2238	310	1.0885
63	1.1531	315	0.9237		63	1.1287	315	0.91342		63	1.2261	315	1.0117
64	1.1521	320	0.92749		64	1.1266	320	0.91132		64	1.2283	320	1.066
65	1.1512	325	0.93289		65	1.1244	325	0.92794		65	1.231	325	0.97527
66	1.1509	330	0.90502		66	1.1226	330	0.89178		66	1.2353	330	1.0184
67	1.1502	335	0.93672		67	1.1204	335	0.92407		67	1.2391	335	1.0451
68	1.1499	340	0.92533		68	1.1183	340	0.90735		68	1.2442	340	1.0793
69	1.1495	345	0.91788		69	1.1165	345	0.91654		69	1.2479	345	0.92933
70	1.1496	350	0.91285		70	1.1151	350	0.90195		70	1.2528	350	1.0062
71	1.1493	355	0.93797		71	1.1131	355	0.92645		71	1.2572	355	1.0366
72	1.1494	360	0.93904		72	1.1119	360	0.92769		72	1.2614	360	1.0363
73	1.1493	365	0.91419		73	1.1105	365	0.90465		73	1.2654	365	0.99591
74	1.1492	370	0.92129		74	1.1093	370	0.91224		74	1.2683	370	0.99889
75	1.149	375	0.91631		75	1.1077	375	0.92025		75	1.2722	375	0.88253
76	1.1482	380	0.93275		76	1.1061	380	0.91863		76	1.2737	380	1.0537
77	1.1477	385	0.92265		77	1.1048	385	0.91831		77	1.2759	385	0.95981
78	1.147	390	0.91825		78	1.1036	390	0.91316		78	1.2767	390	0.96185
79	1.146	395	0.91749		79	1.1024	395	0.90558		79	1.2763	395	1.0195
80	1.1446	400	0.91661		80	1.1008	400	0.92289		80	1.2754	400	0.86283
81	1.1439	405	0.92298		81	1.1001	405	0.90868		81	1.2747	405	1.0455
82	1.1429	410	0.91103		82	1.0993	410	0.90453		82	1.2729	410	0.9667
83	1.142	415	0.90997		83	1.0993	415	0.8954		83	1.2692	415	1.0348
84	1.141	420	0.93754		84	1.099	420	0.92474		84	1.2661	420	1.0472
85	1.1402	425	0.91343		85	1.0993	425	0.90429		85	1.2626	425	0.99172
86	1.139	430	0.91053		86	1.099	430	0.91012		86	1.258	430	0.91408
87	1.1376	435	0.93805		87	1.0988	435	0.93605		87	1.2535	435	0.95523
88	1.1364	440	0.92817		88	1.0988	440	0.92156		88	1.2483	440	0.98483
89	1.1351	445	0.91706		89	1.0988	445	0.90647		89	1.2432	445	1.0078
90	1.1339	450	0.92482		90	1.099	450	0.92131		90	1.2377	450	0.95488
91	1.1325	455	0.9239		91	1.0993	455	0.90653		91	1.2317	455	1.0727
92	1.1315	460	0.95222		92	1.0997	460	0.94819		92	1.2264	460	0.98673
93	1.1307	465	0.90956		93	1.1007	465	0.91209		93	1.2204	465	0.88789
94	1.1302	470	0.93001		94	1.1018	470	0.92293		94	1.2152	470	0.9906
95	1.1295	475	0.95195		95	1.1025	475	0.92861		95	1.2101	475	1.1519
96	1.1286	480	0.92022		96	1.1033	480	0.91718		96	1.2042	480	0.94629
97	1.1283	485	0.94277		97	1.1048	485	0.93552		97	1.1985	485	1.0049
98	1.1283	490	0.95587		98	1.1065	490	0.949		98	1.1935	490	1.0147
99	1.1277	495	0.90339		99	1.1075	495	0.8951		99	1.1881	495	0.97443
100	1.1277	500	0.93424		100	1.1087	500	0.92396		100	1.1843	500	1.0223
101	1.1273	505	0.93328		101	1.1101	505	0.91234		101	1.1785	505	1.1127
102	1.1273	510	0.93625		102	1.1115	510	0.93185		102	1.1743	510	0.97397
103	1.1269	515	0.92283		103	1.1123	515	0.91235		103	1.1704	515	1.0126
104	1.1261	520	0.92784		104	1.1128	520	0.91995		104	1.1655	520	0.99538
105	1.1249	525	0.93482		105	1.1127	525	0.9266		105	1.1612	525	1.0053
106	1.1246	530	0.90992		106	1.1129	530	0.90726		106	1.1594	530	0.93272
107	1.1237	535	0.91746		107	1.1127	535	0.91001		107	1.1565	535	0.98127
108	1.1223	540	0.90481		108	1.112	540	0.90552		108	1.1528	540	0.89877
109	1.1205	545	0.93576		109	1.1107	545	0.91874		109	1.1498	545	1.0815
110	1.1187	550	0.93421		110	1.1096	550	0.92435		110	1.146	550	1.0187
111	1.1172	555	0.90146		111	1.1084	555	0.90122		111	1.1433	555	0.90349
112	1.1154	560	0.92109		112	1.1068	560	0.91833		112	1.1411	560	0.94476
113	1.1138	565	0.91122		113	1.1053	565	0.90838		113	1.139	565	0.93555
114	1.1119	570	0.91339		114	1.1034	570	0.91355		114	1.1374	570	0.91196
115	1.1099	575	0.90713		115	1.1009	575	0.89955		115	1.1366	575	0.9721
116	1.108	580	0.90942		116	1.099	580	0.90831		116	1.135	580	0.91886
117	1.1059	585	0.90995		117	1.0965	585	0.89529		117	1.1341	585	1.0355
118	1.1034	590	0.91958		118	1.0937	590	0.89657		118	1.1323	590	1.1167
119	1.1014	595	0.91678		119	1.0911	595	0.91465		119	1.1324	595	0.93502
120	1.0988	600	0.89566		120	1.0878	600	0.87537		120	1.1319	600	1.0694
121	1.0964	605	0.92889		121	1.0849	605	0.92653		121	1.1309	605	0.94907
122	1.0936	610	0.87581		122	1.081	610	0.88044		122	1.1313	610	0.83614
123	1.0908	615	0.92619		123	1.0775	615	0.91293		123	1.1304	615	1.0398
124	1.088	620	0.88872		124	1.0742	620	0.87828		124	1.1293	620	0.97818
125	1.0849	625	0.91492		125	1.0707	625	0.90396		125	1.1275	625	1.0088
126	1.0822	630	0.93059		126	1.0673	630	0.91374		126	1.1267	630	1.0749
127	1.0795	635	0.9058		127	1.0643	635	0.88931		127	1.1247	635	1.047
128	1.0765	640	0.90865		128	1.061	640	0.89737		128	1.1227	640	1.0053
129	1.0732	645	0.91219		129	1.0574	645	0.90763		129	1.1204	645	0.95132
130	1.0703	650	0.91383		130	1.0544	650	0.91095		130	1.1178	650	0.93854
131	1.0673	655	0.90828		131	1.0516	655	0.90643		131	1.1143	655	0.92411
132	1.0639	660	0.92571		132	1.0484	660	0.90244		132	1.1102	660	1.1251
133	1.0605	665	0.90613		133	1.0452	665	0.90244		133	1.1063	665	0.93774
134	1.0579	670	0.90338		134	1.0431	670	0.89407		134	1.102	670	0.9831
135	1.0549	675	0.91177		135	1.0408	675	0.89766		135	1.097	675	1.0326
136	1.0525	680	0.93632		136	1.0391	680	0.91763		136	1.0924	680	1.0964
137	1.0504	685	0.90576		137	1.0381	685	0.9004		137	1.0869	685	0.95167
138	1.0485	690	0.90421		138	1.0374	690	0.90908		138	1.0817	690	0.86248
139	1.0468	695	0.90725		139	1.0368	695	0.89137		139	1.0766	695	1.0433
140	1.0447	700	0.91141		140	1.0359	700	0.88785		140	1.0707	700	1.1132
141	1.0436	705	0.90406		141	1.0361	705	0.89952		141	1.0662	705	0.94295
142	1.0424	710	0.89706		142	1.0359	710	0.88423		142	1.0617	710	1.0069
143	1.0413	715	0.88724		143	1.0359	715	0.87653		143	1.0577	715	0.97896
144	1.0408	720	0.88504		144	1.0361	720	0.87624		144	1.0545	720	0.96044
145	1.0411	725	0.92651		145	1.0371	725	0.90053		145	1.0532	725	1.149
146	1.0413	730	0.89852		146	1.0378	730	0.88533		146	1.0517	730	1.0115
147	1.0414	735	0.89056		147	1.0381	735	0.87288		147	1.0513	735	1.042
148	1.0416	740	0.90218		148	1.0384	740	0.88946		148	1.0512	740	1.0112
149	1.0426	745	0.88621		149	1.0395	745	0.87969		149	1.0518	745	0.94205
150	1.0432	750	0.91791		150	1.0399	750	0.90999		150	1.053	750	0.98582
151	1.044	755	0.90547		151	1.04	755	0.90108		151	1.0558	755	0.94304
152	1.0449	760	0.91408		152	1.0403	760	0.9034		152	1.0585	760	1.0056
153	1.0461	765	0.89107		153	1.0407	765	0.88664		153	1.062	765	0.92899
154	1.0472	770	0.88142		154	1.0408	770	0.87043		154	1.0662	770	0.97557
155	1.0483	775	0.91357		155	1.0408	775	0.90947		155	1.071	775	0.94868
156	1.0488	780	0.90113		156	1.04	780	0.89065		156	1.0749	780	0.9909
157	1.0498	785	0.89517		157	1.0396	785	0.88002		157	1.0801	785	1.0249
158	1.0503	790	0.90855		158	1.0386	790	0.89797		158	1.0855	790	0.99917
159	1.051	795	0.88153		159	1.0376	795	0.87091		159	1.0909	795	0.97248
160	1.0513	800	0.9032		160	1.0362	800	0.89677		160	1.0963	800	0.95832
161	1.051	805	0.91803		161	1.0343	805	0.90814		161	1.1008	805	1.0028
162	1.0507	810	0.88949		162	1.0325	810	0.8864		162	1.1051	810	0.91593
163	1.0506	815	0.89687		163	1.0311	815	0.88906		163	1.1087	815	0.96379
164	1.0499	820	0.89901		164	1.0293	820	0.88794		164	1.1116	820	0.99376
165	1.049	825	0.89413		165	1.0273	825	0.89639		165	1.1138	825	0.87477
166	1.0479	830	0.87621		166	1.025	830	0.86858		166	1.1164	830	0.94156
167	1.0473	835	0.89562		167	1.0232	835	0.8907		167	1.1191	835	0.9378
168	1.0467	840	0.86955		168	1.0221	840	0.86266		168	1.1203	840	0.9286
169	1.0457	845	0.87596		169	1.0206	845	0.86757		169	1.1208	845	0.94782
170	1.045	850	0.87452		170	1.0197	850	0.8682		170	1.1205	850	0.92865
171	1.0447	855	0.8698		171	1.0195	855	0.8625		171	1.1198	855	0.93225
172	1.0442	860	0.90834		172	1.0195	860	0.89833		172	1.1177	860	0.99408
173	1.0442	865	0.8873		173	1.0198	865	0.87517		173	1.1172	865	0.99123
174	1.044	870	0.90794		174	1.02	870	0.89647		174	1.1155	870	1.0062
175	1.0444	875	0.90091		175	1.0212	875	0.8894		175	1.1137	875	0.99949
176	1.0447	880	0.89871		176	1.0225	880	0.89288		176	1.1109	880	0.94866
177	1.045	885	0.88558		177	1.0235	885	0.88196		177	1.1091	885	0.9166
178	1.0458	890	0.8844		178	1.0253	890	0.8765		178	1.1069	890	0.95214
179	1.0473	895	0.8863		179	1.0279	895	0.87516		179	1.1054	895	0.98173
180	1.0489	900	0.86244		180	1.0305	900	0.8659		180	1.1037	900	0.83276
181	1.0507	905	0.87685		181	1.0332	905	0.87347		181	1.1029	905	0.90576
182	1.0529	910	0.88927		182	1.0363	910	0.87923		182	1.1022	910	0.97526
183	1.055	915	0.895		183	1.0394	915	0.87242		183	1.1015	915	1.0884
184	1.0572	920	0.87682		184	1.0424	920	0.86308		184	1.1011	920	0.99455
185	1.0598	925	0.89721		185	1.0459	925	0.87969		185	1.1012	925	1.0473
186	1.0625	930	0.85994		186	1.0492	930	0.85705		186	1.102	930	0.88469
187	1.0649	935	0.86047		187	1.0522	935	0.86065		187	1.103	935	0.85887
188	1.0674	940	0.90571		188	1.055	940	0.90373		188	1.1042	940	0.92261
189	1.07	945	0.86266		189	1.0579	945	0.84985		189	1.1061	945	0.97234
190	1.0724	950	0.88898		190	1.0603	950	0.86807		190	1.1085	950	1.0681
191	1.0742	955	0.85309		191	1.0622	955	0.84807		191	1.1099	955	0.89607
192	1.0761	960	0.88755		192	1.0641	960	0.87935		192	1.1118	960	0.95778
193	1.0775	965	0.85362		193	1.0656	965	0.84783		193	1.1131	965	0.90323
194	1.0785	970	0.89445		194	1.0667	970	0.88871		194	1.1136	970	0.94363
195	1.0791	975	0.87639		195	1.0672	975	0.86483		195	1.1145	975	0.97536
196	1.08	980	0.88042		196	1.0679	980	0.86515		196	1.1161	980	1.0112
197	1.0801	985	0.85159		197	1.068	985	0.84797		197	1.1163	985	0.88253
198	1.0801	990	0.87948		198	1.0678	990	0.8702		198	1.1167	990	0.95902
199	1.0795	995	0.86917		199	1.0672	995	0.86029		199	1.1161	995	0.94519
200	1.0791	1000	0.862		200	1.0669	1000	0.8486		200	1.1156	1000	0.97678
201	1.0779				201	1.0658				201	1.1138
202	1.0767				202	1.065				202	1.1117
203	1.0749				203	1.0634				203	1.1092
204	1.0733				204	1.0621				204	1.1067
205	1.0714				205	1.0606				205	1.1037
206	1.0694				206	1.0592				206	1.0999
207	1.0671				207	1.0573				207	1.0964
208	1.0655				208	1.0561				208	1.0934
209	1.0641				209	1.0551				209	1.0911
210	1.0626				210	1.0541				210	1.0877
211	1.0614				211	1.0532				211	1.0861
212	1.0603				212	1.0527				212	1.0831
213	1.0594				213	1.052				213	1.0814
214	1.0588				214	1.0517				214	1.08
215	1.0594				215	1.0527				215	1.0793
216	1.0593				216	1.0532				216	1.0776
217	1.0592				217	1.0533				217	1.0765
218	1.0596				218	1.0539				218	1.0766
219	1.0603				219	1.0547				219	1.0769
220	1.0613				220	1.0559				220	1.0775
221	1.0623				221	1.0568				221	1.0784
222	1.0636				222	1.0581				222	1.0799
223	1.0646				223	1.0595				223	1.0799
224	1.0664				224	1.0611				224	1.082
225	1.0682				225	1.063				225	1.0836
226	1.0701				226	1.065				226	1.0856
227	1.0722				227	1.067				227	1.0878
228	1.0741				228	1.0689				228	1.0896
229	1.0757				229	1.0706				229	1.0911
230	1.0775				230	1.0722				230	1.0935
231	1.0795				231	1.0743				231	1.0951
232	1.0814				232	1.076				232	1.0973
233	1.0835				233	1.078				233	1.1
234	1.0852				234	1.0795				234	1.1023
235	1.0871				235	1.0813				235	1.1045
236	1.0888				236	1.0828				236	1.1067
237	1.0906				237	1.0846				237	1.1086
238	1.0924				238	1.0863				238	1.1105
239	1.0941				239	1.0878				239	1.1128
240	1.0961				240	1.0899				240	1.1145
241	1.0977				241	1.0912				241	1.1171
242	1.0997				242	1.0934				242	1.1186
243	1.1018				243	1.0952				243	1.1217
244	1.1037				244	1.0968				244	1.1243
245	1.1058				245	1.0987				245	1.1271
246	1.1078				246	1.1006				246	1.1294
247	1.1099				247	1.1023				247	1.1325
248	1.1112				248	1.1035				248	1.1344
249	1.1129				249	1.1048				249	1.1371
250	1.1142				250	1.1058				250	1.1394
251	1.1155				251	1.1067				251	1.1418
252	1.1164				252	1.1073				252	1.1435
253	1.1176				253	1.1082				253	1.1458
254	1.1183				254	1.1086				254	1.1471
255	1.1188				255	1.1087				255	1.149
256	1.1193				256	1.1089				256	1.1504
257	1.1195				257	1.1089				257	1.1509
258	1.1189				258	1.1083				258	1.1505
259	1.1173				259	1.1066				259	1.1491
260	1.1164				260	1.1054				260	1.1494
261	1.1147				261	1.1038				261	1.1472
262	1.113				262	1.1019				262	1.1459
263	1.1109				263	1.0998				263	1.144
264	1.1085				264	1.0975				264	1.1414
265	1.1059				265	1.0947				265	1.1395
266	1.1041				266	1.0929				266	1.1373
267	1.1018				267	1.0911				267	1.1336
268	1.0987				268	1.0885				268	1.1292
269	1.0959				269	1.0861				269	1.125
270	1.0929				270	1.0837				270	1.1205
271	1.09				271	1.0815				271	1.1151
272	1.087				272	1.0795				272	1.1092
273	1.0842				273	1.0775				273	1.1041
274	1.081				274	1.0754				274	1.0976
275	1.0779				275	1.0732				275	1.0917
276	1.0748				276	1.0711				276	1.0859
277	1.0722				277	1.0697				277	1.0794
278	1.0699				278	1.0684				278	1.0744
279	1.0678				279	1.0672				279	1.0695
280	1.0657				280	1.0661				280	1.0645
281	1.0637				281	1.0649				281	1.06
282	1.0617				282	1.0638				282	1.0554
283	1.0596				283	1.0626				283	1.0505
284	1.0578				284	1.0613				284	1.0473
285	1.0559				285	1.06				285	1.0437
286	1.0546				286	1.0593				286	1.0404
287	1.0527				287	1.0578				287	1.0374
288	1.0509				288	1.0565				288	1.0343
289	1.0491				289	1.055				289	1.0313
290	1.0478				290	1.0533				290	1.0313
291	1.0465				291	1.0524				291	1.0292
292	1.045				292	1.0505				292	1.0286
293	1.0438				293	1.0493				293	1.0271
294	1.0426				294	1.0479				294	1.0269
295	1.0413				295	1.0465				295	1.0257
296	1.0404				296	1.0452				296	1.0263
297	1.0401				297	1.0443				297	1.0275
298	1.0402				298	1.0438				298	1.0294
299	1.0401				299	1.043				299	1.0312
300	1.0398				300	1.0421				300	1.0329
301	1.04				301	1.0416				301	1.0354
302	1.0403				302	1.0409				302	1.0384
303	1.0401				303	1.0402				303	1.0398
304	1.0404				304	1.0396				304	1.0426
305	1.0406				305	1.0391				305	1.045
306	1.041				306	1.0389				306	1.0473
307	1.0419				307	1.0392				307	1.05
308	1.0428				308	1.0394				308	1.0527
309	1.0437				309	1.0398				309	1.0553
310	1.0442				310	1.04				310	1.0567
311	1.0448				311	1.0403				311	1.0582
312	1.0452				312	1.0407				312	1.0585
313	1.0455				313	1.0415				313	1.0573
314	1.0459				314	1.0423				314	1.0566
315	1.0455				315	1.0427				315	1.0539
316	1.0456				316	1.0432				316	1.0526
317	1.0459				317	1.0443				317	1.0507
318	1.0465				318	1.0457				318	1.0486
319	1.0469				319	1.0475				319	1.0452
320	1.0477				320	1.0496				320	1.0422
321	1.0482				321	1.0511				321	1.0393
322	1.0483				322	1.0524				322	1.0362
323	1.0487				323	1.054				323	1.0329
324	1.0493				324	1.0557				324	1.03
325	1.0496				325	1.0573				325	1.0267
326	1.0499				326	1.0587				326	1.0239
327	1.0496				327	1.0592				327	1.0208
328	1.0496				328	1.06				328	1.0185
329	1.0496				329	1.0603				329	1.0178
330	1.0496				330	1.0607				330	1.0165
331	1.0492				331	1.0602				331	1.0161
332	1.0492				332	1.0602				332	1.0164
333	1.0488				333	1.0594				333	1.0173
334	1.0482				334	1.0585				334	1.0174
335	1.0472				335	1.057				335	1.0181
336	1.0458				336	1.0549				336	1.0188
337	1.0448				337	1.0532				337	1.0194
338	1.0432				338	1.0509				338	1.0202
339	1.0416				339	1.0488				339	1.0202
340	1.0398				340	1.0467				340	1.0189
341	1.0381				341	1.044				341	1.0208
342	1.0368				342	1.0419				342	1.0216
343	1.0348				343	1.039				343	1.0222
344	1.0333				344	1.037				344	1.0221
345	1.0318				345	1.0346				345	1.0232
346	1.0301				346	1.0324				346	1.0233
347	1.0284				347	1.0301				347	1.0232
348	1.0272				348	1.0283				348	1.0238
349	1.0261				349	1.0265				349	1.0248
350	1.0251				350	1.0248				350	1.0261
351	1.0241				351	1.0231				351	1.0272
352	1.0232				352	1.0216				352	1.028
353	1.0228				353	1.0207				353	1.0292
354	1.0221				354	1.0193				354	1.0303
355	1.0219				355	1.0186				355	1.0317
356	1.0213				356	1.0172				356	1.0337
357	1.0206				357	1.0158				357	1.0348
358	1.02				358	1.0147				358	1.0361
359	1.0197				359	1.0139				359	1.0368
360	1.0192				360	1.013				360	1.0378
361	1.0187				361	1.0119				361	1.039
362	1.0179				362	1.0104				362	1.0402
363	1.017				363	1.0087				363	1.042
364	1.0163				364	1.0073				364	1.0432
365	1.0155				365	1.0057				365	1.0448
366	1.0143				366	1.0041				366	1.0446
367	1.0135				367	1.0025				367	1.0461
368	1.0124				368	1.0006				368	1.0476
369	1.0112				369	0.99848				369	1.0492
370	1.0097				370	0.99594				370	1.0509
371	1.0088				371	0.99434				371	1.0519
372	1.0077				372	0.99254				372	1.0531
373	1.0068				373	0.99076				373	1.0545
374	1.0061				374	0.98899				374	1.0571
375	1.0056				375	0.98756				375	1.0596
376	1.0052				376	0.98619				376	1.0619
377	1.0054				377	0.98523				377	1.0656
378	1.0048				378	0.98368				378	1.0679
379	1.0043				379	0.98239				379	1.0698
380	1.0041				380	0.98102				380	1.0729
381	1.0041				381	0.97977				381	1.0767
382	1.0041				382	0.97862				382	1.08
383	1.0044				383	0.97785				383	1.0836
384	1.0047				384	0.97706				384	1.0873
385	1.0057				385	0.97693				385	1.0917
386	1.0064				386	0.97663				386	1.0954
387	1.0075				387	0.97664				387	1.0995
388	1.0087				388	0.97674				388	1.1041
389	1.01				389	0.97723				389	1.1077
390	1.0108				390	0.97724				390	1.111
391	1.0119				391	0.97787				391	1.1135
392	1.0127				392	0.97795				392	1.1162
393	1.0138				393	0.97893				393	1.118
394	1.0148				394	0.97965				394	1.1196
395	1.0152				395	0.98003				395	1.12
396	1.0159				396	0.98083				396	1.1207
397	1.0164				397	0.98149				397	1.1207
398	1.0164				398	0.98186				398	1.1196
399	1.0164				399	0.98243				399	1.1177
400	1.016				400	0.9829				400	1.1147
401	1.0157				401	0.98333				401	1.1121
402	1.015				402	0.98361				402	1.1088
403	1.0139				403	0.98327				403	1.1052
404	1.0129				404	0.98337				404	1.1008
405	1.0112				405	0.98284				405	1.096
406	1.0098				406	0.98273				406	1.0907
407	1.0082				407	0.98228				407	1.0856
408	1.0066				408	0.98182				408	1.0805
409	1.005				409	0.98125				409	1.0757
410	1.0034				410	0.98082				410	1.0709
411	1.0021				411	0.98055				411	1.0663
412	1.0005				412	0.98014				412	1.0612
413	0.99907				413	0.98006				413	1.0558
414	0.99732				414	0.97964				414	1.0501
415	0.99562				415	0.97932				415	1.0443
416	0.99415				416	0.97889				416	1.0397
417	0.99263				417	0.9786				417	1.0345
418	0.99127				418	0.97833				418	1.0299
419	0.99006				419	0.97824				419	1.0253
420	0.98958				420	0.979				420	1.0212
421	0.98887				421	0.97922				421	1.0177
422	0.98869				422	0.97983				422	1.0151
423	0.98864				423	0.98057				423	1.0127
424	0.9884				424	0.98123				424	1.0098
425	0.98849				425	0.98189				425	1.0082
426	0.98899				426	0.98308				426	1.0066
427	0.98942				427	0.98429				427	1.0047
428	0.99073				428	0.98611				428	1.0045
429	0.99226				429	0.98839				429	1.0038
430	0.99364				430	0.99032				430	1.0035
431	0.99533				431	0.9928				431	1.0029
432	0.99717				432	0.99484				432	1.0041
433	0.99919				433	0.99738				433	1.0046
434	1.001				434	0.99974				434	1.0047
435	1.0026				435	1.0018				435	1.005
436	1.0046				436	1.0041				436	1.0061
437	1.0062				437	1.0061				437	1.0065
438	1.0074				438	1.0079				438	1.0059
439	1.0086				439	1.0093				439	1.0066
440	1.0098				440	1.011				440	1.0062
441	1.0107				441	1.0125				441	1.0053
442	1.0116				442	1.0139				442	1.0047
443	1.0121				443	1.0147				443	1.0043
444	1.0124				444	1.0154				444	1.0036
445	1.013				445	1.0165				445	1.0026
446	1.0127				446	1.0165				446	1.0013
447	1.0124				447	1.0163				447	1.0008
448	1.0121				448	1.0161				448	1.0002
449	1.0123				449	1.0165				449	0.99966
450	1.0123				450	1.0166				450	0.99925
451	1.0125				451	1.0171				451	0.99876
452	1.0128				452	1.0174				452	0.99911
453	1.0139				453	1.0184				453	1.0003
454	1.0147				454	1.0191				454	1.0017
455	1.016				455	1.0205				455	1.0025
456	1.0178				456	1.022				456	1.0051
457	1.0196				457	1.0236				457	1.0076
458	1.0217				458	1.0255				458	1.0106
459	1.0243				459	1.0276				459	1.0145
460	1.0267				460	1.0296				460	1.0182
461	1.0294				461	1.0317				461	1.0224
462	1.032				462	1.0338				462	1.0267
463	1.0347				463	1.0357				463	1.0315
464	1.0376				464	1.0377				464	1.0373
465	1.0404				465	1.0396				465	1.043
466	1.0431				466	1.0412				466	1.0489
467	1.0457				467	1.0428				467	1.0544
468	1.0482				468	1.0443				468	1.0599
469	1.0503				469	1.0452				469	1.0655
470	1.0517				470	1.0454				470	1.0703
471	1.0532				471	1.0458				471	1.0753
472	1.0545				472	1.0461				472	1.0796
473	1.055				473	1.0454				473	1.0838
474	1.0557				474	1.0449				474	1.088
475	1.0559				475	1.044				475	1.0912
476	1.0559				476	1.043				476	1.0946
477	1.0559				477	1.0418				477	1.098
478	1.0552				478	1.0402				478	1.1003
479	1.0541				479	1.0381				479	1.1018
480	1.0532				480	1.0363				480	1.1037
481	1.0518				481	1.0342				481	1.1043
482	1.0504				482	1.0323				482	1.1043
483	1.0488				483	1.0302				483	1.1041
484	1.0476				484	1.0288				484	1.1038
485	1.0459				485	1.027				485	1.1026
486	1.0443				486	1.0254				486	1.1006
487	1.0427				487	1.0239				487	1.0985
488	1.0412				488	1.0226				488	1.0964
489	1.0396				489	1.0216				489	1.0933
490	1.038				490	1.0202				490	1.0909
491	1.0365				491	1.0189				491	1.0888
492	1.0353				492	1.0177				492	1.0878
493	1.0337				493	1.0164				493	1.0854
494	1.0323				494	1.0151				494	1.0837
495	1.0309				495	1.0137				495	1.0823
496	1.0297				496	1.0124				496	1.0814
497	1.0285				497	1.0113				497	1.0798
498	1.0268				498	1.0094				498	1.0787
499	1.0247				499	1.007				499	1.0778
500	1.023				500	1.0047				500	1.0775
501	1.0209				501	1.0018				501	1.0777
502	1.019				502	0.99947				502	1.0774
503	1.0169				503	0.99688				503	1.0766
504	1.0148				504	0.99423				504	1.0762
505	1.0124				505	0.99102				505	1.0763
506	1.0099				506	0.98797				506	1.0754
507	1.0075				507	0.98516				507	1.0743
508	1.0051				508	0.98248				508	1.0728
509	1.0025				509	0.97992				509	1.0699
510	0.99999				510	0.97728				510	1.0678
511	0.99753				511	0.97494				511	1.0649
512	0.99565				512	0.97309				512	1.063
513	0.99366				513	0.97127				513	1.0604
514	0.9916				514	0.96982				514	1.0566
515	0.98957				515	0.96831				515	1.053
516	0.98768				516	0.96691				516	1.0496
517	0.9859				517	0.96582				517	1.0458
518	0.98449				518	0.96515				518	1.0422
519	0.9836				519	0.96534				519	1.0381
520	0.9822				520	0.96479				520	1.0342
521	0.98115				521	0.96476				521	1.0301
522	0.98029				522	0.96485				522	1.0263
523	0.97989				523	0.96554				523	1.0227
524	0.97947				524	0.96623				524	1.019
525	0.97972				525	0.96708				525	1.0174
526	0.97969				526	0.96785				526	1.015
527	0.97964				527	0.96883				527	1.0119
528	0.97996				528	0.97				528	1.0097
529	0.98043				529	0.9712				529	1.008
530	0.98104				530	0.97288				530	1.0054
531	0.98167				531	0.97403				531	1.0045
532	0.9824				532	0.97532				532	1.0035
533	0.98335				533	0.97662				533	1.0035
534	0.98403				534	0.97764				534	1.0031
535	0.98515				535	0.97937				535	1.0024
536	0.98617				536	0.98069				536	1.0025
537	0.98757				537	0.98235				537	1.0032
538	0.98854				538	0.98375				538	1.0028
539	0.98975				539	0.98511				539	1.0036
540	0.99071				540	0.98639				540	1.0036
541	0.99158				541	0.98764				541	1.0033
542	0.9924				542	0.9889				542	1.0028
543	0.99357				543	0.99015				543	1.0038
544	0.99445				544	0.99112				544	1.0044
545	0.99508				545	0.99187				545	1.0046
546	0.99582				546	0.9927				546	1.0051
547	0.99607				547	0.99292				547	1.0055
548	0.99686				548	0.99345				548	1.0071
549	0.99715				549	0.99335				549	1.0085
550	0.99701				550	0.99298				550	1.009
551	0.99682				551	0.99259				551	1.0095
552	0.99636				552	0.99153				552	1.0108
553	0.99566				553	0.9904				553	1.0114
554	0.9951				554	0.98966				554	1.0113
555	0.99427				555	0.98853				555	1.0114
556	0.99302				556	0.98697				556	1.0111
557	0.9919				557	0.98548				557	1.0111
558	0.99066				558	0.98385				558	1.011
559	0.98994				559	0.98279				559	1.0113
560	0.98886				560	0.98144				560	1.011
561	0.98798				561	0.98026				561	1.011
562	0.98712				562	0.97959				562	1.0096
563	0.98672				563	0.97922				563	1.0091
564	0.98643				564	0.9789				564	1.0089
565	0.98711				565	0.97976				565	1.009
566	0.98735				566	0.98014				566	1.0089
567	0.98809				567	0.98078				567	1.0099
568	0.98874				568	0.98167				568	1.0098
569	0.99007				569	0.9831				569	1.0109
570	0.99208				570	0.98525				570	1.0124
571	0.99418				571	0.98757				571	1.0139
572	0.99656				572	0.99008				572	1.0159
573	0.99916				573	0.99296				573	1.0176
574	1.002				574	0.99592				574	1.0202
575	1.005				575	0.99955				575	1.0212
576	1.0084				576	1.0034				576	1.0233
577	1.0124				577	1.0076				577	1.0268
578	1.0163				578	1.0118				578	1.0298
579	1.0203				579	1.0158				579	1.0336
580	1.024				580	1.0195				580	1.0374
581	1.0282				581	1.0237				581	1.0415
582	1.0322				582	1.0276				582	1.0461
583	1.0362				583	1.0312				583	1.0509
584	1.0399				584	1.0345				584	1.0559
585	1.0436				585	1.0377				585	1.0612
586	1.0469				586	1.0407				586	1.0654
587	1.0498				587	1.043				587	1.0699
588	1.0527				588	1.0452				588	1.0752
589	1.0552				589	1.0467				589	1.0804
590	1.0575				590	1.0481				590	1.0855
591	1.0593				591	1.0491				591	1.0897
592	1.0608				592	1.0498				592	1.0936
593	1.0622				593	1.0501				593	1.0983
594	1.063				594	1.0498				594	1.1025
595	1.0634				595	1.049				595	1.1064
596	1.0635				596	1.0479				596	1.1098
597	1.0633				597	1.0463				597	1.1142
598	1.0629				598	1.0446				598	1.1173
599	1.0621				599	1.0426				599	1.1203
600	1.0613				600	1.0402				600	1.1243
601	1.06				601	1.0372				601	1.1278
602	1.0584				602	1.0341				602	1.1311
603	1.0567				603	1.0307				603	1.1344
604	1.0546				604	1.0269				604	1.1373
605	1.0523				605	1.023				605	1.1396
606	1.0496				606	1.0187				606	1.1417
607	1.0469				607	1.0146				607	1.1431
608	1.044				608	1.0103				608	1.1447
609	1.0404				609	1.0054				609	1.145
610	1.0372				610	1.0011				610	1.1449
611	1.0339				611	0.99692				611	1.1442
612	1.0301				612	0.99233				612	1.1429
613	1.0261				613	0.98788				613	1.1403
614	1.0229				614	0.98412				614	1.1387
615	1.0188				615	0.9797				615	1.1356
616	1.0156				616	0.97651				616	1.1322
617	1.0123				617	0.97288				617	1.13
618	1.0092				618	0.96984				618	1.1268
619	1.0058				619	0.96644				619	1.1231
620	1.0026				620	0.96385				620	1.1184
621	0.99982				621	0.96142				621	1.1144
622	0.99705				622	0.95917				622	1.1101
623	0.99473				623	0.95734				623	1.1063
624	0.9929				624	0.9562				624	1.1024
625	0.99127				625	0.95486				625	1.0999
626	0.99				626	0.95393				626	1.0976
627	0.98879				627	0.95322				627	1.0949
628	0.98848				628	0.95305				628	1.0942
629	0.98845				629	0.95347				629	1.0928
630	0.98864				630	0.95412				630	1.0916
631	0.98916				631	0.95524				631	1.0903
632	0.98999				632	0.95647				632	1.09
633	0.99136				633	0.95811				633	1.0906
634	0.99304				634	0.95997				634	1.0917
635	0.99517				635	0.96219				635	1.0936
636	0.99727				636	0.96429				636	1.0957
637	0.99981				637	0.96716				637	1.0972
638	1.0022				638	0.9701				638	1.0979
639	1.0046				639	0.97316				639	1.0983
640	1.0069				640	0.97583				640	1.0996
641	1.0092				641	0.97856				641	1.1006
642	1.0112				642	0.98128				642	1.1004
643	1.0129				643	0.98385				643	1.0995
644	1.0149				644	0.98682				644	1.0988
645	1.0164				645	0.98924				645	1.0976
646	1.0175				646	0.99142				646	1.0952
647	1.018				647	0.99345				647	1.0914
648	1.0185				648	0.99525				648	1.0878
649	1.0186				649	0.99665				649	1.0842
650	1.0183				650	0.99796				650	1.0788
651	1.0175				651	0.9989				651	1.073
652	1.0168				652	0.99968				652	1.0678
653	1.0159				653	1.0002				653	1.0627
654	1.0147				654	1.0006				654	1.057
655	1.0137				655	1.0008				655	1.0521
656	1.0123				656	1.0012				656	1.0454
657	1.0109				657	1.0012				657	1.0401
658	1.0092				658	1.0009				658	1.0339
659	1.0081				659	1.0013				659	1.0283
660	1.0073				660	1.0019				660	1.0237
661	1.0063				661	1.0022				661	1.0187
662	1.0059				662	1.0028				662	1.0154
663	1.0057				663	1.0038				663	1.0115
664	1.0053				664	1.0045				664	1.0079
665	1.0058				665	1.0058				665	1.0056
666	1.0063				666	1.0073				666	1.0034
667	1.0069				667	1.0086				667	1.0015
668	1.0081				668	1.0101				668	1.0023
669	1.0093				669	1.0114				669	1.0032
670	1.0108				670	1.0127				670	1.0052
671	1.0123				671	1.0138				671	1.0081
672	1.0138				672	1.015				672	1.0104
673	1.0151				673	1.0157				673	1.0133
674	1.0165				674	1.0165				674	1.0166
675	1.0176				675	1.0166				675	1.0205
676	1.0187				676	1.0167				676	1.0247
677	1.0201				677	1.0168				677	1.0297
678	1.0211				678	1.0164				678	1.0352
679	1.0221				679	1.016				679	1.0406
680	1.0233				680	1.0155				680	1.0465
681	1.0241				681	1.0146				681	1.0525
682	1.025				682	1.0138				682	1.0584
683	1.0261				683	1.0135				683	1.0638
684	1.0268				684	1.0125				684	1.0691
685	1.0269				685	1.0112				685	1.0738
686	1.0279				686	1.0105				686	1.08
687	1.0283				687	1.0094				687	1.0845
688	1.0292				688	1.009				688	1.0894
689	1.03				689	1.0087				689	1.0934
690	1.0304				690	1.0084				690	1.0963
691	1.0309				691	1.0081				691	1.0991
692	1.0315				692	1.0079				692	1.1021
693	1.0324				693	1.0084				693	1.104
694	1.0331				694	1.0092				694	1.1047
695	1.0343				695	1.0101				695	1.1068
696	1.0353				696	1.011				696	1.1078
697	1.0363				697	1.0122				697	1.1083
698	1.0372				698	1.0131				698	1.1092
699	1.0384				699	1.0146				699	1.1094
700	1.0395				700	1.0161				700	1.1094
701	1.0406				701	1.0175				701	1.1097
702	1.0414				702	1.0189				702	1.1086
703	1.0419				703	1.0199				703	1.1077
704	1.0426				704	1.021				704	1.1068
705	1.0429				705	1.0218				705	1.1059
706	1.0434				706	1.0225				706	1.1055
707	1.0431				707	1.0229				707	1.1034
708	1.0432				708	1.0235				708	1.1018
709	1.0421				709	1.0229				709	1.0994
710	1.0403				710	1.0216				710	1.0963
711	1.0386				711	1.0204				711	1.0929
712	1.0366				712	1.0194				712	1.0877
713	1.0342				713	1.0177				713	1.0835
714	1.0311				714	1.0158				714	1.0769
715	1.0279				715	1.0134				715	1.0712
716	1.0244				716	1.0108				716	1.0652
717	1.0213				717	1.0089				717	1.0581
718	1.0176				718	1.0067				718	1.0502
719	1.0143				719	1.0046				719	1.0431
720	1.0108				720	1.0024				720	1.0356
721	1.0077				721	1.0008				721	1.0283
722	1.0048				722	0.9989				722	1.0223
723	1.0027				723	0.99779				723	1.0173
724	1.0005				724	0.99666				724	1.0119
725	0.99869				725	0.99604				725	1.0066
726	0.9976				726	0.99576				726	1.0031
727	0.99617				727	0.99502				727	0.9996
728	0.99521				728	0.99493				728	0.99605
729	0.99449				729	0.99454				729	0.99434
730	0.99428				730	0.9944				730	0.9939
731	0.99405				731	0.99426				731	0.99344
732	0.9942				732	0.99455				732	0.99313
733	0.99413				733	0.99376				733	0.99522
734	0.99425				734	0.99351				734	0.99648
735	0.99444				735	0.99316				735	0.99825
736	0.99448				736	0.99264				736	0.99997
737	0.9945				737	0.99175				737	1.0027
738	0.99423				738	0.99067				738	1.0048
739	0.99387				739	0.98939				739	1.0072
740	0.9939				740	0.98853				740	1.0099
741	0.99344				741	0.98707				741	1.0124
742	0.99267				742	0.98563				742	1.0137
743	0.99148				743	0.98328				743	1.016
744	0.99028				744	0.98105				744	1.0178
745	0.98925				745	0.97951				745	1.0183
746	0.98827				746	0.97773				746	1.0197
747	0.98734				747	0.97629				747	1.0203
748	0.98597				748	0.9745				748	1.0202
749	0.98466				749	0.97303				749	1.0194
750	0.98336				750	0.97141				750	1.019
751	0.98261				751	0.97066				751	1.0183
752	0.98176				752	0.96972				752	1.0177
753	0.98109				753	0.96908				753	1.0169
754	0.9803				754	0.96849				754	1.0155
755	0.97943				755	0.96808				755	1.0133
756	0.9787				756	0.96774				756	1.0114
757	0.97837				757	0.9677				757	1.0102
758	0.97806				758	0.96788				758	1.0084
759	0.97834				759	0.96849				759	1.0077
760	0.97874				760	0.96934				760	1.0068
761	0.97929				761	0.97021				761	1.0064
762	0.97973				762	0.97071				762	1.0066
763	0.98062				763	0.97193				763	1.0065
764	0.98151				764	0.97286				764	1.0073
765	0.98223				765	0.97414				765	1.0064
766	0.98293				766	0.97505				766	1.0064
767	0.98321				767	0.97559				767	1.006
768	0.98382				768	0.9762				768	1.0066
769	0.98419				769	0.97682				769	1.0062
770	0.98453				770	0.97718				770	1.0064
771	0.98467				771	0.97737				771	1.0065
772	0.98462				772	0.97766				772	1.0054
773	0.98408				773	0.97731				773	1.0043
774	0.98346				774	0.97685				774	1.0032
775	0.98343				775	0.97731				775	1.0017
776	0.9826				776	0.9769				776	0.99961
777	0.98238				777	0.97706				777	0.99825
778	0.98216				778	0.977				778	0.99755
779	0.98203				779	0.97709				779	0.99678
780	0.9815				780	0.97697				780	0.99502
781	0.98129				781	0.97714				781	0.99368
782	0.98144				782	0.9776				782	0.9929
783	0.98139				783	0.97839				783	0.99033
784	0.982				784	0.97927				784	0.99015
785	0.98272				785	0.98052				785	0.98931
786	0.98372				786	0.9819				786	0.98917
787	0.98498				787	0.98373				787	0.98873
788	0.9861				788	0.98512				788	0.98904
789	0.98765				789	0.98705				789	0.98944
790	0.98894				790	0.98885				790	0.9892
791	0.99067				791	0.99105				791	0.98955
792	0.99216				792	0.99279				792	0.99029
793	0.994				793	0.99518				793	0.99047
794	0.99546				794	0.99706				794	0.99071
795	0.99709				795	0.99866				795	0.99241
796	0.99844				796	1.0004				796	0.99257
797	0.9995				797	1.0015				797	0.99343
798	1.0009				798	1.0032				798	0.99407
799	1.0018				799	1.0042				799	0.99461
800	1.0028				800	1.0051				800	0.99568
801	1.0032				801	1.0056				801	0.99605
802	1.0035				802	1.0058				802	0.99671
803	1.0036				803	1.0057				803	0.99754
804	1.0036				804	1.0054				804	0.99848
805	1.004				805	1.0055				805	0.99939
806	1.0037				806	1.0048				806	1.0003
807	1.003				807	1.0038				807	1.0007
808	1.002				808	1.0021				808	1.0017
809	1.001				809	1.0005				809	1.0024
810	1				810	0.99908				810	1.0029
811	0.99911				811	0.99774				811	1.0032
812	0.99811				812	0.99587				812	1.0048
813	0.99647				813	0.99364				813	1.0049
814	0.99539				814	0.99178				814	1.0062
815	0.994				815	0.98959				815	1.0072
816	0.99286				816	0.98781				816	1.0079
817	0.99195				817	0.98604				817	1.0096
818	0.99107				818	0.98459				818	1.0104
819	0.99001				819	0.98294				819	1.0111
820	0.98908				820	0.98149				820	1.0117
821	0.98797				821	0.97995				821	1.0119
822	0.98731				822	0.97862				822	1.0132
823	0.98706				823	0.97802				823	1.014
824	0.98701				824	0.97724				824	1.0162
825	0.98686				825	0.97663				825	1.0174
826	0.98744				826	0.97689				826	1.0189
827	0.98774				827	0.97685				827	1.0202
828	0.98824				828	0.97731				828	1.0208
829	0.98892				829	0.9777				829	1.0224
830	0.9901				830	0.9786				830	1.0244
831	0.99134				831	0.97955				831	1.0265
832	0.99251				832	0.98062				832	1.028
833	0.99375				833	0.98171				833	1.0297
834	0.99467				834	0.98262				834	1.0306
835	0.99613				835	0.98375				835	1.0331
836	0.99702				836	0.98481				836	1.0334
837	0.99787				837	0.98548				837	1.0348
838	0.99876				838	0.98651				838	1.0353
839	0.99937				839	0.98721				839	1.0356
840	0.99977				840	0.98768				840	1.0358
841	0.99977				841	0.98798				841	1.0349
842	0.99969				842	0.98815				842	1.0341
843	0.99915				843	0.98788				843	1.0328
844	0.9983				844	0.98744				844	1.0307
845	0.99702				845	0.98695				845	1.0271
846	0.99587				846	0.98623				846	1.0247
847	0.99454				847	0.98552				847	1.0214
848	0.9924				848	0.98402				848	1.0174
849	0.99095				849	0.98319				849	1.0141
850	0.98882				850	0.9818				850	1.0098
851	0.98658				851	0.98042				851	1.005
852	0.9849				852	0.97957				852	1.0008
853	0.98293				853	0.97866				853	0.99568
854	0.9809				854	0.97764				854	0.99062
855	0.97862				855	0.97608				855	0.98623
856	0.97723				856	0.97566				856	0.9819
857	0.97578				857	0.97498				857	0.97816
858	0.97506				858	0.97546				858	0.97387
859	0.97418				859	0.97556				859	0.97004
860	0.97362				860	0.97577				860	0.9672
861	0.97311				861	0.97596				861	0.96461
862	0.97352				862	0.97717				862	0.96264
863	0.97497				863	0.97954				863	0.9613
864	0.97613				864	0.98164				864	0.95967
865	0.97777				865	0.98412				865	0.95881
866	0.97979				866	0.98692				866	0.95852
867	0.98204				867	0.99004				867	0.95816
868	0.98418				868	0.99283				868	0.95837
869	0.98749				869	0.99709				869	0.95885
870	0.99077				870	1.0014				870	0.95893
871	0.99393				871	1.0055				871	0.95946
872	0.9979				872	1.0105				872	0.96017
873	1.0013				873	1.015				873	0.96037
874	1.0043				874	1.0192				874	0.95992
875	1.0077				875	1.0234				875	0.96089
876	1.0102				876	1.0266				876	0.96117
877	1.013				877	1.0303				877	0.96119
878	1.0156				878	1.0334				878	0.96229
879	1.0183				879	1.0371				879	0.96237
880	1.0206				880	1.0398				880	0.9631
881	1.0224				881	1.0422				881	0.96345
882	1.0237				882	1.0437				882	0.96385
883	1.0253				883	1.0456				883	0.9644
884	1.0266				884	1.0474				884	0.96476
885	1.027				885	1.048				885	0.96462
886	1.0279				886	1.049				886	0.96499
887	1.0289				887	1.0501				887	0.9656
888	1.0294				888	1.0507				888	0.96581
889	1.0299				889	1.0513				889	0.966
890	1.0306				890	1.0522				890	0.96594
891	1.0314				891	1.0533				891	0.96629
892	1.0323				892	1.0544				892	0.96634
893	1.0329				893	1.0552				893	0.96656
894	1.0336				894	1.0557				894	0.96749
895	1.0337				895	1.0559				895	0.9674
896	1.0339				896	1.0563				896	0.96696
897	1.0335				897	1.0562				897	0.96592
898	1.0335				898	1.0562				898	0.96569
899	1.0325				899	1.0553				899	0.96433
900	1.0316				900	1.0546				900	0.96283
901	1.0303				901	1.0533				901	0.96186
902	1.0284				902	1.0514				902	0.95973
903	1.0267				903	1.0494				903	0.95895
904	1.0244				904	1.0468				904	0.95742
905	1.0218				905	1.0442				905	0.95491
906	1.0185				906	1.0406				906	0.95262
907	1.0152				907	1.0371				907	0.94977
908	1.012				908	1.0334				908	0.94788
909	1.0087				909	1.0298				909	0.94584
910	1.0053				910	1.0261				910	0.94315
911	1.0021				911	1.0224				911	0.94145
912	0.99876				912	1.0188				912	0.9389
913	0.99597				913	1.0153				913	0.93824
914	0.99376				914	1.0125				914	0.93778
915	0.99178				915	1.01				915	0.93732
916	0.99005				916	1.008				916	0.93654
917	0.98864				917	1.0062				917	0.93624
918	0.98762				918	1.0051				918	0.93553
919	0.98671				919	1.0039				919	0.93558
920	0.98633				920	1.0032				920	0.93595
921	0.98641				921	1.0034				921	0.93562
922	0.98604				922	1.0032				922	0.93497
923	0.98606				923	1.0033				923	0.93454
924	0.98657				924	1.0042				924	0.93393
925	0.98665				925	1.0048				925	0.9325
926	0.98737				926	1.0062				926	0.9311
927	0.9879				927	1.0074				927	0.92985
928	0.9877				928	1.008				928	0.92726
929	0.98698				929	1.0076				929	0.92534
930	0.98652				930	1.0079				930	0.92262
931	0.98586				931	1.008				931	0.91989
932	0.98523				932	1.0081				932	0.9171
933	0.98456				933	1.008				933	0.9146
934	0.98334				934	1.0075				934	0.91123
935	0.98191				935	1.0071				935	0.90671
936	0.9801				936	1.0059				936	0.90311
937	0.97838				937	1.0048				937	0.8995
938	0.97716				938	1.0041				938	0.89679
939	0.97558				939	1.0031				939	0.89343
940	0.97372				940	1.0017				940	0.8903
941	0.97234				941	1.0006				941	0.88795
942	0.97106				942	0.99961				942	0.88586
943	0.97028				943	0.9992				943	0.88399
944	0.96934				944	0.99873				944	0.88164
945	0.96871				945	0.9982				945	0.88073
946	0.96835				946	0.99735				946	0.8818
947	0.9684				947	0.99715				947	0.88259
948	0.96806				948	0.99669				948	0.88266
949	0.9684				949	0.99654				949	0.88445
950	0.96863				950	0.99629				950	0.88612

## Sheet: Fig4f
Fig 4f
ALL		PYR		INT
Kindling	CL	Kindling	CL	Kindling	CL
1.25037	0.15005	1.25037	0.15006	0.64639	0.74032
0.79015	0.83447	0.82719	0.84586	0	0.85767
1.17868	0.82835	1.17868	0.82688	0.39161	1.0211
1.01937	0.92301	1.01937	0.92299	1.36279	1.07942
1.45507	1.02568	1.45507	1.02463	0.229	0.14986
0.46532	1.04031	0.46532	1.04032	0.7976	0.99611
1.1267	0.48845	1.12435	0.4887	3.34356	0.93052
1.0862	0.90588	1.08774	0.86045	1.19804	0.93849
1.69227	0.88115	1.69227	0.87431	1.38688	0.68727
1.34992	1.06502	1.3848	1.14151	1.01391	1.04114
1.20298	0.88335	1.19965	0.89107	1.22448	1.16847
1.12038	0.97188	1.12346	0.96831	1.02768	1.15099
1.41929	1.061	1.41929	0.98933	1.03614	1.11963
1.12911	1.00499	1.13241	0.91664	0.7532	1.46777
1.98381	1.08972	1.98381	1.08325	0.85068	0.93738
1.46313	1.19505	1.46313	1.19494	1.09934	1.08762
1.12027	0.97787	1.12027	0.98241	0.66591	0.4307
1.16915	1.01991	1.16915	1.00849	0.89685	0.36249
1.20908	0.52528	1.20908	0.56373	1.56893	0.97658
1.13453	0.51403	1.13453	0.54266	0.8603	0.838
1.04158	0.83669	0.89684	0.83563	1.01183	0.76792
0.9173	0.8588	0.83546	0.85931	1.00379	1.09831
1.29543	0.94337	1.25282	0.97389	0.97488	1.0232
1.02035	1.00815	1.02471	0.9864	1.04022	0.8982
1.12982	0.96087	1.11082	0.95522	1.09527	1.21361
0.98435	0.96082	0.92839	0.96633	1.12837	0.7225
0.98769	0.69022	0.96839	0.689	1.09263	3.78933
0.82608	0.55205	0.87686	0.55019	1.04778
0.87966	0.85296	0.90362	0.67983	1.11389
1.11516	0.96003	1.13103	0.96003	1.08022
0.65668		0.65108		0.98103
0.87775		0.8734		1.02499
0.95204		0.95204		0.97227
1.08481		1.02407		0.59022
0.96845		0.96845		0
0.9454		0.94828		0.96222
0.95242		0.92409		1.32158
0.97169		0.96025		1.17041
0.98052		0.98234		0.86277
0.99841		0.98871		1.18549
1.09331		1.09268		1.13701
1.07648		1.05808		1.25218
1.06993		1.06464		1.34388
1.07425		1.08817		0
1.06193		1.03649		1.22011
1.05625		1.03618		1.21249
0.99627		1.01029		0.89399
1.03303		1.03711		1.14128
1.02409		1.02409
1.12565		1.15109
1.14019		1.14134
1.18494		1.18494
1.12227		1.12227
1.17011		1.17011
1.08931		1.0932
1.04198		1.04246
0.7948		0.7948
0.92771		0.9055
1.05104		0.93861
0.86757		0.86908
1.15539		0.8564
1.08207		1.06336
1.37027		1.37752
1.25245		1.25245
1.28498		0.92848
1.07693		1.07697
1.19076		1.15326
0.78004		0.78004
0.89586		0.89586
1.08997		1.0467
0.90228		0.90374
1.02385		1.01247
