# Supplementary material for: Closed-loop electrical stimulation prevents focal epilepsy progression and long-term memory impairment
Source: Nat Neurosci. 2025 Jun 23;28(8):1753–62. doi: 10.1038/s41593-025-01988-1 (PMC12321579; doi:10.1038/s41593-025-01988-1)
Supplement: Supplementary file 7 — Statistical source data. [file 41593_2025_1988_MOESM7_ESM.xlsx]

## Sheet: Fig5a
Figure5a upper			Figure5a center			Figure5a bottom
K-only			Sham			CL
Hippoc.	mPFC		Hippoc.	mPFC		Hippoc.	mPFC
-232.05	-80.145		159.51	357.825		-464.49	-567.84
-245.505	-104.325		152.295	332.28		-457.665	-560.43
-250.185	-109.59		140.79	314.34		-454.935	-568.23
-250.575	-113.88		131.235	302.055		-436.995	-560.04
-247.26	-116.22		121.485	296.4		-424.515	-560.235
-232.245	-124.02		106.665	286.65		-428.025	-557.7
-224.445	-108.81		72.54	273.975		-435.045	-557.115
-237.12	-112.32		63.57	256.62		-454.74	-560.235
-227.76	-104.715		65.13	258.765		-468.39	-546.585
-215.28	-92.04		56.16	255.06		-452.985	-528.645
-185.64	-104.325		40.56	263.055		-445.185	-519.87
-171.015	-109.59		31.395	260.91		-443.04	-536.055
-162.24	-104.52		13.845	244.53		-444.015	-559.845
-168.87	-120.705		-19.695	222.495		-420.615	-525.33
-164.19	-121.875		-36.465	200.655		-401.31	-513.435
-163.605	-122.85		-63.18	185.445		-396.435	-534.495
-159.9	-120.315		-60.255	163.215		-401.895	-535.47
-143.91	-133.575		-60.84	167.115		-405.21	-541.905
-143.715	-136.89		-60.06	161.46		-413.01	-524.745
-138.255	-135.33		-71.955	171.405		-432.9	-520.065
-134.745	-116.61		-84.435	178.62		-437.19	-484.575
-121.68	-110.955		-97.305	182.91		-448.5	-452.4
-107.445	-104.13		-126.75	174.72		-445.38	-436.02
-104.91	-93.6		-163.8	149.37		-443.625	-441.48
-99.84	-85.215		-173.94	117.39		-433.485	-429.585
-120.12	-75.075		-150.735	106.08		-422.565	-436.8
-122.07	-72.93		-112.905	121.875		-424.71	-436.8
-125.97	-61.425		-75.855	109.785		-417.105	-430.17
-127.725	-35.1		-49.92	76.245		-428.025	-413.595
-119.34	-36.855		-29.835	68.835		-439.92	-396.63
-109.98	-13.65		-31.785	56.94		-437.19	-389.61
-101.205	15.99		-58.5	29.445		-431.145	-382.395
-94.185	19.695		-87.165	18.525		-422.955	-381.81
-94.185	44.46		-117.78	8.19		-418.47	-368.355
-91.845	48.555		-145.08	4.68		-406.965	-349.635
-88.92	75.66		-160.68	0.78		-395.46	-342.42
-77.61	125.19		-156.585	10.92		-373.62	-349.05
-65.91	112.125		-175.5	7.41		-338.91	-347.88
-62.985	130.26		-189.345	6.63		-314.34	-331.695
-60.255	123.045		-228.345	-6.24		-309.465	-320.58
-66.69	121.485		-252.135	-19.89		-309.855	-327.99
-67.275	132.99		-271.44	-31.98		-320.19	-316.095
-53.625	131.43		-304.005	-49.14		-336.765	-298.35
-51.09	182.13		-324.675	-67.275		-342.03	-307.905
-46.02	196.755		-342.615	-89.7		-352.95	-312.585
-38.805	191.88		-358.605	-114.465		-363.675	-309.66
-35.685	208.455		-375.57	-130.26		-393.705	-309.27
-42.315	207.48		-389.025	-136.11		-394.875	-314.145
-42.9	204.165		-422.175	-149.76		-378.105	-325.455
-46.215	219.375		-428.025	-148.98		-367.38	-327.405
-31.2	235.365		-430.17	-132.21		-374.985	-337.155
-26.13	228.345		-434.85	-133.185		-387.27	-332.475
-26.13	229.125		-445.965	-143.715		-364.65	-339.105
-19.89	227.175		-438.36	-134.55		-347.49	-336.375
-21.645	225.81		-434.265	-126.945		-328.185	-328.38
-19.695	229.515		-414.57	-112.905		-305.37	-327.015
-23.205	244.725		-397.8	-109.005		-296.79	-313.365
-6.045	242.775		-386.685	-115.05		-300.495	-323.895
-3.51	215.865		-363.87	-129.09		-304.59	-313.95
-9.945	201.24		-358.995	-137.28		-305.955	-302.445
3.315	212.16		-351.78	-148.395		-311.22	-302.445
0.39	227.175		-339.105	-147.42		-310.05	-302.25
-7.41	226.005		-338.13	-145.665		-309.66	-271.44
-16.77	221.715		-335.01	-148.785		-319.02	-275.73
-23.01	213.525		-325.845	-131.43		-334.62	-282.945
-37.44	206.115		-319.41	-143.325		-344.76	-297.96
-53.625	213.915		-311.025	-160.095		-347.685	-308.88
-58.695	200.46		-304.59	-172.77		-351.39	-314.535
-62.01	202.605		-279.045	-177.255		-371.28	-332.865
-64.545	194.22		-261.69	-178.62		-388.05	-327.015
-58.5	176.67		-246.48	-179.985		-400.53	-339.495
-58.11	162.825		-253.5	-199.095		-392.73	-331.11
-42.315	168.675		-233.025	-195.975		-392.34	-333.645
-38.415	167.31		-223.86	-196.755		-393.315	-327.015
-27.105	152.685		-217.035	-197.73		-390.78	-320.385
-20.865	136.5		-204.36	-196.365		-386.1	-306.93
-15.795	119.535		-189.54	-197.925		-370.5	-292.695
-12.09	119.145		-178.035	-200.655		-369.72	-298.35
-2.73	105.885		-145.86	-199.095		-364.845	-310.44
20.67	83.85		-133.185	-201.045		-348.27	-300.105
23.79	90.09		-134.94	-210.6		-339.69	-285.87
30.615	85.8		-126.555	-206.7		-349.44	-280.605
33.345	82.875		-128.895	-208.65		-346.32	-264.42
27.69	90.09		-123.24	-202.02		-339.495	-250.965
34.125	77.61		-124.215	-211.575		-322.725	-255.84
36.855	73.125		-139.425	-232.635		-291.915	-250.77
37.245	74.295		-144.495	-236.925		-265.98	-254.67
32.175	41.535		-151.515	-245.895		-241.605	-273
20.085	39.975		-149.76	-230.1		-234	-284.115
8.97	35.685		-158.145	-219.57		-227.565	-283.335
1.95	23.01		-160.875	-209.625		-222.105	-290.355
11.115	14.43		-154.05	-203.58		-225.81	-305.76
3.12	-10.335		-169.845	-187.59		-243.165	-323.505
-1.17	9.75		-162.045	-174.915		-265.2	-330.915
5.265	19.5		-171.99	-169.26		-270.66	-331.5
5.265	21.255		-187.98	-165.75		-293.67	-347.685
9.75	9.945		-202.215	-153.27		-312.39	-344.955
4.875	13.065		-215.865	-142.155		-301.665	-348.855
12.87	19.305		-219.765	-140.205		-291.915	-361.335
19.11	27.69		-234.78	-141.765		-284.505	-359.97
25.74	31.98		-243.555	-135.525		-281.58	-350.025
19.5	25.155		-227.175	-111.735		-266.76	-351.195
28.47	52.26		-220.935	-94.965		-261.495	-343.59
28.86	48.36		-231.27	-95.55		-245.505	-332.865
24.18	38.415		-235.56	-96.33		-229.515	-318.24
32.565	50.31		-251.745	-89.505		-229.125	-315.315
31.785	61.425		-255.645	-91.455		-245.115	-324.87
29.835	77.805		-276.12	-100.23		-255.84	-343.005
21.645	75.27		-291.525	-95.16		-251.355	-332.865
26.325	72.54		-315.315	-96.525		-250.38	-344.175
33.15	82.095		-335.01	-100.425		-242.58	-313.755
46.41	111.15		-341.25	-103.545		-235.95	-305.76
48.945	130.455		-343.005	-92.04		-226.395	-287.82
45.825	130.65		-344.76	-85.02		-232.44	-277.095
36.66	144.495		-351.585	-81.9		-241.8	-285.285
35.1	140.4		-351.39	-55.575		-238.68	-278.265
41.535	134.355		-372.255	-52.845		-221.715	-266.955
31.005	136.305		-396.63	-50.895		-207.87	-254.085
37.05	137.865		-419.055	-50.31		-201.435	-257.79
36.27	141.18		-423.15	-51.675		-182.13	-250.965
24.96	140.01		-418.665	-36.465		-153.465	-251.94
17.355	147.03		-397.8	-26.91		-130.26	-259.545
8.385	141.375		-376.935	-28.08		-119.145	-255.84
-2.73	148.59		-356.265	-18.135		-115.245	-259.155
-11.505	148.005		-325.65	6.435		-112.515	-244.53
-16.185	145.08		-306.735	35.49		-106.665	-240.63
-22.815	129.285		-286.845	50.7		-122.46	-236.535
-27.3	135.72		-279.045	58.695		-137.28	-237.12
-47.385	147.03		-265.59	62.985		-156.78	-241.02
-49.725	132.795		-253.305	63.765		-162.825	-220.155
-56.355	130.455		-234	73.32		-163.8	-242.775
-56.745	121.68		-214.11	76.44		-169.845	-252.72
-49.14	115.83		-179.205	75.66		-182.13	-266.565
-54.99	93.795		-169.455	82.095		-185.25	-262.47
-55.38	76.44		-146.055	99.645		-175.11	-264.42
-67.47	79.56		-135.525	95.355		-192.465	-261.69
-70.785	71.565		-115.635	109.395		-195.975	-254.475
-65.325	67.86		-103.74	115.05		-188.37	-244.53
-60.645	58.305		-93.6	113.685		-179.205	-227.955
-70.395	8.58		-85.02	127.92		-171.6	-224.25
-57.33	-9.945		-99.06	133.965		-170.82	-223.275
-50.115	1.755		-77.415	152.685		-182.52	-239.265
-49.92	-22.425		-58.5	161.07		-182.91	-222.495
-57.72	-34.125		-43.095	181.74		-178.035	-239.85
-64.74	-60.06		-18.915	194.22		-180.96	-209.04
-71.175	-63.765		11.115	202.605		-174.33	-169.845
-79.95	-47.385		42.51	234.195		-152.49	-160.485
-68.25	-36.465		66.495	249.015		-133.77	-153.66
-60.255	-31.785		90.675	262.47		-130.65	-141.765
-66.495	-43.68		122.46	264.615		-132.6	-146.25
-81.705	-62.4		140.205	264.615		-105.69	-146.835
-89.115	-70.785		170.43	279.435		-81.9	-148.785
-89.505	-74.49		173.745	297.96		-84.435	-186.81
-81.9	-85.995		172.38	308.49		-76.44	-202.41
-78.975	-106.86		201.24	329.94		-85.605	-210.21
-81.9	-101.79		239.46	328.185		-95.94	-200.46
-91.845	-103.935		248.82	324.285		-109.785	-205.92
-93.99	-88.92		258.96	327.015		-101.79	-207.09
-104.91	-99.06		275.34	306.93		-113.685	-204.75
-110.76	-98.085		268.515	303.615		-117.78	-195.195
-102.18	-96.135		268.125	320.97		-99.45	-205.92
-97.695	-84.045		255.06	333.645		-84.24	-228.93
-89.31	-70.59		250.38	337.545		-63.18	-232.635
-92.235	-66.69		223.86	351		-67.08	-220.545
-77.805	-56.55		195.195	344.955		-68.055	-213.72
-62.595	-53.235		186.81	342.225		-59.865	-202.605
-48.75	-58.305		175.89	338.715		-81.705	-203.97
-43.095	-71.565		158.925	337.155		-126.945	-166.335
-40.365	-59.67		139.035	350.22		-160.875	-200.85
-41.925	-66.105		141.765	378.105		-157.365	-203.19
-50.895	-79.17		124.8	392.925		-153.075	-176.67
-49.14	-78.975		109.98	397.02		-139.425	-173.355
-44.46	-85.41		115.05	416.52		-106.86	-182.52
-27.885	-112.515		111.345	436.215		-92.43	-186.225
-8.385	-132.015		109.98	453.57		-75.465	-166.14
16.77	-132.015		106.86	471.315		-40.17	-154.44
28.275	-155.025		116.025	492.375		-38.025	-164.775
32.175	-173.55		126.165	506.61		-4.68	-133.38
31.98	-199.095		145.08	506.61		34.125	-111.93
20.475	-192.27		158.925	510.51		57.525	-82.095
13.065	-204.945		177.84	502.32		84.825	-58.11
21.45	-228.735		202.215	493.935		116.025	-45.435
32.76	-232.635		220.935	483.99		144.495	-39
39.195	-245.7		235.56	464.685		160.875	-26.715
41.535	-224.25		241.41	444.015		161.07	18.33
31.2	-218.205		260.715	453.375		163.02	45.24
17.745	-226.2		265.2	453.765		166.92	66.69
20.67	-234		278.07	455.325		145.86	71.955
24.18	-248.43		291.525	469.17		126.165	98.67
20.28	-254.085		277.485	472.095		121.485	123.045
9.945	-253.305		270.27	462.15		89.31	127.53
3.9	-259.35		274.365	455.13		70.395	160.485
-9.75	-265.2		263.055	432.705		58.11	179.595
-21.45	-276.9		261.69	413.595		57.915	178.425
-26.325	-271.83		236.535	386.49		50.7	194.805
-20.865	-261.69		214.305	374.4		33.15	207.675
-30.225	-260.52		189.345	373.035		21.255	185.64
-30.42	-246.675		142.155	365.43		-4.68	179.79
-19.695	-230.685		102.18	343.395		-24.96	187.2
-20.28	-208.065		98.28	339.69		-51.675	182.715
-5.265	-194.415		73.515	312.39		-93.6	177.645
10.53	-170.04		36.465	304.2		-103.155	166.92
23.205	-141.57		8.385	312.39		-98.865	144.495
22.62	-145.47		-22.035	304.2		-104.52	111.54
27.105	-146.445		-28.47	291.72		-103.545	133.575
0.78	-130.065		-57.72	250.185		-100.62	148.395
-32.37	-165.555		-83.265	229.32		-103.935	148.98
-48.75	-168.09		-82.29	217.62		-110.955	147.615
-52.845	-169.845		-78.975	208.455		-132.6	148.395
-61.62	-159.12		-94.185	202.8		-150.54	144.3
-50.505	-141.765		-109.59	181.35		-161.07	116.61
-49.725	-115.44		-133.77	154.44		-178.425	124.215
-63.57	-124.41		-141.765	117.975		-186.03	114.855
-17.94	-117.39		-158.925	86.775		-188.37	106.275
41.145	-105.105		-181.74	73.125		-199.485	100.62
164.19	-87.36		-200.07	53.43		-209.43	90.87
244.53	-71.76		-229.71	60.45		-210.405	78.78
-12.675	-118.95		-272.025	43.095		-223.665	36.465
-192.855	-106.47		-287.235	27.3		-239.85	29.64
-303.81	-129.675		-293.865	26.13		-252.135	32.565
-475.8	-147.81		-296.01	19.695		-257.79	19.695
-580.32	-149.565		-269.1	22.425		-253.695	23.01
-621.075	-155.61		-243.555	32.37		-260.715	-6.825
-585.78	-158.535		-239.265	21.45		-246.285	-30.42
-534.105	-178.035		-250.965	5.07		-224.64	-55.38
-478.335	-200.265		-248.235	-3.705		-212.94	-74.685
-410.085	-211.965		-249.6	-3.12		-227.175	-69.225
-343.785	-217.23		-249.6	0.78		-242.775	-55.185
-263.445	-207.285		-262.86	-1.17		-235.755	-60.45
-217.815	-218.205		-262.08	16.575		-247.26	-64.155
-166.14	-214.695		-265.59	15.015		-253.695	-57.525
-117.39	-204.945		-256.62	21.255		-275.535	-53.625
-92.43	-206.7		-246.675	25.545		-283.14	-68.835
-38.415	-201.825		-233.415	22.23		-280.215	-76.05
10.14	-203.19		-221.52	18.135		-297.18	-90.09
62.4	-207.48		-207.285	14.82		-296.595	-100.425
199.29	-190.905		-174.33	25.35		-290.355	-99.45
324.285	-177.645		-148.005	6.63		-286.65	-110.565
401.505	-150.735		-130.455	10.14		-292.695	-129.48
414.375	-139.23		-103.35	6.045		-288.015	-146.835
378.3	-108.42		-90.48	-2.145		-271.245	-158.73
304.005	-113.1		-81.12	-3.9		-261.105	-175.5
244.335	-116.805		-82.095	-12.09		-252.135	-178.035
209.82	-134.16		-85.605	-23.985		-238.68	-188.76
173.745	-145.47		-92.235	-36.855		-227.955	-195.195
169.845	-139.425		-100.815	-46.02		-220.545	-197.145
178.62	-149.565		-111.15	-56.745		-199.875	-202.41
173.16	-130.26		-118.755	-60.45		-198.315	-199.485
190.71	-120.705		-93.21	-53.235		-192.27	-190.905
273.39	-113.49		-86.775	-49.725		-178.815	-172.185
389.61	-81.705		-86.19	-58.89		-170.04	-166.53
539.565	-57.72		-99.06	-83.46		-166.335	-168.285
659.88	-57.915		-108.225	-83.265		-137.475	-169.455
720.915	-37.05		-106.665	-91.845		-129.675	-185.055
676.26	-63.18		-102.57	-85.215		-127.92	-197.73
568.815	-102.765		-101.01	-77.025		-118.56	-223.08
495.495	-146.25		-97.695	-66.885		-114.855	-236.73
454.545	-190.125		-114.075	-85.8		-102.375	-238.875
385.71	-213.915		-122.265	-98.085		-84.435	-258.57
292.89	-229.515		-119.34	-83.07		-78.39	-271.05
211.185	-259.935		-122.46	-91.065		-95.355	-275.73
151.32	-266.955		-133.185	-77.415		-108.03	-283.335
37.05	-305.565		-159.51	-74.295		-117.195	-272.415
-42.705	-343.98		-179.595	-67.86		-120.12	-272.805
-67.275	-358.995		-188.76	-57.915		-120.12	-270.27
-71.76	-347.685		-193.44	-48.945		-105.495	-281.775
-59.085	-341.445		-194.805	-40.95		-98.28	-293.475
-47.19	-327.6		-197.925	-22.62		-95.355	-309.075
-20.475	-306.93		-195.585	-14.43		-80.925	-288.6
11.115	-296.4		-173.94	-10.335		-64.155	-277.095
41.145	-289.38		-156.585	1.365		-42.705	-251.94
76.83	-280.02		-157.56	10.725		-30.03	-232.245
113.1	-256.815		-153.855	9.555		-4.29	-238.485
147.81	-230.685		-156.975	2.145		18.135	-247.65
175.305	-204.165		-169.26	6.435		30.225	-231.27
215.28	-164.775		-161.265	9.36		37.245	-221.52
233.61	-168.87		-159.9	14.235		34.125	-226.98
242.385	-157.755		-157.365	14.82		42.12	-225.03
234.585	-151.515		-138.645	32.175		41.34	-229.71
225.615	-146.445		-139.23	24.765		30.81	-220.935
213.33	-107.835		-143.325	24.96		31.98	-220.155
197.73	-99.06		-138.255	29.445		40.755	-202.605
180.96	-112.905		-147.42	27.69		49.335	-208.455
152.685	-113.49		-147.225	35.88		54.6	-208.65
146.445	-106.275		-138.06	44.07		49.92	-197.73
128.895	-110.955		-121.095	50.115		63.765	-210.6
131.04	-65.13		-114.27	53.04		60.06	-202.8
132.21	-34.905		-109.005	54.99		63.96	-211.77
122.07	-25.545		-103.35	59.28		52.455	-218.79
119.34	-24.18		-111.345	71.955		64.935	-218.4
123.63	-58.695		-109.785	78		78	-216.645
121.29	-107.445		-123.045	88.53		97.11	-209.04
133.77	-138.645		-128.31	106.275		113.685	-236.535
139.62	-198.12		-125.385	110.76		131.04	-266.175
140.01	-289.575		-119.535	135.915		153.66	-278.655
143.13	-370.5		-107.835	134.355		162.63	-280.605
140.205	-440.895		-106.86	144.885		149.37	-307.905
140.79	-502.32		-92.625	172.575		144.885	-295.23
151.71	-486.72		-90.48	190.515		144.495	-295.815
154.83	-421.785		-84.63	200.655		142.935	-287.04
158.145	-362.31		-74.1	228.93		161.85	-272.805
162.63	-320.775		-56.55	244.14		166.14	-263.055
159.315	-284.7		-58.89	249.21		192.465	-257.595
151.32	-276.51		-53.235	256.815		205.53	-261.69
151.125	-245.115		-36.66	270.075		219.765	-262.275
157.365	-257.985		-32.565	285.48		251.355	-223.08
168.48	-233.22		-29.445	291.915		264.81	-251.94
182.715	-239.07		-14.43	301.275		266.76	-258.18
199.68	-252.525		2.73	326.625		267.345	-229.515
218.595	-256.62		3.9	349.05		252.915	-234.195
228.735	-289.38		5.85	351.78		255.45	-230.88
243.165	-325.065		15.795	364.65		269.88	-223.86
268.32	-364.065		33.735	385.515		275.34	-199.095
279.63	-397.995		56.16	402.48		273	-216.645
280.605	-423.15		53.235	406.77		275.34	-226.98
289.575	-477.36		36.075	404.82		273.78	-227.955
293.085	-504.66		24.57	404.82		268.125	-227.37
301.47	-534.69		25.935	414.57		288.795	-209.04
307.32	-533.715		23.79	415.935		315.51	-199.095
304.005	-542.1		10.92	422.76		344.76	-206.115
310.83	-546.195		13.065	434.265		364.455	-193.05
306.15	-537.615		22.815	448.89		371.085	-177.06
292.89	-510.12		34.71	461.37		393.9	-165.75
273	-475.02		45.825	460.395		411.06	-149.955
259.74	-434.655		56.16	474.045		401.31	-147.03
234.975	-415.935		74.1	481.26		395.07	-118.17
199.875	-412.62		94.575	499.2		381.615	-99.06
189.15	-377.52		104.91	492.765		375.57	-87.36
160.29	-359.19		104.91	482.82		361.53	-110.175
149.76	-304.98		111.93	491.205		371.475	-92.625
123.045	-289.77		114.27	502.515		369.135	-85.02
109.2	-275.925		115.83	510.315		366.99	-69.03
94.38	-249.015		122.265	504.075		397.605	-45.825
71.565	-223.275		138.255	512.85		397.995	-31.785
65.325	-188.955		146.25	516.75		406.185	-25.74
50.895	-168.48		148.785	518.31		428.61	3.705
44.265	-163.995		159.9	513.045		432.51	-2.535
57.72	-148.2		170.625	501.345		445.575	25.935
62.01	-139.815		168.87	506.61		448.695	46.605
62.79	-154.245		163.215	493.545		460.395	57.72
66.69	-155.22		161.07	495.69		482.625	75.66
47.97	-174.915		154.44	490.23		498.42	108.03
46.41	-186.81		134.745	490.425		506.805	110.175
26.325	-180.765		131.82	499.59		510.315	121.875
12.09	-170.04		126.36	504.075		538.98	166.53
5.07	-181.155		125.385	507		518.505	155.025
0.39	-195.195		127.14	508.56		511.095	168.285
-0.585	-205.92		122.46	519.09		537.03	174.135
8.385	-214.305		112.515	519.09		527.475	186.225
17.94	-204.555		107.055	513.63		513.63	195.195
30.225	-220.935		111.735	495.3		501.15	201.435
40.56	-209.82		118.365	482.82		491.205	211.575
51.87	-208.065		126.945	477.36		465.855	218.595
54.405	-223.665		141.96	470.73		453.375	243.555
53.43	-227.76		150.54	452.01		440.505	259.35
53.04	-230.685		154.44	436.995		418.86	262.275
42.9	-241.995		159.315	430.56		397.41	246.48
29.25	-240.435		159.315	428.805		374.595	255.06
30.42	-231.075		160.485	422.565		353.145	255.84
47.58	-211.185		164.58	409.11		323.115	255.06
72.54	-201.24		178.62	405.21		305.565	255.45
97.305	-179.4		197.34	397.605		289.965	259.545
127.725	-163.605		199.875	393.12		291.135	254.085
144.495	-172.38		203.58	369.915		304.2	221.13
160.485	-167.7		208.26	369.135		311.025	190.515
165.75	-173.55		203.97	356.46		296.985	187.59
162.63	-164.97		197.145	340.47		291.33	169.65
170.43	-154.05		200.655	331.305		307.71	170.625
169.845	-141.18		193.83	313.365		305.37	149.955
155.61	-136.305		184.08	299.52		319.995	128.7
132.99	-128.31		175.305	271.635		300.885	101.205
116.805	-127.335		144.3	239.265		291.525	102.96
100.23	-116.025		134.745	221.91		272.415	104.325
92.43	-117.975		118.17	212.745		243.555	89.895
90.87	-121.485		134.94	190.125		232.44	124.215
87.165	-106.275		140.79	180.375		204.36	113.295
87.36	-106.86		148.2	168.87		176.865	92.04
108.225	-95.355		157.95	163.995		167.31	89.31
132.99	-70.59		144.105	140.01		151.905	69.615
155.805	-62.4		148.395	128.31		147.615	66.495
161.46	-60.06		126.945	127.335		152.1	41.535
164.58	-58.305		105.105	125.385		160.875	26.91
159.9	-45.825		83.85	126.165		147.615	7.8
138.84	-42.12		73.125	141.18		150.735	17.55
124.605	-42.705		70.005	157.56		149.76	-23.205
98.865	-38.025		65.52	181.35		158.34	-14.235
78.39	-48.36		72.735	196.365		169.65	9.555
83.265	-33.54		73.515	203.19		149.175	15.015
99.255	-26.52		97.11	213.72		136.305	28.08
118.56	-10.14		118.17	223.665		115.635	27.3
131.235	-4.29		127.725	234.195		112.32	7.995
155.22	2.73		123.24	245.115		112.32	-47.97
161.265	27.105		104.91	254.085		97.305	-48.36
162.045	43.485		81.51	257.01		92.82	-56.355
169.845	72.54		70.59	269.1		70.98	-62.205
150.93	107.25		97.305	294.06		69.03	-40.17
128.31	133.575		149.955	306.54		49.14	-45.825
101.595	174.33		202.8	302.835		36.855	-38.415
89.31	213.33		241.215	297.375		0.975	-54.015
102.375	236.925		301.275	281.97		-25.935	-54.405
142.35	280.41		314.925	300.885		-51.09	-51.675
182.13	302.055		321.165	299.52		-49.53	-65.715
233.415	331.89		265.785	291.33		-26.52	-68.445
268.32	345.345		239.46	223.275		-23.985	-84.045
292.89	364.065		174.135	138.255		-38.22	-75.66
306.93	368.94		-33.54	82.485		-52.26	-81.9
307.71	389.22		-337.35	6.63		-56.55	-70.98
309.465	393.51		-720.135	-7.41		-77.61	-66.885
308.88	394.875		-1067.43	-1.365		-102.18	-61.62
309.855	402.09		-1336.14	-25.545		-109.395	-57.915
310.44	420.42		-1437.93	-47.58		-129.48	-71.955
306.15	438.555		-1415.51	-50.115		-168.87	-83.46
287.235	459.81		-1284.08	-36.465		-183.495	-79.755
280.41	481.455		-1109.36	-27.885		-220.935	-95.355
265.59	511.68		-920.985	-38.805		-252.33	-94.965
252.915	524.355		-756.21	-50.505		-261.105	-80.34
239.655	528.84		-626.925	-46.605		-276.12	-82.68
211.77	529.23		-446.94	-81.12		-282.945	-95.355
191.685	530.4		-248.625	-100.815		-297.18	-98.085
171.015	522.21		-137.865	-148.2		-326.43	-107.445
146.64	512.265		-7.02	-315.315		-345.54	-124.8
129.87	534.105		119.73	-599.43		-350.415	-143.91
105.105	525.33		212.355	-938.925		-360.36	-168.09
93.405	522.015		295.23	-1315.08		-357.24	-190.32
82.095	527.67		404.235	-1510.28		-358.605	-212.355
58.305	539.565		481.26	-1440.66		-358.215	-228.345
49.92	545.805		524.16	-1267.5		-367.575	-254.67
48.36	547.95		566.28	-1051.83		-351.39	-267.54
51.87	561.99		567.255	-766.545		-369.525	-299.715
44.07	568.035		574.86	-520.455		-392.73	-318.045
51.285	576.03		581.1	-308.295		-413.79	-323.31
54.99	602.745		575.25	-190.905		-424.71	-342.615
54.6	612.3		555.165	-108.225		-429.39	-365.04
84.435	640.38		558.285	-56.94		-428.025	-369.72
100.815	654.225		546.975	-28.275		-445.575	-385.125
136.305	665.73		531.375	-14.625		-441.285	-426.27
156.39	677.04		521.04	-34.71		-439.725	-382.59
171.015	677.04		522.015	-48.165		-426.855	-365.625
174.525	667.095		543.465	-39.39		-404.82	-374.205
174.135	668.265		587.73	-37.05		-375.96	-374.4
175.305	670.8		636.285	-71.76		-369.525	-410.085
187.785	683.475		682.305	-95.94		-366.21	-464.295
189.735	683.475		739.44	-96.525		-359.58	-470.73
192.855	694.98		772.005	-103.155		-356.655	-495.3
191.88	693.03		818.805	-117.585		-372.645	-503.1
192.075	697.905		854.1	-129.675		-374.4	-536.055
194.22	705.9		882.375	-141.375		-359.58	-521.235
195.39	723.255		908.7	-145.86		-375.765	-504.66
191.49	730.665		926.055	-115.83		-393.705	-505.635
197.145	728.52		921.57	-101.595		-424.905	-508.755
203.19	725.985		933.27	-70.59		-443.82	-528.06
196.365	731.25		936	-26.13		-424.905	-541.32
189.735	730.86		936.975	40.56		-407.745	-561.405
191.88	734.565		941.46	70.395		-378.105	-572.52
196.56	750.165		939.315	114.855		-359.97	-562.77
203.97	772.2		936	150.93		-338.325	-559.845
202.02	801.06		933.465	164.775		-308.295	-582.465
209.625	819.78		924.3	188.565		-275.145	-557.7
211.185	826.215		917.67	215.865		-265.59	-572.52
210.405	833.82		907.725	243.945		-264.225	-594.75
215.67	842.205		923.91	257.01		-254.67	-595.335
215.67	846.69		908.115	262.275		-252.33	-617.175
201.24	840.255		899.535	249.6		-246.675	-617.565
193.05	837.525		892.905	244.725		-255.645	-623.805
189.93	828.75		878.085	251.94		-248.04	-619.125
177.255	815.295		849.81	248.235		-256.425	-618.54
174.33	823.29		793.455	234.39		-259.545	-599.235
171.6	839.865		759.525	227.955		-272.61	-547.755
160.485	843.57		723.45	197.34		-290.16	-550.29
144.105	846.105		675.675	170.43		-308.88	-530.595
157.95	871.455		611.13	145.47		-330.915	-530.595
176.475	898.365		550.68	102.96		-328.965	-526.5
181.35	915.525		470.73	68.835		-327.795	-520.65
198.9	938.535		402.09	46.605		-319.995	-506.415
206.895	947.895		366.405	48.945		-312	-492.57
209.625	961.545		298.35	12.48		-312.585	-499.005
224.64	983.775		237.51	-20.67		-289.575	-469.95
231.075	993.525		197.34	-35.685		-268.515	-455.52
229.32	986.505		155.61	-61.23		-243.36	-414.18
237.9	989.82		97.305	-89.7		-205.92	-391.17
223.08	986.895		51.09	-125.19		-213.33	-393.315
212.55	983.19		12.09	-158.535		-200.655	-390.78
209.43	985.335		-25.545	-176.085		-173.94	-371.865
210.21	998.79		-62.985	-212.16		-117	-385.71
224.055	1003.86		-81.12	-217.23		-65.52	-401.115
236.34	1004.45		-98.475	-233.025		-15.21	-384.345
263.64	1008.35		-123.63	-250.38		45.63	-357.63
292.11	1000.74		-129.48	-264.81		80.535	-312.78
309.855	998.205		-131.625	-271.635		63.765	-292.5
321.555	1014.39		-135.915	-274.755		41.34	-285.09
326.235	1036.23		-150.735	-293.67		19.305	-289.965
326.235	1042.08		-155.22	-305.565		-14.04	-272.805
326.04	1051.24		-152.295	-316.68		-41.535	-251.355
313.17	1053.78		-135.135	-310.245		-89.895	-215.085
304.785	1070.94		-139.815	-307.515		-127.53	-234.78
319.41	1088.3		-130.455	-307.515		-158.535	-264.42
329.16	1073.09		-136.89	-323.115		-175.305	-206.31
341.64	1093.37		-125.19	-316.095		-199.095	-202.995
338.91	1097.65		-128.895	-314.73		-224.835	-202.215
335.595	1075.23		-127.725	-315.12		-226.005	-194.61
332.28	1078.35		-114.66	-292.89		-230.1	-181.35
319.41	1071.33		-113.88	-286.455		-237.51	-181.545
306.54	1087.32		-111.54	-273.585		-250.77	-218.205
290.355	1074.26		-115.245	-255.84		-263.25	-221.52
289.185	1081.08		-111.735	-250.965		-262.275	-216.45
288.405	1074.84		-113.1	-247.065		-267.93	-233.22
306.345	1075.42		-106.665	-240.435		-257.4	-243.165
320.58	1078.35		-107.835	-227.76		-241.215	-213.525
325.065	1068.4		-109.005	-216.45		-241.02	-196.755
318.24	1070.74		-111.93	-199.68		-235.17	-205.92
307.125	1063.34		-111.54	-192.66		-199.485	-188.955
312.585	1076.6		-105.495	-169.26		-161.85	-182.715
301.275	1069.18		-90.87	-145.275		-135.135	-149.955
291.33	1084.98		-76.83	-123.63		-118.365	-143.13
296.01	1091.61		-70.005	-89.7		-108.03	-160.68
295.035	1091.22		-54.795	-79.17		-110.565	-174.33
297.375	1097.46		-34.515	-72.54		-104.13	-157.755
313.17	1096.1		-22.62	-60.645		-121.095	-165.945
315.315	1086.93		-10.335	-40.95		-118.95	-164.775
319.41	1086.93		8.385	-23.01		-120.12	-139.815
321.36	1087.71		20.475	-2.145		-110.37	-129.285
317.655	1089.86		34.905	17.55		-106.665	-133.965
311.805	1077.77		46.605	19.305		-95.55	-127.335
316.485	1058.85		47.58	29.64		-98.67	-136.11
322.92	1069.96		41.535	31.785		-85.02	-142.935
316.29	1074.84		59.28	58.305		-51.48	-138.06
312.78	1062.36		62.4	83.85		-29.25	-149.955
316.29	1054.56		61.23	92.625		-2.925	-143.715
315.12	1047.93		69.225	107.055		31.785	-117.39
308.88	1023.75		68.835	124.605		80.73	-104.52
312.585	1014.98		82.29	148.005		130.26	-103.74
318.24	1017.32		96.135	168.09		169.455	-109.785
323.505	1016.34		114.855	186.615		233.415	-100.425
311.415	995.28		132.6	199.875		310.245	-83.07
311.025	968.175		147.42	214.89		386.685	-67.665
305.565	938.34		157.365	229.71		416.715	-57.135
297.765	905.775		171.99	253.5		385.32	-58.11
300.69	897.78		177.645	264.615		338.13	-48.165
298.935	876.915		168.48	274.755		278.46	-82.29
293.28	869.31		170.625	291.915		228.15	-94.38
289.185	851.955		181.35	318.825		162.825	-91.065
284.505	839.085		215.085	355.875		123.045	-76.83
285.09	826.8		226.395	376.155		68.055	-88.725
282.165	823.29		231.27	387.855		29.64	-85.605
285.87	819		246.09	400.53		10.92	-68.25
283.92	803.205		245.115	410.475		-12.09	-77.025
267.54	803.79		255.45	424.32		-22.62	-82.68
267.54	804.96		258.18	438.555		-32.37	-109.785
258.18	799.5		265.395	453.18		-28.275	-119.925
260.91	799.5		275.34	458.64		-22.23	-98.67
248.43	780.975		288.99	475.02		-14.625	-84.63
237.705	767.715		304.59	481.65		-4.485	-97.305
232.245	751.335		313.95	497.055		19.11	-97.5
219.96	722.475		323.31	506.805		36.27	-99.06
234.195	721.11		320.385	512.265		53.82	-115.05
232.635	699.855		324.285	522.99		64.74	-118.755
232.05	692.25		334.23	545.415		76.44	-117.585
222.495	679.77		333.84	559.845		85.41	-119.925
221.91	677.04		330.525	554.58		84.63	-130.845
222.69	668.655		338.52	558.48		77.025	-134.94
218.4	659.1		352.17	573.885		58.305	-130.065
220.74	641.55		353.145	587.535		34.32	-122.655
226.785	637.65		354.12	602.355		0.39	-109.2
229.32	631.995		374.01	621.855		-58.305	-103.935
223.665	611.52		364.065	622.635		-118.365	-104.52
217.425	603.915		374.985	627.12		-162.435	-116.415
227.37	603.72		374.595	631.215		-195.39	-115.83
221.13	589.095		378.885	637.65		-217.425	-126.75
221.715	569.4		389.805	646.815		-245.505	-146.25
216.645	562.965		385.515	645.255		-261.69	-165.36
207.87	548.145		383.955	644.085		-264.81	-157.95
207.09	549.705		390.195	653.64		-268.125	-156.975
201.435	535.665		380.835	655.2		-296.595	-187.2
201.825	554.58		382.395	656.175		-329.355	-200.655
190.32	546.195		379.275	665.145		-324.09	-210.21
188.955	531.765		374.985	671.19		-294.645	-234.195
197.73	533.52		367.965	670.605		-275.34	-195.585
214.695	534.885		366.405	663.39		-269.49	-197.535
215.28	543.66		366.6	665.535		-240.435	-214.89
209.43	534.69		362.505	673.53		-229.125	-222.885
217.815	534.69		358.605	675.09		-218.79	-215.085
224.835	542.49		354.315	672.36		-199.68	-209.43
223.86	547.17		363.87	675.675		-176.28	-196.56
221.325	546.78		366.6	681.33		-163.995	-190.71
212.94	522.21		373.23	683.67		-160.29	-195.975
200.655	517.92		380.835	684.255		-182.91	-199.29
208.26	522.015		383.175	685.23		-205.92	-175.5
206.895	511.485		394.875	693.03		-215.67	-165.75
201.435	502.71		403.845	704.145		-219.57	-162.825
203.385	499.785		405.21	697.71		-214.89	-150.93
194.61	496.665		411.84	712.725		-226.2	-131.43
189.15	492.96		400.53	720.33		-220.545	-124.02
181.74	483.015		400.53	725.205		-210.6	-105.885
177.84	467.805		395.46	720.525		-226.005	-85.215
181.35	475.8		397.8	732.42		-246.09	-83.85
161.655	479.115		400.335	730.86		-270.075	-56.55
153.66	474.825		414.375	729.3		-256.815	-36.27
150.54	466.83		413.4	738.66		-247.65	-18.33
151.32	467.61		424.515	740.61		-240.63	4.29
140.985	461.76		410.085	726.96		-241.41	-10.53
136.11	461.955		420.81	728.52		-252.525	-31.2
134.355	457.47		418.665	727.545		-239.265	-32.175
125.97	452.595		411.84	724.23		-234	-6.63
121.485	463.32		407.355	720.915		-220.35	20.475
131.43	466.245		415.545	733.785		-208.065	57.33
120.51	458.445		422.76	738.27		-189.54	63.18
104.715	450.84		426.855	744.51		-168.87	62.01
106.47	444.405		429.78	754.455		-162.24	100.425
124.8	461.175		440.31	765.96		-156.78	134.94
112.125	443.82		451.23	762.45		-157.755	134.55
106.665	447.915		456.105	758.745		-142.545	145.86
109.59	449.28		462.93	761.28		-123.825	166.335
97.305	431.34		462.15	751.725		-85.215	161.85
94.575	442.455		472.875	745.29		-68.25	172.77
80.925	438.165		470.535	741.39		-79.95	176.865
75.27	435.24		478.335	743.73		-91.845	165.75
75.855	436.215		467.22	729.495		-99.84	170.625
79.95	427.44		455.52	722.28		-107.64	198.12
79.95	430.755		442.845	716.82		-115.245	202.215
70.98	431.925		430.95	705.51		-112.71	195.975
69.81	435.435		426.465	689.325		-97.11	189.93
60.645	428.025		418.86	678.405		-97.11	177.255
67.86	444.015		426.075	677.04		-97.5	163.41
66.69	444.405		433.29	690.69		-78.195	148.005
62.205	435.63		433.485	689.325		-64.35	169.845
51.285	426.465		443.04	693.42		-59.67	163.995
54.99	435.045		442.455	692.445		-49.53	171.6
58.89	432.51		438.75	684.84		-43.095	171.015
65.13	444.015		436.605	687.375		-29.835	168.48
62.205	434.46		434.265	690.105		-15.99	173.355
64.74	448.11		432.12	692.835		11.31	174.915
76.245	444.99		431.925	693.42		21.45	169.26
74.295	445.965		429.39	693.42		23.79	173.94
73.32	448.5		430.365	690.3		19.5	187.98
71.175	445.77		450.645	703.17		23.79	192.465
67.665	447.72		452.595	700.83		18.915	208.455
65.52	436.995		432.51	686.79		12.09	224.64
64.74	449.67		424.905	690.69		0.585	253.89
52.455	448.305		429.975	703.95		-5.46	262.665
63.96	449.085		430.56	709.02		-12.48	260.91
70.395	447.915		425.685	699.075		-12.285	249.99
70.2	445.185		434.265	704.34		14.43	240.24
85.8	448.89		429.975	701.61		43.095	251.355
67.665	458.25		420.615	699.855		65.325	240.825
60.45	469.365		421.98	704.73		89.505	227.37
65.325	475.02		434.265	711.165		121.68	247.26
58.11	465.27		437.58	716.04		145.08	252.525
62.985	468		436.995	708.24		159.315	237.315
59.67	464.295		426.855	704.925		170.04	235.56
60.84	458.055		424.905	696.54		169.845	263.835
62.595	459.225		428.025	684.84		188.37	215.085
63.57	452.205		421.785	674.505		200.655	208.845
56.55	447.33		424.515	673.14		209.04	204.555
54.405	441.09		428.415	677.625		229.515	195.78
58.305	436.995		399.555	667.095		223.665	187.59
65.325	429.78		387.66	654.42		211.77	159.51
69.81	440.31		375.57	647.985		218.79	150.15
70.785	448.695		372.45	637.845		239.46	135.525
73.515	457.665		373.035	621.855		240.63	162.435
84.045	475.41		371.28	604.305		260.13	163.215
90.87	484.38		372.45	593.19		261.3	142.935
98.085	482.625		375.375	588.51		273	128.7
109.98	499.2		370.5	572.715		269.1	118.95
120.9	511.095		366.795	558.09		272.415	111.735
126.165	505.83		366.99	553.02		274.17	105.3
120.9	492.765		358.41	549.9		271.245	114.465
107.25	490.815		373.815	551.655		279.825	128.31
95.94	487.5		377.91	549.315		289.575	150.15
77.22	453.765		381.615	553.215		302.64	151.32
77.415	445.185		367.575	547.56		301.08	121.875
81.12	465.075		348.27	545.61		305.37	127.335
92.235	466.05		331.695	539.565		335.01	116.025
79.95	463.125		324.285	550.095		370.11	127.53
74.1	474.24		331.305	565.695		401.31	132.405
76.83	484.38		339.3	558.09		418.86	159.51
77.025	486.525		346.905	559.455		376.74	179.985
83.07	498.42		367.965	555.75		355.875	155.415
80.145	495.495		362.505	524.55		345.735	151.515
82.485	496.47		370.11	522.6		324.675	146.25
87.75	489.45		361.14	522.405		313.755	145.47
79.365	489.06		368.355	520.845		324.09	165.945
76.635	500.565		366.795	511.29		326.43	174.72
87.555	509.535		356.46	487.11		323.7	158.925
78.975	494.325		342.42	462.15		314.34	134.16
89.115	513.045		337.35	460.785		306.15	155.61
97.11	532.74		329.745	456.69		306.15	136.89
85.215	541.32		324.48	444.015		301.08	142.545
87.945	543.27		316.485	435.045		285.675	170.43
100.62	544.44		302.64	418.665		297.96	178.62
102.375	538.005		308.295	407.94		322.725	180.765
121.485	550.095		302.25	398.97		332.475	179.985
132.6	542.685		302.835	389.025		330.525	172.77
125.385	556.92		298.155	391.755		313.56	207.285
125.97	552.435		289.965	382.005		306.735	240.24
128.7	541.71		294.84	380.055		303.225	258.765
88.14	534.885		288.99	375.57		301.665	275.34
59.865	539.175		280.02	366.21		291.135	276.705
42.315	523.965		261.105	358.215		282.165	289.38
20.865	521.43		257.595	363.09		295.62	314.73
13.65	517.92		252.72	369.135		303.225	348.075
10.92	520.26		241.605	366.795		315.705	356.07
21.06	526.89		235.95	377.715		334.035	343.785
46.605	527.865		225.42	371.865		321.36	330.33
62.205	520.845		202.215	353.73		330.525	315.315
69.42	521.04		183.69	348.465		347.1	313.365
54.21	515.58		164.385	335.595		363.285	316.095
7.8	509.145		148.005	342.42		379.665	311.22
-53.43	513.24		129.285	329.355		379.86	352.17
-124.605	510.705		109.2	315.315		355.485	357.825
-171.795	511.095		123.63	321.555		331.11	371.475
-173.745	503.88		121.485	312.975		324.285	359.97
-178.425	513.825		110.76	292.11		312.195	357.24
-145.86	524.55		114.075	274.56		297.375	350.22
-115.44	514.41		113.685	273.39		294.06	338.91
-84.435	514.605		111.54	284.7		282.945	318.63
-60.84	493.545		109.395	292.11		262.275	339.3
-40.95	495.495		106.47	290.55		247.065	356.46
-27.495	500.955		110.76	302.64		234.78	349.83
-22.815	496.665		109.785	307.905		235.56	343.59
-14.625	476.385		111.93	310.44		237.315	361.14
11.115	482.04		112.32	305.76		239.655	363.87
22.425	479.505		108.225	294.84		236.34	360.555
28.665	454.935		114.855	295.62		250.185	353.73
49.335	457.47		122.265	288.21		251.94	351
64.74	450.84		123.24	294.645		262.665	344.76
73.32	444.6		114.27	278.46		261.495	366.6
71.175	436.995		112.905	271.05		246.87	387.66
65.13	420.03		115.05	270.66		257.205	398.775
54.6	424.32		111.93	266.565		275.145	413.595
55.185	428.22		99.645	257.79		278.85	429.975
53.04	433.29		81.705	233.61		292.5	417.885
54.6	449.085		70.395	227.565		296.595	422.37
52.845	440.31		56.745	225.81		285.675	417.105
44.265	443.82		45.63	227.175		266.955	428.61
58.89	444.21		39.78	214.11		247.845	439.14
50.505	425.49		31.98	200.46		241.02	441.87
53.235	426.075		28.665	201.24		237.51	463.515
70.395	411.255		28.08	197.535		212.355	461.565
80.535	402.48		19.695	200.265		204.75	467.415
79.365	390.78		11.895	194.22		209.235	468.975
78.585	394.485		13.455	195.975		199.68	448.695
77.22	379.08		21.06	188.955		197.535	454.74
75.27	371.67		19.695	186.225		196.365	446.745
90.48	375.96		42.705	186.81		191.685	415.155
98.67	392.34		46.41	178.035		184.86	387.465
110.76	406.575		48.75	175.305		161.655	366.405
137.085	411.645		55.77	165.555		132.99	340.665
154.83	409.89		55.38	165.36		111.345	367.185
176.67	403.845		53.04	152.1		95.55	390.39
190.515	367.38		52.26	141.96		95.16	400.14
210.21	341.445		54.795	135.135		112.125	390
238.485	240.045		56.355	128.505		93.6	362.115
250.185	58.5		54.795	115.635		93.795	336.765
271.635	-180.375		40.755	100.23		100.815	328.77
272.805	-497.64		36.66	94.575		87.945	345.15
265.395	-943.8		42.12	86.385		82.68	325.065
270.465	-1398.93		59.865	89.7		71.955	327.6
267.735	-1781.13		68.445	88.92		57.33	319.8
239.46	-2179.12		68.835	83.46		33.735	321.75
212.16	-2357.36		81.51	81.705		31.2	320.775
195.39	-2444.13		83.265	75.27		35.1	313.17
177.45	-2445.3		89.895	80.535		45.435	322.53
158.925	-2216.76		104.715	83.655		40.365	307.515
140.985	-1906.12		95.16	84.825		39.195	291.33
120.315	-1513.98		87.555	95.94		58.5	272.805
92.04	-1045.01		80.34	87.165		66.69	295.035
74.685	-652.275		70.785	70.395		60.45	249.405
53.235	-296.4		65.715	59.085		49.14	276.51
55.38	-35.49		57.915	37.635		60.06	303.03
51.285	107.25		57.135	23.79		88.725	299.91
39.78	173.94		56.745	7.215		98.085	355.095
36.855	216.255		48.75	1.17		93.405	350.22
19.5	219.375		37.44	-19.5		85.41	347.1
30.225	204.555		23.595	-48.75		75.075	343.2
32.955	151.71		9.945	-64.155		74.88	347.685
30.42	110.565		-4.485	-68.445		85.215	311.805
29.64	31.395		-6.435	-69.42		110.175	311.22
35.88	-57.135		-11.115	-67.275		121.485	300.69
34.71	-142.155		-21.255	-61.23		140.205	303.03
35.88	-197.925		-29.25	-65.325		142.155	322.92
46.605	-226.395		-41.34	-74.88		139.62	286.26
46.8	-266.76		-52.65	-88.14		157.56	266.76
56.355	-305.37		-45.435	-101.205		166.14	269.685
57.135	-326.235		-43.875	-108.225		169.26	251.94
64.155	-343.785		-36.855	-107.055		168.285	250.965
66.885	-345.735		-40.17	-126.555		172.575	221.715
73.71	-336.765		-46.605	-132.99		176.085	194.415
66.3	-341.64		-36.66	-140.01		177.645	194.415
69.42	-330.135		-28.86	-144.69		184.47	194.805
74.295	-316.29		-33.93	-167.7		174.33	175.305
75.66	-309.66		-36.66	-191.49		170.43	193.245
78.195	-303.81		-8.58	-199.68		185.055	206.7
85.215	-305.955		-3.12	-193.44		197.925	199.29
92.04	-302.25		-14.04	-189.93		202.605	223.665
84.045	-309.66		-26.13	-191.49		203.97	226.395
95.745	-333.45		-40.365	-189.54		191.88	234.975
96.525	-374.205		-39.975	-194.025		187.005	220.935
85.215	-407.745		-51.09	-219.96		183.105	224.25
81.315	-468.975		-50.115	-226.2		184.47	237.12
77.805	-559.65		-52.845	-238.68		182.91	231.075
88.335	-650.325		-54.795	-251.55		178.23	229.515
88.335	-749.58		-42.315	-247.065		167.505	223.665
101.01	-855.27		-51.09	-255.84		157.755	224.835
106.665	-925.47		-46.995	-245.505		144.885	205.14
120.51	-993.72		-48.945	-241.605		141.18	223.08
141.96	-998.205		-43.485	-235.95		145.86	195.585
148.785	-985.14		-55.38	-253.11		125.775	221.91
152.1	-991.38		-72.345	-265.005		91.455	217.035
145.665	-988.455		-71.76	-253.695		86.385	228.93
147.615	-967.005		-86.97	-265.98		74.49	233.22
140.01	-967.005		-77.61	-261.3		69.42	234.975
139.815	-972.66		-77.22	-251.55		66.495	245.895
143.715	-987.675		-76.44	-265.98		49.92	228.735
139.23	-1015.56		-96.33	-278.655		32.955	216.255
142.35	-1058.46		-101.4	-290.355		24.57	184.86
141.375	-1099.61		-110.955	-302.835		5.07	175.5
143.52	-1106.62		-115.635	-306.54		-1.95	142.35
139.23	-1133.73		-114.075	-289.575		7.605	124.02
135.135	-1156.55		-129.09	-282.75		6.435	100.815
126.165	-1175.85		-143.715	-289.38		2.34	78
110.565	-1176.05		-164.19	-296.985		0	75.075
101.205	-1187.36		-170.43	-295.62		-11.115	65.715
100.23	-1194.57		-170.04	-301.08		-10.53	67.275
88.14	-1214.07		-173.745	-312.78		-17.94	67.47
102.375	-1215.05		-173.55	-324.09		-24.18	68.64
98.28	-1229.28		-179.985	-329.55		-15.015	102.57
118.17	-1222.07		-172.575	-312.975		-3.51	104.91
123.435	-1218.36		-162.63	-309.66		-11.895	121.68
112.905	-1226.74		-151.515	-290.355		-2.925	141.765
107.835	-1234.15		-145.86	-274.17		-3.705	151.71
103.155	-1235.33		-148.98	-277.095		-8.775	156.78
93.21	-1245.46		-148.785	-276.12		0.195	197.34
98.28	-1235.71		-138.84	-269.295		22.425	233.61
99.645	-1230.64		-133.77	-258.57		38.025	245.895
101.205	-1230.26		-125.97	-269.1		48.555	262.86
93.405	-1229.87		-128.7	-288.795		38.805	276.9
85.605	-1241.76		-117.585	-300.495		25.155	314.73
84.825	-1243.52		-131.43	-313.95		33.15	334.62
68.055	-1250.54		-139.815	-321.945		39.195	336.57
57.915	-1246.44		-140.79	-322.92		29.25	358.215
20.67	-1260.29		-149.175	-330.135		22.425	365.82
-1.365	-1263.6		-149.37	-328.77		38.61	396.63
-0.975	-1255.8		-142.35	-319.41		41.535	382.005
-1.17	-1227.13		-141.375	-330.915		44.655	416.325
0	-1206.27		-124.605	-330.525		53.235	428.805
-0.39	-1189.69		-127.14	-342.615		47.97	430.365
-16.965	-1170.97		-118.95	-341.445		52.065	449.865
-21.84	-1143.29		-108.615	-331.695		64.74	447.525
-25.74	-1123.39		-97.695	-319.02		85.02	446.745
-30.615	-1105.65		-86.58	-310.83		73.125	437.19
-15.795	-1068.99		-69.42	-301.275		56.355	435.24
-2.73	-1050.46		-71.955	-295.23		59.28	450.06
10.14	-1023.36		-80.34	-276.315		56.745	460.2
16.575	-1007.57		-77.415	-258.765		62.01	480.48
21.06	-983.19		-62.595	-249.21		52.65	481.65
31.98	-968.37		-55.575	-229.515		36.66	466.635
40.17	-951.21		-55.185	-231.465		31.59	460.395
47.19	-925.08		-65.52	-239.655		31.59	453.57
42.12	-901.29		-58.5	-233.415		40.365	464.88
51.675	-872.235		-50.31	-215.67		39.195	460.2
47.97	-850.59		-46.215	-207.285		25.35	456.885
44.07	-834.795		-46.215	-215.28		29.055	471.12
41.145	-808.86		-37.245	-205.725		16.77	462.54
45.825	-793.65		-18.135	-217.62		14.82	451.815
41.34	-771.81		-22.62	-239.07		16.38	422.565
35.88	-760.5		-13.26	-240.825		15.21	411.84
31.785	-741.585		-0.975	-257.985		5.46	416.715
39.975	-727.545		2.145	-283.14		-1.365	413.985
51.285	-711.945		13.065	-276.9		-16.965	403.26
45.63	-697.71		15.405	-274.755		-24.375	384.345
39.585	-694.005		23.01	-264.03		-31.785	358.215
37.44	-673.725		26.52	-267.93		-30.225	360.945
27.69	-651.105		38.805	-265.395		-16.965	365.43
23.985	-631.605		48.555	-247.845		15.99	376.35
9.75	-612.3		59.085	-218.595		50.7	393.12
9.165	-578.955		76.635	-205.14		52.065	370.305
10.92	-552.825		72.54	-212.94		78.39	358.02
16.185	-535.47		71.76	-223.47		108.42	364.26
30.03	-499.98		82.875	-225.225		110.565	343.59
22.815	-489.255		87.75	-202.605		112.32	321.75
35.1	-472.875		88.53	-200.655		109.395	304.395
39.585	-460.395		100.815	-203.385		103.155	294.45
50.505	-448.11		93.99	-213.135		97.695	293.28
55.965	-440.31		99.84	-207.09		100.62	283.14
56.16	-430.17		94.38	-218.205		74.685	270.27
55.965	-414.375		85.8	-215.28		65.13	279.24
57.135	-404.625		107.25	-213.525		44.46	265.98
68.055	-381.42		121.29	-217.23		23.985	264.42
72.735	-376.35		122.07	-195		13.845	273.195
78.585	-337.35		137.085	-169.845		12.285	265.98
95.745	-292.89		136.305	-153.075		-6.63	251.355
111.735	-257.01		140.985	-142.935		-16.185	239.46
118.17	-245.115		139.425	-155.61		-36.855	220.35
122.85	-247.065		126.75	-173.16		-48.165	235.755
125.385	-234.39		124.8	-172.77		-68.25	241.02
120.705	-235.95		115.83	-179.985		-73.905	234.195
133.575	-255.06		109.59	-179.4		-89.31	228.345
134.94	-261.3		92.43	-176.475		-108.615	216.645
141.765	-252.915		79.56	-171.405		-134.745	206.505
132.6	-231.075		71.37	-168.09		-165.36	178.425
124.215	-226.2		72.735	-161.07		-187.005	159.12
121.485	-211.38		52.65	-169.065		-190.125	154.44
122.265	-192.465		46.41	-188.175		-205.725	146.25
131.04	-151.32		28.86	-190.32		-214.305	128.7
136.11	-148.59		16.38	-193.44		-228.54	110.37
133.575	-130.845		22.425	-187.785		-258.57	81.51
121.68	-127.53		13.845	-197.145		-277.68	48.945
114.075	-150.93		21.06	-184.08		-301.86	26.91
111.93	-144.69		12.285	-181.35		-320.97	10.14
102.18	-146.64		7.995	-178.425		-314.34	9.555
98.28	-139.425		3.9	-165.165		-327.6	-5.07
98.475	-132.405		11.895	-182.715		-347.49	-17.355
110.175	-113.1		7.41	-201.045		-350.61	-22.035
107.055	-106.275		4.29	-205.14		-367.575	-32.565
121.875	-93.21		2.73	-220.74		-379.275	-35.685
126.945	-99.06		-1.365	-233.025		-376.935	-18.33
134.55	-102.57		-11.895	-234.39		-398.19	-20.28
133.185	-119.925		-24.375	-242.775		-397.02	7.8
117.195	-135.525		-41.145	-246.285		-413.01	25.74
93.015	-133.575		-40.365	-235.755		-412.23	18.525
83.655	-135.72		-31.2	-217.815		-413.4	-7.995
79.755	-144.885		-42.315	-202.215		-447.525	-20.085
75.465	-130.455		-38.025	-188.565		-460.2	-20.67
64.155	-136.89		-33.15	-157.365		-462.15	-30.42
46.605	-136.89		-37.05	-147.42		-450.645	-32.175
33.54	-132.6		-46.215	-142.74		-440.895	-40.755
25.74	-146.64		-41.73	-120.9		-441.675	-32.175
12.09	-162.24		-56.355	-129.675		-433.29	-21.84
5.655	-161.46		-62.4	-137.865		-423.54	0.39
-2.925	-163.995		-70.005	-136.11		-421.395	-27.69
-12.09	-186.615		-62.595	-134.55		-411.45	-21.255
-18.135	-197.535		-54.99	-138.45		-418.665	17.16
-25.545	-217.815		-47.775	-147.42		-446.355	-25.74
-25.935	-228.54		-51.09	-163.995		-468.195	-33.735
-30.42	-227.565		-43.29	-167.505		-457.665	-51.48
-20.865	-235.755		-56.94	-196.95		-434.85	-48.75
-19.11	-241.605		-57.33	-210.015		-397.41	1.17
-18.525	-244.53		-48.555	-212.355		-400.335	11.31
-22.62	-272.61		-50.7	-226.59		-404.625	-10.92
-25.545	-297.375		-48.555	-241.215		-390.39	-8.97
-48.945	-320.19		-65.715	-265.2		-379.86	-9.945
-50.115	-325.65		-91.065	-277.095		-381.03	-14.625
-55.965	-320.19		-107.055	-261.105		-385.515	-36.075
-70.785	-327.99		-112.71	-249.795		-378.69	-50.895
-81.51	-345.15		-117	-254.67		-357.435	-53.625
-86.58	-335.79		-125.19	-268.905		-332.475	-60.255
-108.03	-348.66		-127.725	-266.565		-328.77	-65.715
-121.485	-375.375		-112.71	-254.085		-320.775	-54.405
-145.86	-385.515		-120.12	-288.6		-312.78	-45.63
-169.26	-397.41		-124.41	-311.805		-287.82	-34.125
-178.62	-399.945		-120.315	-304.005		-270.66	-20.475
-193.05	-406.575		-134.16	-315.51		-258.375	-21.645
-212.745	-438.165		-139.23	-331.5		-242.58	-27.105
-219.18	-465.27		-131.82	-338.325		-230.1	-35.49
-244.725	-499.785		-121.485	-353.535		-214.89	-43.68
-258.375	-512.85		-128.895	-370.305		-204.75	-25.74
-267.93	-531.18		-138.645	-392.925		-181.74	-2.145
-292.695	-557.505		-153.855	-399.555		-170.235	34.905
-309.27	-570.96		-160.095	-416.715		-158.73	53.235
-322.725	-587.535		-179.595	-432.705		-162.24	61.815
-330.33	-619.32		-189.93	-432.315		-170.235	71.37
-343.395	-632.19		-189.93	-448.11		-173.55	102.765
-361.725	-658.125		-212.745	-436.8		-186.03	118.755
-376.935	-688.545		-220.935	-408.525		-197.145	124.605
-371.085	-704.34		-218.79	-395.655		-197.535	139.425
-358.8	-729.3		-219.765	-385.32		-197.925	158.925
-353.925	-751.14		-225.225	-351.585		-197.73	170.04
-341.64	-758.16		-233.025	-348.66		-188.955	189.345
-333.06	-775.71		-220.155	-357.435		-189.54	201.825
-332.67	-795.99		-201.63	-354.315		-175.11	217.23
-327.015	-800.865		-193.245	-380.445		-161.07	243.945
-310.83	-785.265		-187.98	-405.015		-131.82	253.695
-305.37	-783.12		-177.06	-407.16		-135.135	266.175
-302.64	-764.4		-168.87	-416.52		-128.7	283.725
-283.92	-721.89		-167.505	-430.56		-132.405	286.455
-285.48	-691.275		-156.78	-442.455		-116.805	290.94
-281.97	-673.53		-152.88	-450.06		-114.855	296.01
-258.57	-597.675		-148.395	-441.285		-91.455	308.1
-243.945	-517.53		-146.64	-434.07		-69.03	337.545
-247.845	-446.355		-144.69	-420.225		-66.3	342.225
-244.335	-416.325		-160.29	-432.51		-41.535	346.905
-243.945	-339.69		-167.115	-438.555		-45.045	341.64
-237.9	-260.52		-183.105	-451.035		-45.24	334.23
-237.705	-201.435		-200.07	-479.895		-59.085	322.335
-226.785	-150.93		-207.09	-504.075		-63.18	334.425
-229.515	-115.83		-223.47	-534.495		-34.71	346.125
-236.925	-40.95		-227.37	-555.555		-22.035	350.61
-238.095	-1.17		-219.375	-579.345		3.51	357.435
-238.095	46.8		-223.86	-594.555		8.19	353.73
-239.655	98.865		-222.885	-600.405		6.63	353.925
-245.895	116.61		-219.57	-588.705		7.02	353.34
-256.23	132.015		-218.79	-594.555		24.765	356.655
-267.93	142.155		-223.665	-601.575		32.76	372.06
-267.54	133.575		-214.89	-590.655		46.41	372.84
-283.14	98.28		-208.065	-587.73		64.935	377.13
-293.28	53.82		-206.115	-560.43		76.635	384.93
-309.27	31.2		-204.555	-530.01		72.93	396.63
-321.75	6.045		-201.63	-510.12		66.3	405.21
-325.845	-20.67		-209.82	-498.81		56.55	405.21
-318.63	-32.37		-196.755	-469.95		53.82	424.515
-309.075	-68.055		-191.88	-454.155		67.86	436.02
-287.235	-97.11		-180.765	-452.595		83.85	433.485
-272.415	-100.815		-183.105	-455.91		109.2	432.315
-277.68	-109.98		-183.69	-464.1		125.97	416.91
-281.97	-120.9		-168.285	-456.495		140.79	405.6
-284.7	-120.315		-155.22	-453.96		157.755	407.55
-274.56	-109.395		-147.81	-452.4		170.43	413.4
-266.955	-119.925		-142.35	-456.495		177.645	415.35
-251.94	-123.435		-143.52	-450.645		172.38	401.31
-245.115	-138.45		-142.35	-437.775		166.14	386.88
-231.855	-178.425		-130.845	-435.435		177.06	397.8
-227.37	-208.065		-121.68	-408.525		176.28	393.705
-236.34	-245.7		-119.535	-402.09		187.395	414.375
-234.39	-261.105		-111.735	-393.51		191.88	417.495
-237.315	-265.59		-103.545	-371.865		184.275	413.595
-245.505	-283.53		-101.79	-361.725		176.67	390.975
-240.435	-284.115		-102.375	-352.17		170.82	379.08
-237.9	-297.375		-93.21	-357.045		179.205	386.1
-242.58	-309.855		-77.61	-349.44		169.455	389.415
-244.92	-343.005		-56.16	-343.785		172.965	415.74
-231.075	-354.9		-42.12	-349.245		171.21	434.265
-219.375	-380.445		-56.745	-354.705		167.505	450.255
-206.7	-404.82		-43.29	-350.61		167.31	451.425
-201.63	-431.535		-58.11	-350.805		151.32	449.865
-209.235	-471.51		-85.8	-346.515		150.735	440.7
-200.655	-502.905		-65.52	-344.37		154.44	424.71
-222.105	-537.615		-61.815	-337.545		163.8	430.95
-234.78	-576.615		-63.18	-336.18		165.75	435.63
-228.54	-611.13		-31.395	-327.99		162.435	443.04
-233.22	-625.95		-20.67	-320.385		147.81	458.055
-251.745	-658.515		-0.585	-326.235		121.29	436.8
-248.235	-665.145		9.555	-327.99		125.775	450.255
-249.21	-668.07		22.425	-330.915		139.035	448.11
-260.52	-680.55		41.145	-339.495		128.115	424.905
-260.13	-688.155		41.535	-341.835		137.085	429
-255.06	-698.685		46.02	-344.76		142.935	404.82
-255.645	-706.485		51.48	-342.615		138.645	390.585
-262.86	-705.12		76.245	-331.5		112.71	377.91
-264.615	-717.795		80.535	-329.745		89.7	335.595
-258.96	-715.26		87.555	-312		76.635	330.525
-259.35	-709.995		92.235	-311.805		56.94	351.195
-246.285	-700.05		117	-301.665		46.41	329.355
-240.045	-693.615		129.675	-306.93		73.905	329.16
-229.32	-679.575		134.94	-308.88		51.87	328.575
-224.445	-685.815		118.56	-306.15		44.07	332.28
-218.79	-673.92		100.815	-307.515		31.005	290.16
-215.085	-667.29		72.735	-314.925		6.435	244.92
-203.97	-641.94		60.84	-316.68		-0.195	245.895
-186.225	-634.14		69.42	-308.88		-13.65	269.685
-184.665	-630.435		53.625	-311.025		-11.31	235.95
-185.445	-621.855		55.185	-310.245		-7.41	238.875
-176.865	-598.065		53.04	-328.77		-23.205	291.525
-156.195	-587.925		37.635	-311.805		-31.395	212.355
-157.365	-585.78		36.27	-294.84		-23.4	161.655
-151.71	-586.755		40.56	-280.41		-29.055	184.665
-143.325	-565.5		42.51	-274.95		-54.015	216.255
-144.105	-550.68		33.54	-283.92		-79.755	195.39
-130.455	-549.51		48.555	-271.05		-96.135	209.43
-130.065	-530.4		38.805	-276.9		-112.71	239.07
-130.65	-518.31		27.885	-281.775		-146.835	255.84
-108.81	-498.225		34.125	-272.415		-179.01	249.015
-97.305	-481.065		31.395	-273.195		-172.185	295.62
-81.9	-467.025		24.765	-254.67		-194.22	303.42
-55.575	-440.31		18.72	-242.385		-225.03	312.39
-50.31	-423.15		26.13	-248.43		-238.29	348.465
-51.87	-415.74		45.63	-234.39		-238.095	366.015
-62.205	-399.75		46.02	-230.295		-226.98	370.89
-70.395	-372.06		46.605	-226.2		-213.33	375.375
-62.985	-343.59		34.32	-217.035		-207.87	403.26
-69.225	-324.87		32.565	-211.575		-210.795	413.595
-68.055	-299.715		27.885	-205.53		-205.725	472.095
-62.01	-282.555		47.19	-198.315		-212.94	498.615
-59.085	-254.865		76.44	-198.12		-223.86	492.96
-56.16	-235.755		71.955	-197.925		-218.01	496.47
-48.555	-212.16		54.405	-203.385		-225.03	502.515
-58.89	-189.345		39.195	-198.12		-233.805	527.28
-50.7	-161.655		29.055	-198.9		-241.8	573.105
-57.525	-134.16		8.58	-197.535		-238.29	569.205
-57.525	-109.395		0.975	-198.9		-226.785	576.225
-50.31	-81.51		-16.575	-210.795		-236.925	578.175
-43.875	-40.95		-33.345	-211.185		-235.755	558.87
-51.675	-26.325		-39	-195.585		-219.18	532.935
-61.425	1.365		-67.275	-185.25		-202.02	532.935
-65.13	33.15		-78.195	-185.445		-189.93	516.555
-56.745	46.605		-72.345	-172.77		-196.755	498.42
-58.305	70.785		-80.73	-170.235		-202.995	474.045
-44.265	90.48		-81.51	-165.36		-212.55	454.35
-40.95	113.1		-86.385	-167.7		-227.565	423.735
-40.755	131.04		-98.475	-173.745		-232.83	389.025
-45.24	147.615		-122.07	-195		-222.495	363.48
-35.1	173.55		-137.67	-214.11		-199.485	315.12
-37.83	186.03		-146.835	-219.375		-184.08	251.355
-28.47	201.24		-132.405	-209.82		-183.105	223.47
-9.75	226.2		-120.9	-214.11		-187.98	211.185
-0.975	248.43		-134.55	-215.67		-191.88	179.79
11.505	269.88		-134.94	-220.545		-182.91	172.965
23.4	292.89		-112.515	-212.745		-183.885	156.975
24.375	305.175		-106.665	-196.56		-187.785	132.21
52.455	335.205		-90.285	-190.71		-184.86	109.2
63.18	356.655		-90.675	-193.83		-194.22	56.55
72.345	364.65		-98.67	-197.145		-201.435	11.505
75.855	376.155		-103.35	-201.63		-206.895	-21.84
79.56	378.105		-118.755	-199.485		-205.725	-46.215
88.14	394.095		-123.435	-193.83		-190.515	-54.21
95.55	398.58		-117.195	-173.55		-190.905	-84.63
95.745	407.55		-120.12	-159.705		-202.995	-103.74
113.1	428.61		-131.43	-146.835		-204.75	-132.99
106.275	427.245		-131.625	-137.67		-204.165	-179.01
101.01	447.525		-145.86	-136.89		-199.68	-208.455
106.47	476.775		-150.54	-131.43		-204.165	-208.455
105.495	497.25		-158.925	-134.355		-195.39	-235.755
110.565	514.215		-160.875	-128.7		-193.83	-254.085
125.19	532.545		-171.015	-129.09		-189.345	-281.58
123.825	538.005		-158.73	-134.16		-213.33	-319.41
140.79	573.495		-158.145	-131.625		-227.955	-327.99
159.9	574.47		-158.34	-126.75		-233.415	-356.265
179.01	576.225		-170.82	-132.405		-238.875	-376.935
186.81	582.465		-175.305	-143.13		-230.295	-374.595
194.61	580.32		-172.575	-128.7		-221.325	-373.035
187.2	580.125		-156.78	-98.865		-208.845	-371.67
195.585	575.445		-146.055	-74.88		-212.355	-366.405
212.16	578.76		-143.325	-56.94		-202.41	-360.75
229.125	590.07		-166.53	-46.605		-202.605	-366.6
254.475	597.09		-143.715	-30.225		-184.275	-345.54
276.705	625.755		-123.24	-24.57		-184.08	-324.09
303.225	635.505		-109.98	-21.645		-189.735	-331.695
314.535	649.35		-78	-4.68		-190.71	-335.01
326.625	681.135		-83.655	2.925		-204.165	-363.87
339.3	715.065		-79.755	9.165		-197.73	-361.14
351.585	722.865		-81.9	19.695		-200.46	-368.55
359.19	738.27		-70.59	24.96		-222.885	-384.345
383.37	756.6		-59.475	20.67		-212.16	-382.395
401.895	760.5		-55.575	27.495		-187.785	-387.66
405.6	753.09		-46.605	54.6		-166.335	-377.325
392.925	745.29		-56.745	73.905		-161.07	-384.735
377.52	724.815		-63.57	82.485		-145.08	-370.305
360.555	708.63		-62.205	89.505		-119.925	-367.575
365.04	712.335		-59.28	103.545		-93.99	-372.06
370.11	703.365		-60.06	132.6		-80.925	-373.035
373.815	715.26		-65.91	151.32		-59.865	-370.695
381.225	725.4		-71.955	155.025		-33.54	-374.985
405.405	739.635		-70.2	167.7		-35.685	-375.18
416.715	736.71		-55.185	177.645		-40.95	-381.81
434.85	751.335		-55.185	177.84		-46.995	-389.22
439.725	754.65		-39.975	191.685		-32.37	-376.935
439.725	765.375		-41.34	192.075		-33.15	-376.545
447.72	767.715		-49.725	200.07		-19.305	-366.405
445.77	760.5		-57.525	216.45		-10.53	-370.5
466.245	781.365		-32.565	236.73		-16.185	-387.855
492.96	795.795		-14.625	260.325		-28.08	-407.94
514.8	796.185		-11.115	274.95		-23.595	-401.895
522.21	786.63		-4.095	275.145		-6.435	-406.965
533.715	785.46		2.73	286.65		2.145	-419.055
544.05	787.605		18.33	307.125		8.385	-438.75
533.13	783.51		36.27	316.095		21.45	-436.995
524.355	776.295		39.195	327.99		34.71	-477.36
525.135	778.635		59.475	337.545		54.21	-487.5
537.81	770.25		71.565	338.715		84.825	-463.32
586.365	765.96		83.655	335.205		113.1	-440.115
650.325	774.735		87.36	322.725		121.68	-446.55
686.205	769.275		83.655	317.655		116.22	-429
733.59	768.885		93.015	310.05		137.475	-403.845
769.275	762.645		87.555	307.125		149.565	-411.45
808.47	759.33		100.23	326.625		171.405	-390
852.345	762.255		111.54	337.935		180.18	-408.915
872.43	734.37		113.685	336.375		175.305	-403.455
894.465	717.795		119.535	336.18		171.6	-400.14
870.285	712.53		126.555	326.04		154.83	-414.18
820.365	712.725		130.455	329.55		144.3	-429
792.285	704.535		120.705	332.67		125.19	-440.7
771.615	714.48		124.605	339.3		118.56	-412.425
759.525	689.715		106.47	348.465		102.765	-432.51
810.615	695.76		108.81	349.245		98.085	-424.32
878.28	702.78		106.86	350.805		107.835	-417.3
922.545	684.45		100.815	351.975		126.165	-410.28
893.49	677.82		119.145	361.14		142.935	-416.325
826.605	656.76		119.145	367.965		142.935	-432.315
744.51	629.85		107.835	366.99		138.45	-414.57
607.035	598.065		89.505	358.995		139.23	-396.825
464.88	562.575		78.975	338.715		143.715	-386.88
343.2	527.475		54.015	316.875		130.455	-380.835
257.4	494.715		34.515	312.975		122.655	-367.38
191.295	488.475		40.17	301.275		129.09	-353.535
156.195	494.91		38.415	281.97		135.915	-343.98
133.575	484.185		31.005	259.35		158.34	-335.79
107.445	485.745		12.87	241.995		186.03	-333.645
84.63	468.39		3.315	214.11		191.88	-297.375
83.85	499.785		-10.335	210.99		190.515	-271.635
82.485	531.375		-21.645	205.335		173.745	-276.315
82.68	534.3		-17.94	193.245		171.6	-286.065
86.19	530.79		-24.18	188.76		180.96	-264.615
86.775	532.155		-20.085	177.06		198.315	-268.515
92.235	519.675		-33.345	175.11		213.72	-286.845
99.255	492.57		-36.27	171.015		229.125	-248.43
105.105	515.775		-43.29	169.26		238.485	-232.44
110.175	501.345		-45.63	173.94		260.325	-222.69
105.69	475.215		-26.715	190.515		274.95	-226.395
98.28	469.365		-8.19	200.85		270.465	-225.03
79.17	462.54		6.825	206.505		279.825	-197.925
66.3	467.025		10.335	220.155		271.635	-184.665
53.43	439.335		27.3	243.945		265.98	-179.595
50.505	418.08		11.505	240.24		269.88	-189.54
39.39	413.79		-25.545	226.005		284.895	-182.91
37.05	395.265		-36.27	209.82		292.695	-193.44
22.62	351		-47.19	177.84		296.205	-169.26
15.015	307.905		-50.895	171.795		301.275	-145.08
11.895	301.275		-69.225	172.38		309.27	-121.29
-0.39	280.995		-87.75	153.075		330.135	-72.15
-2.34	252.915		-86.19	157.95		332.67	-61.425
-9.165	238.29		-81.705	150.93		337.155	-56.94
-7.02	217.035		-86.775	133.575		349.245	-57.525
-6.63	209.43		-95.745	116.025		349.83	-63.18
-19.305	172.575		-93.405	118.365		345.15	-48.945
-28.47	149.175		-98.28	122.46		335.79	-52.455
-32.76	138.645		-78.195	124.02		305.76	-61.23
-39.39	123.045		-40.95	124.995		289.575	-60.84
-44.07	87.945		-37.245	118.17		270.075	-75.075
-52.455	68.25		-12.09	117.975		253.305	-76.83
-73.905	53.82		13.455	104.91		251.745	-94.185
-73.515	36.075		37.44	118.17		281.97	-77.61
-81.12	15.015		61.815	135.72		300.3	-66.885
-92.235	-1.17		84.825	130.65		308.49	-55.77
-103.545	-27.69		118.17	133.965		326.625	-22.62
-99.84	-54.795		150.54	161.07		337.74	-5.85
-104.52	-66.69		156.195	171.405		353.535	29.055
-116.805	-90.675		150.345	176.085		361.725	39.39
-109.98	-105.3		137.085	159.315		340.665	55.77
-91.065	-138.06		139.815	154.44		338.715	93.99
-70.59	-154.635		116.805	162.435		329.355	94.38
-57.915	-204.36		88.14	156		300.885	102.375
-45.435	-240.63		73.125	168.09		275.925	96.72
-29.445	-272.415		62.985	159.315		230.1	104.13
-15.015	-294.45		68.835	140.985		214.305	120.51
-0.195	-309.27		59.865	138.255		198.315	130.455
12.285	-331.5		61.035	145.275		196.755	140.985
-1.365	-310.83		65.91	162.045		189.93	145.08
9.555	-294.84		83.655	173.55		198.315	175.695
1.17	-288.21		99.45	174.33		202.8	192.465
0.39	-295.23		138.06	193.44		173.745	183.495
-16.38	-300.885		174.525	215.085		157.365	176.865
-19.305	-304.005		220.545	239.655		148.59	158.535
-20.475	-314.34		264.615	259.545		148.005	185.835
-27.885	-366.21		286.455	289.185		132.015	189.735
-20.085	-387.075		298.74	320.58		135.525	192.465
-15.795	-378.3		310.245	344.955		127.14	245.115
-17.355	-404.82		311.61	375.57		115.05	253.305
-17.745	-436.8		304.005	399.36		109.785	289.965
-18.135	-456.885		293.475	381.615		82.095	306.345
-13.845	-480.285		264.42	352.17		80.925	350.22
-17.745	-504.27		247.845	329.355		82.485	382.2
-14.235	-544.05		234.39	319.02		85.605	403.845
-14.235	-564.72		212.94	311.805		81.9	426.855
1.17	-575.835		191.295	308.1		62.4	423.345
9.945	-600.015		161.655	307.515		48.36	434.85
20.475	-611.91		129.675	287.43		38.805	430.56
20.28	-641.745		107.64	276.51		27.105	422.76
20.865	-648.57		94.185	273.975		20.28	436.41
20.475	-628.68		85.215	280.02		12.09	412.62
30.42	-616.005		64.74	293.67		18.525	402.285
44.07	-610.155		48.75	277.485		12.285	418.08
54.6	-588.315		45.045	264.42		-11.505	424.32
70.785	-584.22		33.345	260.13		-19.89	429.78
73.71	-594.75		20.28	250.77		2.535	432.705
78	-597.09		13.26	249.405		31.98	452.985
84.435	-644.085		19.5	269.1		35.685	443.82
94.575	-642.135		17.355	277.29		38.22	427.83
90.675	-662.22		30.615	282.75		43.29	434.265
102.765	-691.86		50.7	286.26		50.31	415.74
107.055	-683.28		60.06	266.565		58.695	416.52
112.125	-694.59		57.525	225.42		61.23	408.135
111.735	-697.515		63.57	191.1		69.03	416.52
122.265	-693.03		67.275	163.8		68.64	393.9
130.455	-681.135		64.545	146.445		67.08	364.845
133.965	-674.7		80.73	129.09		55.77	345.345
135.72	-665.73		79.17	111.735		53.82	319.02
123.63	-667.095		70.005	91.065		51.48	299.52
120.51	-651.69		67.665	79.56		17.16	264.42
129.285	-644.67		74.295	66.69		0.78	242.385
137.475	-642.525		101.01	66.3		7.02	225.615
140.4	-633.165		103.545	54.405		-5.46	198.9
148.395	-626.34		115.05	52.065		-22.425	168.285
158.34	-626.73		122.46	31.395		-26.52	145.665
180.57	-616.59		125.385	36.075		-52.845	140.985
189.735	-626.925		112.71	26.715		-64.35	128.115
217.23	-622.44		111.54	24.18		-81.315	83.655
229.71	-604.89		104.13	9.555		-75.465	42.705
217.815	-559.455		100.62	0.195		-71.955	17.355
218.595	-541.32		104.52	1.56		-69.42	-1.17
213.915	-519.675		101.595	-5.85		-82.68	-1.365
208.845	-505.245		86.19	-3.705		-116.61	-22.62
205.14	-502.125		67.275	-18.525		-101.4	-21.645
191.685	-489.645		58.305	-16.185		-110.175	2.925
189.54	-483.015		38.025	-19.89		-146.055	-4.095
205.53	-455.91		3.9	-42.12		-165.75	-21.84
205.725	-422.37		7.02	-23.595		-161.46	-35.49
219.375	-385.905		-8.385	-34.32		-135.525	-44.85
241.215	-368.355		-27.495	-45.63		-107.055	-42.705
257.595	-368.745		-36.465	-61.425		-116.025	-52.845
253.5	-365.235		-39	-49.725		-139.815	-77.025
247.065	-368.55		-35.88	-44.07		-147.81	-97.305
235.365	-354.9		-30.03	-41.145		-160.68	-132.405
238.485	-320.97		-18.915	-44.265		-158.145	-152.88
218.01	-295.425		-6.825	-40.365		-149.76	-158.535
199.875	-276.315		-1.755	-36.075		-145.275	-184.47
199.485	-259.35		15.21	-23.985		-133.965	-187.98
196.17	-250.77		23.595	-20.085		-117.975	-179.985
196.755	-235.56		29.835	-21.06		-102.18	-201.825
204.75	-249.015		50.115	-12.09		-94.77	-239.46
202.02	-251.16		55.77	-21.45		-93.405	-257.205
174.72	-261.105		62.985	-22.62		-78.195	-280.8
167.115	-273.975		58.11	-23.595		-66.495	-293.67
159.51	-282.75		43.095	-27.69		-49.725	-340.665
159.315	-270.27		36.855	-37.83		-40.755	-292.11
156.39	-290.16		23.4	-48.555		-39.585	-257.01
168.48	-302.055		18.135	-46.02		-52.845	-266.37
168.285	-318.63		15.21	-43.095		-54.795	-260.13
160.485	-328.575		6.825	-28.86		-55.38	-286.26
162.045	-354.315		-9.36	-21.06		-60.84	-336.57
159.12	-356.85		0.39	-10.92		-56.745	-349.44
161.85	-361.725		10.725	14.82		-52.455	-322.53
162.435	-366.21		19.695	43.29		-54.015	-325.845
147.03	-352.56		45.63	70.2		-61.23	-301.86
150.54	-349.83		59.28	78.585		-81.705	-294.255
140.4	-379.47		63.18	87.555		-52.65	-292.11
136.89	-399.75		67.665	93.795		-34.32	-272.61
131.04	-411.255		77.415	108.225		-11.31	-260.91
123.825	-418.665		97.305	138.84		-0.975	-258.375
128.895	-428.61		121.29	162.24		-3.9	-247.65
129.87	-454.155		145.08	194.22		1.95	-251.55
134.355	-456.69		175.305	228.345		6.63	-263.64
124.215	-491.4		200.85	253.305		7.41	-256.035
133.38	-513.825		211.38	263.445		27.885	-255.06
127.14	-505.44		217.23	263.835		46.215	-241.41
117	-505.245		218.4	260.715		65.52	-243.165
121.29	-522.99		210.21	255.45		82.875	-227.37
110.76	-528.645		195	251.745		111.93	-241.995
118.56	-529.035		201.24	276.12		130.065	-259.545
110.37	-542.685		195	296.595		144.885	-287.625
107.445	-540.54		196.95	307.125		153.855	-297.765
109.59	-541.32		210.6	315.315		166.53	-302.445
94.38	-548.535		216.45	318.825		178.425	-286.065
92.43	-574.08		219.18	331.5		177.06	-270.66
89.505	-577.59		217.62	344.565		186.225	-256.62
75.855	-589.485		215.475	360.165		207.09	-217.23
70.98	-589.875		213.525	371.67		212.94	-208.65
65.13	-578.565		213.915	371.865		222.495	-192.66
70.2	-571.74		233.61	384.15		207.48	-192.465
64.545	-557.895		243.165	416.52		167.31	-175.11
47.58	-553.605		249.21	434.655		157.755	-149.76
41.535	-550.68		256.815	432.315		152.1	-132.21
32.175	-538.59		261.3	434.07		148.395	-104.13
20.085	-519.87		289.38	458.055		163.8	-107.25
15.015	-522.21		300.69	469.17		188.37	-68.64
4.875	-512.46		307.32	474.825		195.78	-59.865
1.56	-509.535		326.235	495.885		191.49	-66.69
3.51	-514.215		353.145	514.215		193.44	-78.195
13.65	-498.42		358.605	522.795		185.25	-60.84
15.405	-478.14		355.29	518.895		142.935	-46.02
44.85	-465.855		358.605	511.29		139.815	-21.06
82.29	-457.86		365.04	509.925		144.495	-9.555
86.19	-450.06		365.235	501.345		138.84	11.115
77.61	-439.53		362.115	504.075		150.93	21.645
56.94	-445.965		361.14	521.04		137.865	65.325
48.945	-413.595		362.7	520.455		133.575	75.855
27.495	-425.685		348.855	521.235		106.275	104.52
6.045	-441.48		347.1	529.035		91.65	131.82
-23.205	-461.955		331.5	513.045		86.97	136.305
-50.7	-469.365		336.18	518.7		74.295	128.895
-74.49	-483.405		328.38	530.01		74.1	140.205
-93.21	-498.81		327.015	541.125		80.535	125.19
-104.325	-484.575		321.945	529.815		82.875	138.06
-102.57	-477.165		333.255	533.52		90.09	169.065
-106.665	-484.38		332.475	542.685		99.06	177.645
-106.665	-505.44		317.655	536.25		115.245	187.59
-103.155	-509.73		316.485	540.93		128.31	162.825
-109.005	-512.85		318.045	553.995		122.85	162.435
-107.835	-515.97		322.92	556.725		100.035	155.415
-109.59	-512.07		323.505	553.02		93.21	145.08
-98.085	-506.025		317.07	535.08		93.99	126.945
-82.875	-499.005		327.795	519.87		88.92	91.26
-78.585	-504.465		330.525	511.875		82.29	76.245
-73.32	-504.465		324.675	503.88		84.045	59.865
-88.53	-508.56		326.235	509.145		103.74	52.26
-104.52	-522.405		320.385	511.68		112.905	54.015
-102.375	-546		302.64	514.215		108.81	38.61
-93.21	-539.76		305.76	511.875		118.95	33.93
-90.09	-530.4		296.01	515.19		132.21	20.085
-103.74	-541.125		292.5	523.965		145.665	26.715
-116.805	-539.955		295.23	537.615		139.23	26.715
-105.69	-554.385		291.135	550.29		148.59	10.14
-106.275	-564.33		287.82	555.555		163.215	-10.92
-110.76	-578.565		285.87	558.87		164.58	-26.13
-108.81	-584.805		288.99	559.845		147.225	-35.1
-98.67	-592.02		295.62	569.01		135.33	-58.305
-97.5	-619.32		294.255	573.3		127.92	-36.66
-81.315	-619.125		284.505	579.54		111.54	-43.485
-61.62	-602.355		291.525	584.805		83.655	-60.255
-52.26	-597.48		283.14	578.565		53.235	-98.865
-46.41	-568.815		276.705	569.01		34.32	-118.95
-51.09	-545.805		280.41	568.425		28.275	-121.485
-41.925	-524.94		276.315	572.91		24.57	-147.225
-26.325	-493.35		267.93	574.08		16.38	-162.24
-16.185	-488.475		265.59	571.155		3.315	-175.11
-16.575	-489.645		261.69	574.275		-26.13	-187.395
-17.745	-483.6		265.59	587.73		-48.75	-207.675
-7.8	-443.625		265.2	588.315		-85.215	-235.95
4.68	-428.025		268.515	590.85		-75.465	-236.925
9.555	-414.765		273	605.28		-110.76	-230.49
6.045	-414.375		287.235	619.71		-123.24	-214.5
4.29	-409.305		290.355	626.145		-116.025	-202.995
1.56	-417.885		294.255	640.185		-129.48	-234.78
0.585	-430.755		295.035	657.735		-118.365	-238.68
9.945	-429.78		296.595	668.46		-141.375	-240.63
15.21	-433.875		295.425	664.755		-140.595	-230.295
21.06	-449.28		292.11	662.61		-140.4	-238.875
40.56	-432.705		279.63	666.51		-129.87	-217.815
51.675	-427.635		288.405	680.355		-124.41	-229.32
58.11	-429.195		276.9	674.895		-143.715	-231.66
58.89	-416.715		273.975	672.945		-144.69	-239.07
65.91	-420.81		275.73	672.555		-149.955	-248.235
67.665	-416.325		260.13	661.44		-143.52	-253.695
67.665	-406.185		255.645	651.885		-139.035	-295.035
74.88	-398.19		256.23	652.86		-127.53	-303.03
66.69	-399.165		255.45	645.06		-137.28	-323.895
69.81	-383.565		251.94	650.52		-139.425	-341.64
64.935	-381.42		249.6	663.975		-157.365	-355.095
61.815	-382.395		238.68	670.02		-179.205	-371.28
67.86	-375.57		226.785	659.685		-179.985	-379.665
72.735	-368.745		224.835	663.195		-183.495	-407.94
80.34	-372.06		234.195	674.31		-161.655	-408.33
72.93	-350.415		249.6	694.005		-148.005	-426.27
71.175	-351.585		259.545	710.97		-139.23	-444.405
84.435	-339.495		261.3	702		-125.97	-446.355
70.005	-336.18		259.935	706.68		-116.025	-443.625
74.88	-324.48		255.645	712.335		-119.535	-446.94
73.125	-310.83		249.21	721.11		-125.385	-438.75
69.03	-299.325		243.555	733.395		-115.05	-405.405
68.055	-303.42		253.305	744.705		-107.445	-403.455
74.685	-313.17		249.015	744.9		-105.105	-400.335
67.665	-307.515		263.835	742.56		-105.69	-406.38
61.035	-321.555		281.97	754.26		-107.835	-397.41
52.455	-330.72		286.455	756.795		-98.67	-396.24
42.9	-343.005		300.105	759.135		-85.02	-400.725
42.315	-358.8		292.5	741.975		-84.435	-404.625
45.24	-355.485		281.19	734.565		-68.055	-389.415
36.27	-372.645		274.755	723.255		-77.22	-383.37
36.075	-388.83		269.88	716.235		-108.03	-393.705
33.735	-393.315		258.57	711.75		-118.365	-382.98
19.89	-414.96		270.27	719.94		-108.42	-353.925
21.645	-432.9		263.445	714.675		-83.46	-329.94
11.115	-444.015		251.55	710.19		-88.53	-305.37
6.435	-469.56		235.17	693.615		-97.89	-279.24
5.655	-487.695		210.99	683.67		-77.415	-224.835
6.825	-500.37		214.5	663.39		-71.37	-217.815
6.24	-514.995		210.6	626.73		-59.865	-194.61
11.115	-512.655		214.305	611.52		-76.635	-184.86
7.02	-533.325		210.21	584.805		-57.915	-142.545
11.7	-505.44		206.895	555.555		-40.56	-85.8
6.435	-495.69		214.305	534.885		-32.955	-58.11
-1.365	-490.035		215.28	501.345		-41.925	-29.835
-10.335	-473.265		226.785	473.85		-61.23	-23.205
-13.65	-460.395		239.85	464.49		-62.79	-8.775
-25.155	-466.245		229.32	426.855		-74.295	14.43
-26.13	-458.835		223.47	396.63		-70.395	28.08
-36.855	-455.325		215.28	371.085		-81.9	55.38
-29.055	-444.405		198.9	342.81		-87.75	70.2
-26.13	-432.12		183.3	325.26		-78	93.99
-33.54	-431.73		183.495	312.78		-83.655	110.76
-38.61	-428.61		205.335	295.035		-78.975	120.51
-50.115	-429		214.305	278.265		-81.9	122.07
-47.775	-414.375		205.14	263.835		-105.495	110.175
-59.865	-411.06		200.655	240.63		-113.88	142.545
-62.79	-394.875		212.94	229.905		-103.35	143.52
-57.33	-399.75		198.9	216.06		-105.105	129.87
-55.185	-382.785		183.105	199.095		-103.935	113.685
-52.455	-382.785		166.14	166.92		-109.98	98.865
-56.16	-384.93		147.615	156.975		-108.81	100.62
-48.165	-390		135.915	167.7		-103.545	117
-43.485	-352.95		129.285	180.375		-92.625	111.54
-42.705	-345.93		102.57	173.94		-87.945	90.09
-42.51	-337.74		94.965	171.21		-89.115	81.51
-31.005	-309.27		110.175	191.88		-81.51	47.58
-16.38	-303.81		91.065	176.475		-70.785	45.825
-7.995	-306.15		84.24	159.9		-83.85	26.715
1.56	-286.65		73.32	131.43		-76.44	33.15
-2.34	-266.76		67.275	112.515		-83.07	29.835
-13.845	-241.41		70.98	90.09		-79.17	29.25
-11.895	-209.235		71.565	91.065		-85.215	34.71
-9.36	-200.265		66.885	71.175		-101.01	29.445
-11.895	-189.345		65.715	72.54		-94.575	23.205
-7.995	-185.445		53.82	69.03		-86.58	17.355
-8.19	-179.985		58.89	62.79		-88.53	41.34
-27.3	-195.975		55.185	53.82		-105.495	49.335
-45.825	-200.85		46.215	52.455		-123.825	49.335
-49.725	-190.515		48.555	49.53		-131.04	30.225
-47.58	-187.2		50.31	36.27		-139.62	21.84
-54.6	-187.395		54.405	10.725		-149.175	29.445
-67.275	-172.575		39.975	-8.19		-152.685	46.605
-61.425	-162.24		51.48	-18.135		-153.27	61.425
-53.04	-172.185		34.515	-43.875		-142.155	40.755
-72.15	-174.72		10.14	-47.19		-140.79	38.025
-69.81	-176.28		-27.885	-31.2		-129.48	34.125
-61.815	-185.445		-36.075	-11.7		-124.8	37.05
-69.225	-200.07		-82.68	-30.81		-132.015	27.105
-71.955	-213.72		-105.105	-39.78		-143.13	2.73
-75.66	-226.395		-102.765	-33.15		-148.395	-21.06
-78	-240.435		-109.59	-39.975		-149.37	-51.48
-83.655	-257.985		-120.9	-56.55		-123.24	-73.515
-91.845	-265.785		-124.605	-58.305		-109.395	-100.23
-96.915	-288.99		-107.835	-51.675		-119.535	-136.305
-92.43	-251.16		-93.21	-42.12		-125.97	-151.125
-110.175	-217.035		-69.03	-44.46		-126.36	-175.695
-119.34	-194.61		-70.2	-49.725		-133.575	-180.18
-107.055	-123.24		-62.79	-39.78		-146.64	-185.445
-97.5	-107.64		-63.18	-46.02		-151.32	-197.73
-82.29	-96.525		-71.175	-43.29		-132.795	-213.915
-79.95	-56.55		-71.565	-42.705		-131.625	-242.775
-80.145	-37.05		-65.13	-53.04		-138.45	-237.9
-79.56	-26.325		-73.71	-55.38		-152.295	-199.29
-79.755	-10.53		-102.765	-57.72		-138.84	-165.75
-83.85	1.56		-105.495	-60.255		-120.51	-125.97
-82.875	16.575		-111.345	-60.06		-116.415	-133.77
-92.04	5.265		-121.485	-65.13		-138.255	-139.815
-93.21	-3.9		-130.845	-74.49		-152.295	-127.725
-94.38	-15.795		-151.125	-78.78		-146.445	-119.34
-84.435	-34.515		-154.635	-81.9		-139.815	-125.385
-86.58	-56.55		-155.805	-77.805		-134.745	-134.745
-82.68	-89.7		-144.495	-49.335		-119.925	-133.575
-71.175	-95.55		-159.315	-41.145		-115.83	-156.975
-72.735	-123.63		-158.34	-34.905		-116.61	-147.615
-69.03	-161.46		-147.81	-25.935		-125.19	-135.525
-60.255	-170.82		-149.37	-26.13		-128.31	-131.43
-49.92	-212.16		-156.195	-42.12		-121.68	-136.89
-45.435	-221.52		-156.975	-41.34		-129.285	-106.275
-48.945	-256.62		-144.885	-34.905		-122.85	-94.575
-39.39	-274.365		-142.35	-39.39		-109.2	-112.32
-36.075	-303.81		-128.505	-50.31		-101.79	-120.315
-32.565	-335.985		-118.365	-33.735		-103.155	-121.095
-29.64	-359.19		-120.315	-25.35		-97.89	-119.535
-16.965	-376.35		-124.8	-2.73		-102.375	-106.86
-2.925	-381.615		-116.22	21.255		-98.865	-92.625
5.265	-397.995		-88.725	47.58		-104.715	-90.09
9.165	-402.285		-72.15	65.325		-103.155	-90.09
3.12	-421.59		-61.815	76.83		-92.43	-96.525
9.945	-431.73		-57.915	80.73		-81.315	-100.035
17.355	-445.575		-77.025	79.56		-68.445	-113.88
2.73	-483.795		-68.445	94.77		-61.62	-149.955
-3.315	-488.28		-65.13	100.425		-47.97	-146.64
-9.75	-484.965		-49.14	108.81		-40.56	-168.48
-13.065	-495.3		-52.455	114.27		-35.88	-180.18
-12.09	-488.085		-35.295	118.56		-22.815	-177.645
-12.285	-486.72		-17.94	117.975		-8.385	-168.87
-18.33	-491.01		-10.53	110.76		-9.165	-183.69
-32.565	-505.05		6.24	117.975		-3.705	-185.055
-36.465	-495.105		12.87	114.855		-3.705	-188.565
-30.42	-463.905		5.46	104.52		-18.33	-194.61
-39.975	-449.475		2.73	111.345		-27.3	-177.255
-35.49	-447.135		-5.85	102.18		-20.28	-178.62
-26.52	-437.385		-28.47	68.445		-22.425	-166.92
-34.32	-429.39		-33.54	49.335		-33.93	-173.55
-35.685	-418.665		-15.6	42.315		-33.54	-146.055
-29.25	-402.675		-25.155	25.155		-33.54	-117.585
-46.215	-394.68		1.755	7.995		-42.705	-129.09
-33.54	-365.235		17.745	10.53		-41.925	-141.18
-35.1	-354.705		26.715	16.38		-36.075	-140.595
-48.945	-355.875		31.2	9.555		-47.385	-138.06
-29.055	-346.515		27.105	-1.17		-33.735	-118.755
-39.585	-341.055		28.275	-13.065		-24.96	-101.985
-56.745	-338.325		24.18	-19.5		-20.865	-101.79
-55.185	-322.53		-8.58	-36.27		-13.65	-109.98
-59.865	-312.195		-58.695	-44.655		-1.755	-105.69
-70.59	-308.88		-81.705	-54.795		9.36	-104.715
-69.03	-294.255		-82.095	-61.62		32.955	-84.045
-75.855	-300.495		-67.08	-73.905		36.465	-76.44
-88.92	-301.275		-42.12	-101.595		42.12	-79.755
-86.385	-289.77		-11.31	-112.515		42.12	-64.35
-80.925	-274.95		15.405	-109.2		35.295	-68.64
-81.705	-257.985		21.645	-127.92		23.595	-63.57
-81.51	-247.455		33.15	-129.48		7.41	-45.435
-85.8	-233.22		28.86	-138.255		8.58	-47.775
-88.53	-235.755		7.215	-158.535		5.85	-27.3
-85.8	-213.33		-7.995	-176.085		21.84	7.02
-83.46	-181.155		-25.35	-189.15		36.27	32.565
-86.775	-160.485		-21.84	-182.52		39.78	44.46
-77.61	-128.895		-29.055	-210.21		15.99	48.165
-72.93	-108.81		-37.05	-235.56		-8.58	62.985
-80.34	-81.705		-36.465	-229.32		-32.76	54.21
-85.8	-52.065		-37.635	-212.55		-33.54	52.065
-83.655	-36.27		-43.875	-210.795		-43.29	70.005
-83.85	-10.14		-54.21	-212.745		-39.585	89.7
-78.78	2.34		-47.775	-204.36		-37.635	111.93
-70.005	26.715		-53.43	-206.115		-48.555	120.51
-72.345	38.415		-46.02	-208.845		-66.885	144.105
-50.115	69.225		-60.645	-225.225		-82.29	168.48
-30.615	109.395		-67.08	-225.615		-82.485	168.09
-43.875	114.66		-56.355	-238.485		-77.025	189.54
-23.205	141.96		-37.245	-256.425		-58.89	208.065
-20.28	174.525		-10.92	-271.83		-58.695	230.295
-36.66	161.07		19.695	-268.905		-60.84	242.775
-45.435	156.195		45.045	-262.275		-63.375	267.345
-30.42	168.675		62.01	-269.685		-50.115	277.095
-7.8	187.59		90.87	-271.245		-35.685	281.385
-3.705	208.845		112.905	-261.885		-17.745	310.83
7.8	224.25		124.995	-262.86		-28.275	302.445
14.235	244.14		151.125	-241.995		-50.31	274.95
27.3	245.31		173.16	-212.745		-66.885	246.87
47.19	268.32		199.29	-187.98		-70.59	262.47
52.845	274.56		240.63	-168.48		-76.245	269.49
57.135	268.71		275.73	-156.975		-90.87	252.33
61.62	263.25		310.44	-153.465		-108.03	239.655
62.01	259.935		326.43	-142.155		-112.125	222.885
71.175	257.985		327.21	-160.68		-106.47	222.3
86.58	256.23		316.68	-172.185		-104.325	215.67
97.89	249.405		302.055	-165.75		-106.47	187.98
90.285	246.675		287.82	-182.13		-86.58	184.665
85.605	255.645		247.845	-199.68		-79.755	174.525
79.95	282.36		229.71	-197.535		-56.55	180.96
78.195	270.27		218.01	-179.205		-34.515	200.85
107.445	255.255		192.075	-144.105		-24.57	220.155
150.345	260.91		162.045	-126.36		-16.185	221.325
198.315	278.85		149.76	-108.42		-11.31	232.635
264.42	290.745		134.55	-101.4		-3.315	236.145
319.605	289.38		125.775	-87.945		2.73	232.245
367.38	296.4		124.995	-75.075		-0.195	264.81
380.64	307.515		129.285	-70.395		8.385	275.925
400.725	308.1		138.06	-62.985		-5.07	261.885
421.2	320.19		151.71	-71.955		-29.835	284.31
436.02	312.585		161.46	-89.505		-24.57	287.04
444.015	304.785		166.53	-122.85		-26.13	278.46
484.965	325.455		181.545	-137.085		-32.37	247.065
485.745	331.11		199.875	-144.69		-32.565	231.27
479.505	330.525		220.545	-149.565		-35.295	230.49
536.445	351.195		252.33	-148.395		-14.04	215.085
647.595	382.395		289.575	-127.335		-14.235	214.11
797.355	433.095		314.145	-95.16		-43.29	224.445
913.575	431.73		324.48	-71.37		-37.245	209.04
922.545	429.39		324.87	-35.685		-55.965	239.46
848.445	430.56		301.665	-5.655		-70.59	243.165
763.815	424.905		291.33	23.4		-80.145	257.595
687.96	416.52		294.06	54.6		-84.24	267.93
605.085	412.23		266.955	67.86		-70.59	293.28
568.425	425.49		256.425	92.43		-58.5	313.365
542.685	410.865		263.64	96.72		-49.14	345.54
587.145	427.05		255.255	95.55		-31.98	380.25
626.925	448.305		248.235	78.195		-4.68	401.115
600.405	477.75		253.89	45.24		20.085	382.59
721.89	509.925		251.355	25.935		51.87	345.345
963.495	522.015		255.06	2.925		64.35	321.36
912.99	518.505		261.105	-17.94		86.58	304.005
510.705	487.89		279.435	-23.985		74.685	277.29
179.205	438.165		299.325	-7.605		81.315	229.125
-242.58	402.675		306.54	13.26		81.12	231.27
-802.23	380.25		289.38	27.495		74.1	187.005
-1166.1	379.665		263.055	45.63		99.645	180.96
-1329.32	398.58		242.775	67.08		107.64	212.355
-1354.28	400.725		214.695	71.955		113.1	219.57
-1275.69	445.38		193.635	75.075		105.69	220.545
-1112.47	498.03		201.825	90.87		113.295	241.41
-876.525	543.66		211.77	86.19		96.135	264.03
-654.03	589.095		213.72	85.02		78.195	263.445
-480.285	599.43		232.05	91.845		88.14	273.78
-328.965	625.17		264.225	79.17		84.825	299.52
-224.25	638.82		294.45	70.395		86.97	319.02
-167.31	639.015		317.46	49.725		92.43	317.07
-115.44	638.82		308.88	17.94		84.045	317.85
-33.345	655.395		280.995	-10.92		93.015	343.395
66.69	670.995		255.255	-26.325		84.825	349.05
151.515	671.19		221.91	-39.78		109.005	342.615
247.065	693.225		185.835	-44.655		116.805	331.11
317.07	713.7		140.985	-38.61		100.425	316.485
403.065	748.215		113.295	-34.32		90.87	297.375
491.985	801.255		85.215	-28.86		76.05	248.43
509.145	822.51		68.25	-15.015		63.375	220.35
584.805	853.71		70.785	13.845		71.955	176.865
691.275	921.18		55.965	22.035		80.535	143.715
736.125	896.025		34.905	20.085		72.735	102.18
779.415	872.43		24.96	22.815		68.445	53.04
813.15	872.625		29.25	35.295		72.15	-6.435
809.64	845.715		32.76	52.455		64.545	-24.765
771.225	789.75		39.585	62.01		68.835	3.315
732.03	740.22		53.43	69.42		67.665	-44.07
684.645	629.265		61.425	76.05		65.325	-109.98
642.135	555.75		67.665	79.56		65.715	-128.115
625.17	466.635		70.005	81.315		83.85	-145.86
614.835	401.31		64.155	67.08		62.79	-195.585
591.24	340.86		54.795	47.97		50.115	-207.48
569.205	277.875		53.04	17.94		52.845	-216.255
531.18	180.765		56.16	-1.95		40.17	-252.33
505.83	77.025		62.79	-13.065		3.9	-258.57
454.74	-40.17		49.725	-32.37		-25.74	-283.335
436.8	-121.485		43.095	-36.465		-28.86	-300.69
414.57	-231.465		23.595	-45.045		-50.505	-316.29
403.455	-337.545		21.06	-35.1		-62.595	-348.075
380.055	-380.64		27.495	-8.58		-44.265	-371.28
358.605	-421.005		17.16	4.29		-52.65	-363.48
353.34	-358.995		26.715	32.175		-62.79	-369.72
339.495	-290.745		25.545	39.39		-65.13	-397.02
331.89	-259.935		15.99	30.225		-70.2	-370.11
331.5	-252.33		5.46	31.395		-88.53	-363.48
338.13	-204.945		4.095	33.15		-79.56	-367.185
335.205	-114.855		4.29	20.67		-89.31	-339.495
327.6	-114.27		7.02	33.15		-109.395	-344.565
334.425	-71.175		17.16	42.12		-121.095	-378.69
329.355	-28.08		28.47	35.295		-104.715	-400.335
340.275	10.53		39.975	44.265		-92.04	-396.63
342.81	13.065		40.56	33.93		-68.835	-385.515
334.23	14.625		40.56	33.93		-62.595	-366.99
345.345	-6.24		46.8	33.54		-61.23	-365.04
344.76	-10.14		64.935	43.875		-65.325	-367.965
351.975	-28.275		65.715	41.34		-54.99	-391.365
363.285	-64.545		70.98	38.22		-69.81	-392.535
375.375	-134.16		81.705	39.975		-98.865	-382.395
397.02	-164.97		74.685	34.125		-117.195	-382.785
407.745	-196.56		64.35	37.05		-153.075	-396.63
403.455	-254.475		55.185	51.87		-204.75	-362.31
387.855	-305.76		42.705	80.535		-238.875	-342.225
371.085	-312.78		22.425	94.965		-259.545	-326.625
346.515	-338.715		18.525	125.385		-264.225	-319.995
334.23	-364.26		39	147.42		-245.31	-298.74
330.135	-349.05		65.325	163.02		-243.945	-287.04
318.24	-342.225		104.325	172.77		-241.995	-298.545
305.37	-325.065		129.48	178.425		-251.745	-311.61
293.28	-316.485		143.325	176.085		-258.18	-313.95
266.175	-312.585		161.265	168.285		-246.285	-314.925
238.095	-317.85		173.16	162.825		-214.305	-315.705
215.28	-329.745		182.52	170.04		-190.905	-328.77
177.84	-339.3		176.28	167.505		-173.355	-328.185
136.305	-352.17		171.015	156.39		-161.07	-322.14
101.4	-359.775		157.755	155.61		-156.78	-322.92
88.335	-352.755		156.975	178.815		-147.03	-336.375
77.22	-339.885		155.025	187.395		-144.69	-340.665
67.665	-347.295		153.465	185.64		-136.5	-343.59
61.425	-335.205		160.095	177.45		-138.45	-361.335
51.09	-328.77		166.53	175.305		-132.6	-373.035
26.91	-328.185		182.715	163.41		-102.96	-371.085
7.8	-336.765		188.565	145.08		-91.65	-357.825
-4.875	-349.635		196.755	152.295		-79.17	-350.805
-10.53	-344.955		213.72	169.26		-72.345	-361.725
-14.625	-343.98		227.565	164.385		-76.635	-367.965
-11.31	-346.905		230.49	170.04		-73.71	-368.55
-9.555	-356.85		234	167.7		-76.44	-379.47
-10.14	-367.965		257.985	173.55		-67.47	-376.35
-0.195	-337.155		284.895	186.81		-54.21	-366.015
-16.965	-342.615		296.985	192.075		-42.12	-355.875
-31.2	-333.06		332.475	194.22		-29.25	-351.585
-33.15	-332.085		358.215	201.63		-4.095	-347.1
-36.465	-345.15		374.01	186.42		22.62	-337.935
-33.54	-337.545		376.155	160.68		35.49	-350.22
-37.44	-335.4		397.41	144.105		48.945	-352.755
-44.265	-333.645		396.045	118.95		57.72	-335.01
-35.685	-338.52		410.28	105.105		60.255	-358.215
-39.975	-345.345		426.27	107.055		61.035	-363.09
-44.46	-361.53		428.61	120.12		64.935	-360.75
-38.22	-369.72		434.07	133.185		73.125	-360.555
-52.26	-384.735		438.36	127.725		77.805	-361.53
-57.525	-398.58		459.42	136.89		68.445	-400.335
-54.99	-387.855		474.63	124.02		61.62	-382.2
-71.76	-407.94		479.895	102.57		61.62	-359.58
-66.69	-403.455		484.38	81.12		78.195	-373.035
-71.565	-402.675		485.745	61.035		89.505	-369.33
-62.79	-392.145		473.265	58.695		87.165	-375.765
-61.425	-391.755		461.37	40.365		82.68	-365.625
-48.75	-401.115		454.935	39.585		70.2	-336.765
-35.49	-387.855		448.695	43.29		67.08	-343.59
-31.98	-381.225		440.895	56.745		57.72	-328.575
-31.005	-391.755		436.41	55.965		47.775	-335.985
-42.705	-375.57		427.83	57.135		47.97	-338.715
-46.215	-371.67		420.615	45.24		43.095	-362.115
-37.245	-351.195		398.775	60.645		43.095	-378.69
-28.665	-330.915		380.25	62.985		49.53	-352.17
-28.08	-307.32		368.94	72.735		47.385	-345.345
-29.055	-301.275		373.62	96.915		42.315	-346.905
-37.245	-293.865		365.43	103.35		37.635	-334.815
-37.44	-283.53		366.21	107.055		51.09	-342.225
-42.315	-282.165		371.085	121.29		51.09	-345.735
-48.165	-261.69		361.14	127.14		48.165	-354.315
-37.05	-248.625		362.505	121.29		40.755	-358.8
-47.19	-234		375.765	120.705		36.465	-364.26
-39.195	-202.02		385.125	123.24		37.245	-367.185
-44.46	-181.935		374.4	111.15		39	-374.985
-46.215	-177.255		381.42	92.625		43.095	-385.515
-37.83	-150.93		381.225	74.1		47.19	-394.29
-30.42	-115.44		381.615	82.68		36.465	-401.895
-29.25	-101.79		382.2	88.335		36.27	-410.085
-23.205	-79.56		397.8	118.56		57.525	-409.11
-20.475	-50.895		413.205	143.52		76.635	-412.425
-15.405	-33.15		425.295	156		75.465	-436.02
-10.92	-14.04		441.675	177.84		69.42	-413.985
-15.99	3.9		443.43	171.99		70.005	-419.445
-9.36	16.185		456.69	185.055		65.91	-400.335
-10.14	37.83		464.88	191.1		64.35	-395.46
-13.455	47.385		487.11	201.63		75.27	-390
3.12	68.055		486.525	201.825		76.05	-383.955
1.56	73.71		491.79	217.62		78.39	-385.32
8.385	111.735		477.75	216.45		78.975	-363.48
3.51	118.95		465.075	207.675		68.64	-360.36
-3.12	112.71		462.15	194.805		55.575	-377.52
5.655	137.67		444.99	181.74		47.19	-386.295
5.655	154.44		438.555	179.4		49.335	-396.435
-0.975	166.92		426.66	176.085		42.51	-378.105
-1.17	182.91		411.45	181.35		65.91	-355.485
0.975	210.21		393.315	180.57		74.88	-345.15
17.355	238.29		376.74	172.77		66.495	-358.02
25.545	256.23		365.43	162.825		62.79	-359.19
28.08	273.39		362.31	145.08		78.195	-348.075
38.415	288.21		368.16	156.78		87.945	-346.515
45.24	301.47		353.34	164.97		94.575	-367.38
45.825	330.33		351.585	165.945		76.245	-379.47
64.35	358.215		360.165	178.035		63.57	-390.975
76.83	377.325		355.29	182.91		72.93	-390.39
81.705	402.48		364.26	206.895		77.415	-375.18
87.75	400.14		347.88	219.375		80.73	-329.16
96.135	421.98		325.455	225.615		75.27	-315.705
121.095	453.57		303.03	216.255		76.635	-288.015
126.36	471.705		257.985	196.56		69.615	-300.105
144.3	487.305		237.315	185.835		72.735	-289.185
159.315	495.105		235.17	184.86		72.93	-297.375
176.475	527.865		197.535	171.6		80.535	-295.62
194.025	541.905		187.005	169.845		82.875	-289.185
201.045	560.235		173.355	153.855		67.47	-284.31
213.915	578.175		159.12	152.49		56.94	-255.84
226.59	596.505		131.43	146.25		52.845	-265.785
226.005	600.99		126.165	154.05		55.38	-246.09
246.09	624		118.365	159.51		57.135	-232.635
243.945	644.67		95.355	159.9		77.025	-227.37
258.18	683.085		77.805	153.27		90.285	-200.46
272.415	708.435		65.13	145.275		95.16	-179.79
266.955	712.725		30.81	140.01		97.11	-175.305
254.475	711.555		31.98	128.895		102.96	-176.865
235.365	705.705		45.24	127.335		113.88	-184.665
223.665	688.35		62.595	113.295		120.315	-156.975
210.015	694.785		79.95	105.885		145.08	-122.46
214.89	703.56		86.97	85.995		162.63	-117.39
217.425	709.995		89.31	84.045		183.885	-102.96
227.175	727.155		73.125	77.415		171.405	-123.24
238.485	731.445		53.235	73.905		172.38	-114.66
253.305	756.21		39.585	58.305		177.255	-106.275
262.47	767.13		11.505	42.51		181.545	-109.59
266.955	773.37		-6.045	42.51		192.66	-94.965
272.415	803.01		-18.135	51.285		211.965	-87.945
285.675	814.71		-24.18	55.38		253.11	-67.275
294.255	843.375		-40.95	46.41		267.735	-56.355
307.32	859.755		-39.585	41.535		260.91	-50.505
321.555	870.09		-35.1	35.49		270.66	-33.93
319.215	877.11		-51.48	23.79		271.83	-38.61
335.595	889.59		-59.085	5.85		274.17	-25.74
334.425	897.39		-59.085	6.63		278.85	-27.495
331.695	889.59		-45.045	7.605		278.265	-29.835
344.175	898.56		-39.975	3.315		273.39	-19.305
336.375	906.36		-20.67	2.34		290.355	-23.985
348.855	912.795		-15.015	9.36		320.775	5.265
364.26	927.03		-17.16	15.795		329.745	9.165
355.68	914.16		-8.19	24.57		337.935	28.08
354.705	931.125		-10.92	35.49		351.975	34.125
343.785	934.83		-7.215	45.63		349.83	36.27
339.885	935.61		-14.04	52.455		336.375	41.73
355.875	946.335		-7.41	60.06		335.79	39.195
358.605	961.35		11.895	75.27		345.345	45.435
354.12	963.885		14.43	80.73		357.045	22.62
367.965	984.165		7.8	85.995		349.635	33.345
366.405	976.755		-2.925	87.36		352.56	27.69
367.575	988.455		11.505	88.335		358.41	31.2
366.795	980.46		15.795	80.535		365.04	30.615
373.035	981.63		22.035	81.315		362.895	30.03
379.665	998.79		11.7	68.445		362.7	31.2
384.15	1000.74		23.79	75.465		355.29	11.505
388.44	1023.95		15.015	80.145		343.98	7.8
393.9	1025.12		-10.725	76.05		347.295	17.16
394.875	1035.06		-29.445	89.895		348.27	2.34
396.63	1047.73		-13.065	111.345		352.56	-1.95
392.535	1060.41		20.28	104.715		366.99	2.73
393.12	1060.41		43.29	97.11		382.005	-3.705
397.215	1069.96		73.32	94.965		410.28	23.205
398.58	1069.77		102.765	105.69		415.74	56.745
401.895	1079.52		126.36	117.78		407.745	46.02
403.845	1083.42		157.755	117.78		406.575	82.485
398.19	1076.4		161.07	107.055		388.05	81.51
406.77	1090.24		156.39	113.49		367.965	80.535
416.325	1088.3		157.755	129.09		356.46	89.115
417.105	1096.1		160.095	139.035		349.05	105.69
412.035	1098.05		159.705	138.84		347.295	113.295
419.445	1104.09		161.85	143.52		318.24	98.865
430.365	1091.41		173.745	165.75		298.35	117.78
430.95	1108.96		174.135	166.53		280.8	103.35
434.265	1096.29		188.37	177.84		271.05	123.045
436.02	1100.19		176.67	187.59		268.905	125.19
439.92	1115.2		181.545	208.845		274.755	141.96
441.09	1098.43		203.19	221.715		278.07	148.395
456.105	1112.47		213.33	219.375		262.275	187.98
458.25	1101.75		224.445	221.325		243.75	146.25
451.035	1077.38		218.79	221.325		228.735	198.315
441.285	1064.31		216.45	221.91		199.875	223.275
442.26	1057.88		213.525	212.745		201.24	215.67
441.675	1056.32		199.29	211.185		193.635	244.14
445.965	1036.82		181.935	212.16		195.39	264.81
438.165	1027.26		175.305	205.14		185.25	273
439.725	1020.63		183.885	183.885		157.56	282.36
458.25	1023.36		193.05	172.38		142.35	289.185
444.6	994.5		186.42	177.84		120.705	310.05
437.19	971.295		182.325	187.005		90.285	323.115
444.99	960.96		173.745	186.81		68.64	317.46
451.035	944.19		161.07	185.25		70.005	328.38
457.86	934.245		139.425	173.745		83.85	339.105
464.295	913.575		118.95	147.81		92.04	354.51
481.26	910.455		112.71	146.055		94.38	357.63
475.02	884.13		128.895	155.415		92.82	368.16
478.92	881.205		146.64	153.66		101.79	389.805
484.77	865.8		152.1	159.9		120.9	405.405
479.115	850.59		162.825	170.625		135.135	422.37
478.725	840.645		175.5	179.79		148.005	418.665
478.335	830.505		188.955	183.105		160.485	418.47
483.99	821.34		199.29	182.52		146.445	407.355
498.81	821.925		218.985	194.025		144.885	392.73
496.665	810.225		226.59	207.09		120.9	393.315
495.69	816.66		243.36	232.635		114.66	416.52
502.905	816.465		256.035	232.05		126.75	444.99
494.325	809.835		267.15	241.02		110.76	465.855
491.985	795.6		272.805	236.925		106.665	470.535
492.375	795.6		269.685	224.64		111.93	487.89
486.525	807.3		263.055	216.45		105.69	506.025
482.43	800.865		246.48	194.22		121.095	499.785
464.1	788.58		253.305	183.69		127.725	499.395
455.325	776.685		272.22	177.45		129.87	517.14
454.74	780		277.29	165.555		120.51	528.06
456.3	770.64		296.985	161.655		128.505	531.96
437.97	763.035		287.235	150.93		127.725	538.2
431.34	765.96		284.895	142.935		132.405	553.605
414.57	761.28		264.42	115.05		131.82	546.585
412.035	756.21		269.685	117.78		134.745	550.68
404.625	756.6		249.405	104.325		130.845	547.56
387.27	758.55		225.615	100.035		131.43	542.1
390.975	760.695		224.64	112.125		131.04	528.645
391.365	772.98		216.255	110.955		124.995	523.185
381.03	760.5		216.45	118.755		145.08	521.43
377.325	762.255		235.95	138.84		144.885	524.355
365.82	744.9		241.605	142.74		151.32	539.76
342.615	755.43		264.42	151.905		151.905	545.025
332.67	750.75		278.85	168.09		148.005	551.85
331.89	771.81		273.195	170.235		150.15	564.72
317.265	764.595		256.815	173.355		128.31	544.05
319.41	772.785		238.485	163.215		124.02	529.425
319.995	763.425		199.68	153.855		112.125	523.965
308.685	750.555		183.3	156.39		93.015	531.765
302.445	741.39		188.955	165.75		77.22	516.165
299.13	714.09		202.605	175.5		61.425	532.35
301.275	720.33		234	186.225		40.17	539.37
308.49	715.845		256.425	178.425		24.96	516.75
329.55	715.26		274.755	181.155		-7.605	512.07
330.915	712.53		267.15	164.58		-31.785	516.165
339.495	705.705		252.33	149.37		-50.115	520.65
339.885	709.995		241.02	144.69		-58.695	520.455
351.585	718.575		223.08	150.735		-62.595	520.455
366.405	711.555		195.975	150.345		-71.76	495.495
366.015	714.675		175.5	148.59		-71.955	484.38
353.925	716.43		156.39	155.805		-58.305	487.5
362.31	719.745		137.475	160.68		-59.67	493.74
380.64	715.65		134.94	143.325		-49.335	510.51
366.6	700.05		142.155	146.64		-39.39	528.645
345.54	710.385		154.245	151.32		-45.045	522.015
330.33	696.345		177.255	165.75		-46.02	534.3
331.305	693.615		192.66	170.235		-49.92	530.4
331.11	700.635		207.09	178.62		-46.995	532.935
334.425	698.685		206.31	182.91		-40.95	524.55
337.74	693.42		198.705	174.72		-35.49	528.45
341.835	694.59		185.835	181.545		-24.96	537.81
330.33	689.715		188.76	202.995		-9.945	533.13
316.29	676.65		208.065	227.37		-4.485	540.15
322.725	670.41		213.33	226.785		1.755	551.655
310.05	667.485		216.45	228.735		-6.045	560.04
313.365	670.02		217.035	233.22		-11.505	564.915
319.995	675.87		209.625	234.39		-17.745	565.305
344.955	685.23		200.46	228.735		-17.16	574.47
379.665	702.585		206.505	218.205		-10.335	565.305
409.695	709.605		200.655	213.72		0	558.87
423.93	721.305		184.665	201.24		5.85	562.38
433.875	728.715		178.62	183.495		41.925	580.905
441.675	734.76		173.355	179.79		62.985	599.04
448.89	742.56		179.985	175.89		81.705	626.535
466.05	740.61		157.17	165.75		95.745	637.845
480.285	738.075		129.48	150.93		101.205	636.48
494.52	766.935		104.52	144.105		99.06	639.21
495.69	776.88		89.7	146.445		96.525	641.16
488.28	753.675		81.315	143.91		101.01	636.675
476.97	742.95		74.295	141.18		113.295	628.875
459.81	729.495		69.03	144.69		142.155	640.77
426.27	714.675		55.77	134.94		156.195	647.985
406.185	712.53		40.95	109.2		165.165	635.31
381.03	716.82		48.75	105.105		157.56	629.07
373.23	719.94		54.015	110.37		126.165	621.855
395.85	725.01		47.58	119.73		90.87	622.05
408.915	720.33		48.165	110.565		81.51	603.915
436.41	719.355		39.195	99.84		95.745	589.485
461.175	714.87		49.335	82.875		95.55	565.695
483.405	699.66		52.065	64.935		99.84	538.785
475.215	695.37		45.825	42.9		119.73	538.2
459.81	681.525		40.17	25.155		118.17	502.905
458.25	670.41		43.095	4.485		111.15	489.06
[truncated: 10,503 more rows]

## Sheet: Fig5b
Fig 5b left								Fig 5b right
Kind. Day	K-only		Sham		CL			K-only	Sham	CL
	Mean	SEM	Mean	SEM	Mean	SEM		697.278	115.161	130.645
1	0.59679	0.11111	0.67855	0.28763	1.32027	0.46385		517.241	144.328	101.353
2	0.74622	0.22343	5.8352	5.20413	4.22493	1.31333		606.492	103.279	223.51
3	8.47651	4.79588	34.2734	12.741	26.9468	11.2338		561.144	112.828	244.266
4	39.2798	18.1492	105.453	40.3362	69.4835	18.3441		433.923	202.722	239.939
5	74.4324	30.1649	57.6849	23.8524	111.775	36.6162		540.108	225.191	236.421
6	86.5009	36.786	121.333	43.0551	124.18	36.9385		784.45	305.332	22.3934
7	91.724	44.1598	99.7336	16.9402	138.165	39.1758		976.985	318.387	12.281
8	141.896	59.2604	114.193	28.1683	146.358	36.2993		953.585	370.234	10.6733
9	145.347	49.2555	105.327	30.2586	161.801	45.8532		836.526	438.242	21.1735
10	181.19	65.3724	116.958	29.2666	160.069	45.9025		706.117	601.783	13.3847
11	258.025	98.5196	113.526	26.1827	175.794	48.1539		815.425	397.535	15.1406
12	303.184	125.398	213.49	30.0613	251.197	62.3359		790.668	273.69	0.51476
13	336.507	84.3487	273.377	75.5595	229.922	58.608		917.855	347.222	0.24889
14	329.471	88.2649	294.453	77.6215	192.689	47.0403		942.619	379.177	0.26558
15	260.329	81.9787	303.781	75.0567	256.405	78.7535		664.444	721.178	0.8255
16	376.523	99.2695	287.764	67.1979	185.762	60.7996		270.624	487.587	14.2211
17	427.346	95.2382	292.616	65.2613	227.045	65.7679		392.465	306.094	8.56211
18	520.571	133.72	275.509	49.6379	205.745	55.2208		462.813	293.155	295.105
19	599.101	116.168	399.601	111.579	143.101	48.3163		645.923	241.114	406.862
20	531.235	95.6227	558.427	243.72	133.32	37.0082		544.352	520.582	236.554
								612	89.0323	239.633
								267.936	85.0043	173.394
								372.571	95.2646	157.229
								258.553	117.763	204.696
								80.0872	64	206.544
								337.011	65.4785	138.338
								307.403	199.493	247.696
								285.215	256.922	281.705
								384.902	281.658	385.742
								490.242	256.259	385.924
								379.183	71.2272	216.667
								701.387	354.944	275.568
								120.94	612.465	254.778
								55.7001	642.974	162.77
								111.483	609.345	81.7433
								126.722	451.186	68.9278
								108.259	779.255	46.6746
								205.896	1211.5	29.4178
								145.522		34.0204
								174.039		79.8875
								152.354		171.567
								174.489		32.2036
								176.584		16.9477
										9.79592
										16.5217
										7.93513
										7.31913
										316.778
										553.513
										505.129
										485.787
										355.869
										339.352
										249.836

## Sheet: Fig5c
Fig 5c left								Fig 5c right
Kind. Day	K-only		Sham		CL			K-only	Sham	CL
	Mean	SEM	Mean	SEM	Mean	SEM
5	0.04528	0.04823	0	0	0	0
6	-0.26591	0.0743	-0.36641	0.17274	-0.03972	0.06067
7	-0.63437	0.13645	-0.52377	0.22528	-0.09707	0.13314
8	-1.12428	0.20507	-0.70434	0.31876	-0.1044	0.19904
9	-1.36337	0.23193	-0.74765	0.37738	-0.16152	0.29582
10	-2.0437	0.3846	-0.89148	0.46853	-0.2173	0.30271
11	-1.86492	0.28996	-1.03531	0.56036	-0.13297	0.37553
12	-2.70162	0.52136	-1.5649	0.62278	-0.3061	0.42379
13	-2.5616	0.49438	-1.60724	0.81484	-0.3505	0.48434
14	-3.43149	0.51338	-1.46681	0.83765	0.14876	0.29496
15	-3.84978	0.64427	-1.61064	0.93039	-0.22506	0.62602
16	-4.21052	0.6245	-1.75447	1.02321	-0.39652	0.72992
17	-4.75762	0.75019	-1.8983	1.11609	-0.59426	0.79985
18	-4.66654	0.73308	-2.04213	1.20902	-0.65931	0.86481
19	-5.15379	0.87049	-2.18597	1.30199	-0.71042	0.93134
20	-5.5448	1.05582	-2.3298	1.39499	-0.24192	0.61513

## Sheet: Fig5d
Fig 5d
Kind. Day	K-only	Sham	CL
1	100	100	100
2	100	100	100
3	100	100	100
4	100	100	100
5	100	100	100
6	100	100	100
7	80	100	100
8	70	100	100
9	70	100	100
10	70	100	100
11	60	85.7143	90.9091
12	40	85.7143	81.8182
13	30	71.4286	72.7273
14	20	71.4286	72.7273
15	0	71.4286	72.7273
16	0	71.4286	72.7273
17	0	42.8571	72.7273
18	0	28.5714	72.7273
19	0	14.2857	72.7273
20	0	14.2857	72.7273

## Sheet: Fig5e
Fig5e upper							Fig5e bottom
1st trial		2nd trial		3rd trial			1st trial		2nd trial		3rd trial
x	y	x	y	x	y		x	y	x	y	x	y
464	11	510	39	435	21		503	31	522	16	517	25
510	23	496	38	437	35		504	50	532	38	520	45
512	25	487	46	443	41		508	75	538	73	528	81
521	37	481	37	440	46		512	103	535	95	530	106
538	47	462	49	428	51		516	126	532	124	529	134
544	58	444	46	428	51		512	151	531	135	529	156
545	65	427	56	416	67		511	187	531	135	538	197
566	60	427	56	401	82		517	209	543	166	544	232
575	48	457	88	387	94		525	233	543	201	544	232
577	46	451	105	365	118		527	253	525	212	541	269
579	46	438	114	346	136		523	268	514	213	538	295
584	41	422	123	340	167		518	283	523	209	543	325
570	72	409	138	334	200		518	306	523	203	548	350
608	22	400	148	320	218		523	321	516	203	540	370
608	22	382	175	292	239		523	321	503	200	532	396
617	14	370	186	272	266		522	351	496	197	533	421
615	14	349	203	263	304		518	371	494	196	543	441
614	19	323	220	254	333		513	391	501	191	546	455
619	26	307	236	226	374		504	401	512	196	542	477
620	23	296	267	207	409		506	409	527	190	532	489
627	24	286	306	203	451		515	423	542	197	526	500
630	17	273	332	188	490		531	433	550	192	520	509
634	14	250	365	188	490		539	445	550	192	515	513
635	17	250	365	163	529		546	453	553	192	510	520
633	23	238	411	153	570		549	460	556	198	510	520
630	30	234	448	153	615		548	470	557	200	527	531
622	33	222	472	147	650		549	480	555	207	543	536
615	37	202	505	138	691		546	485	554	220	548	533
611	44	190	540	141	730		545	490	550	227	562	537
603	52	183	579	117	768		545	490	548	251	565	529
603	52	179	606	127	800		548	499	552	255	562	525
595	59	165	636	165	817		555	503	551	255	567	528
597	56	159	669	131	841		556	504	551	268	583	526
607	56	134	699	137	859		552	509	551	269	592	515
614	55	144	728	135	859		549	512	551	280	593	509
616	59	140	746	130	863		548	511	572	279	590	513
614	63	134	762	133	869		545	513	589	264	584	502
613	69	139	782	133	869		545	515	599	259	584	502
609	73	139	782	171	874		544	517	599	259	584	502
608	73	158	805	141	883		545	517	600	251	569	512
609	72	158	805	189	883		548	517	592	249	572	513
611	75	154	805	202	885		550	516	574	264	569	515
571	98	145	801	207	880		549	515	551	286	565	521
607	80	146	806	203	899		547	515	539	298	564	520
605	83	166	815	232	870		548	515	542	308	565	520
566	101	211	805	237	889		550	516	540	316	566	517
566	101	191	823	266	846		550	516	528	317	566	518
609	82	188	821	277	842		551	515	529	330	565	517
611	80	193	825	283	847		551	516	544	336	565	517
568	93	195	828	292	855		553	515	550	349	565	515
605	82	196	831	292	865		555	515	542	360	564	515
603	84	195	836	292	865		555	514	529	365	564	515
603	84	195	840	254	913		553	514	514	371	564	515
601	83	194	845	254	913		552	514	510	375	567	515
590	85	185	849	262	915		552	515	510	375	569	516
577	85	179	859	264	912		552	515	511	376	569	517
532	91	179	859	262	920		552	516	512	375	567	517
560	92	186	865	254	926		553	515	495	371	566	519
527	90	199	869	253	930		554	515	476	356	564	519
467	61	204	870	247	929		554	515	468	349	564	518
455	63	206	874	253	931		552	515	470	349	564	518
455	63	219	879	277	901		551	515	473	358	563	518
486	90	227	881	267	926		550	515	487	370	562	519
482	98	223	883	289	889		550	515	509	387	559	520
449	80	223	882	304	875		550	516	529	397	559	520
443	84	228	883	318	859		550	516	544	402	559	522
434	83	260	859	322	853		551	516	553	405	559	522
425	86	223	884	363	846		553	515	563	410	560	523
446	117	258	866	363	846		554	515	572	408	559	521
439	122	230	888	392	839		554	514	572	404	559	523
401	115	230	888	417	832		552	515	572	404	555	522
433	143	227	891	443	825		551	515	572	410	553	525
431	153	219	897	481	803		551	516	572	418	547	524
426	163	210	903	498	787		551	516	571	428	542	525
419	174	199	909	531	768		551	515	569	441	539	524
401	187	194	908	577	791		552	516	565	451	533	524
389	203	198	911	602	767		553	515	567	476	532	526
384	224	218	912	628	747		552	515	577	485	531	525
384	224	269	880	642	750		552	515	583	493	531	526
377	255	273	882	667	748		552	515	577	500	529	525
361	275	278	871	683	754		553	515	567	507	529	525
342	294	296	829	706	744		553	515	544	511	527	524
317	316	294	822	724	726		552	515	533	510	528	524
305	339	303	820	724	726		551	516	534	509	528	523
299	373	309	822	739	720		548	516	535	510	529	524
295	402	318	828	756	728		547	517	535	510	524	521
280	421	326	838	773	732		545	517	525	506	525	523
219	419	332	838	791	717		543	517	520	503	526	523
206	438	332	838	804	704		541	516	520	503	528	523
201	468	332	879	824	693		537	516	520	505	531	525
176	518	351	842	819	653		535	516	516	504	530	522
176	518	347	872	862	688		533	515	514	502	535	524
210	551	362	835	890	680		533	515	513	499	536	525
193	563	350	878	913	663		531	515	509	498	537	521
208	575	360	855	927	643		529	513	509	500	543	523
210	578	348	891	947	616		525	511	511	504	541	520
210	585	359	889	960	602		523	511	514	504	541	520
212	590	363	850	976	588		523	511	515	503	541	520
215	597	374	870	987	571		524	512	515	503	538	522
212	595	365	815	987	571		527	513	515	505	534	520
197	598	358	806	994	561		529	512	515	505	534	521
169	599	360	794	997	554		530	512	515	505	531	519
141	601	351	796	999	548		530	512	513	504	536	522
170	638	351	796	999	551		530	511	512	502	540	520
165	656	354	790	1007	550		531	512	510	500	542	522
123	662	353	780	1013	537		532	512	510	501	544	524
123	662	346	772	1007	524		532	513	510	502	538	519
115	683	333	757	1003	518		534	514	511	501	542	526
107	693	318	750	996	511		538	515	511	501	534	523
101	703	317	746	995	514		538	515	511	500	541	521
99	707	318	750	990	511		539	514	511	502	554	529
100	719	319	748	987	511		538	515	510	503	565	524
104	725	313	752	991	516		537	513	510	503	565	524
99	718	302	739	1006	518		538	514	510	501	577	512
94	717	286	732	1015	512		536	514	508	501	591	502
103	728	279	727	1015	512		533	514	507	499	597	494
122	751	280	727	1004	500		531	514	506	498	593	489
131	761	274	724	945	495		528	511	506	498	589	494
142	775	274	724	925	493		527	512	506	498	582	498
142	782	275	725	918	497		528	513	507	496	575	501
148	798	291	732	945	483		530	511	507	497	572	503
151	808	311	735	906	497		531	512	507	496	566	504
152	817	335	744	939	479		530	510	505	496	551	510
150	827	361	765	892	500		529	510	502	492	529	516
150	827	378	831	905	484		529	510	499	489	523	522
156	844	382	799	907	496		528	509	498	489	544	523
161	858	389	792	872	528		528	509	498	485	550	514
167	866	395	796	894	496		529	510	497	483	550	514
174	877	407	809	897	500		533	512	496	479	550	515
169	877	409	861	899	499		536	515	496	478	550	515
160	878	420	865	894	500		534	512	496	477	538	528
152	878	436	864	894	500		535	514	496	477	530	550
145	878	440	862	894	500		536	514	496	477	532	562
146	877	454	864	900	500		536	511	497	478	540	585
168	880	454	881	901	499		538	511	497	477	551	606
216	855	454	881	901	499		538	510	496	479	562	636
228	841	454	893	868	529		533	508	497	478	561	661
217	863	457	907	897	499		532	510	498	481	579	679
219	861	459	913	896	498		532	513	499	483	600	698
219	861	465	917	891	494		530	514	501	481	616	717
232	857	473	916	891	495		540	519	501	482	628	734
245	847	497	872	889	494		549	524	501	483	639	751
249	839	492	905	891	494		549	524	501	482	646	758
254	805	507	901	896	493		554	527	502	484	646	758
248	810	532	885	899	492		559	537	504	483	661	768
234	845	551	862	897	494		564	549	505	486	686	782
236	845	561	810	896	497		564	562	508	490	686	782
231	849	581	803	900	499		568	582	511	491	694	786
226	861	622	822	900	499		572	604	511	491	698	795
226	867	641	806	866	531		574	625	510	495	703	799
227	873	641	806	864	534		571	642	509	491	709	800
224	875	658	797	888	500		571	662	511	491	714	798
233	880	675	793	883	498		578	679	507	494	724	800
257	852	684	778	888	495		591	694	506	493	733	791
248	879	640	734	889	494		594	706	511	493	737	789
275	840	654	722	905	502		599	714	518	501	731	801
275	840	628	713	918	506		607	714	522	503	723	815
270	840	617	700	928	502		624	709	526	501	720	825
263	873	613	707	932	488		624	709	529	508	719	828
275	837	623	711	933	482		638	700	534	514	719	828
266	868	630	721	895	473		645	693	544	520	724	828
243	870	639	725	946	472		645	689	553	532	720	830
233	881	644	726	946	472		648	684	560	555	721	833
228	888	639	715	949	464		647	681	560	555	718	833
236	898	608	703	942	448		645	683	559	573	720	833
247	905	575	698	928	428		643	688	559	596	720	832
249	911	575	698	865	425		630	696	559	620	720	836
247	916	554	700	849	400		605	706	558	643	718	836
258	923	553	704	842	376		580	708	569	667	720	835
263	927	554	703	826	347		562	710	577	693	723	834
263	933	563	710	806	313		556	708	580	720	721	834
267	939	566	706	779	279		548	708	582	744	721	836
267	939	566	698	752	249		544	709	590	761	723	836
309	926	572	710	728	217		544	709	607	775	727	834
298	951	589	728	703	189		545	717	634	780	730	832
307	948	590	710	665	161		548	725	651	782	730	832
319	947	654	765	636	145		548	736	661	784	732	830
329	945	669	781	618	115		546	749	666	793	730	831
358	914	685	776	597	86		548	761	672	802	729	833
356	942	697	767	597	86		543	767	680	807	728	833
351	940	716	758	569	66		548	780	680	807	729	834
353	946	731	751	589	15		550	790	696	807	727	834
356	953	731	751	547	17		561	801	704	805	725	836
362	962	750	737	476	22		576	815	711	807	725	837
364	971	764	719	486	30		580	826	717	809	722	838
377	978	775	702	486	12		576	834	725	813	723	837
377	978	791	693	479	11		571	842	736	807	720	837
395	977	812	686	479	29		578	847	738	804	718	838
405	977	832	679	479	29		578	847	735	814	716	840
414	980	846	662	470	47		587	852	733	824	715	840
422	979	866	645	437	44		601	854	733	827	711	841
434	984	884	634	437	44		627	849	733	827	707	843
455	962	904	626	500	81		647	839	736	825	707	843
445	1003	920	621	517	93		660	827	737	825	703	846
466	973	928	609	485	111		668	820	736	828	701	846
479	961	934	599	530	105		677	809	736	828	703	845
478	952	942	595	531	111		676	802	735	829	700	843
479	977	948	588	484	107		680	800	737	827	698	843
470	940	948	570	479	109		683	802	736	828	693	843
468	927	948	570	476	103		692	801	731	833	689	844
467	915	938	543	476	103		700	805	730	834	684	843
474	950	926	528	517	101		706	805	732	833	679	843
474	950	931	522	475	96		716	808	735	832	678	844
464	923	933	517	476	97		727	806	731	836	678	842
469	937	935	516	525	111		727	806	732	837	680	843
442	994	940	519	525	111		729	800	732	836	680	842
467	973	950	525	481	99		732	794	735	834	678	841
473	974	930	499	471	99		735	791	736	832	680	841
448	1005	967	526	467	95		743	788	736	831	680	841
443	1010	941	488	469	97		740	795	736	830	680	839
439	1010	979	520	470	96		733	809	738	829	683	840
445	1007	986	527	470	98		733	810	741	828	686	840
461	966	996	534	471	96		732	803	741	828	685	840
464	946	997	537	474	99		738	805	740	829	685	841
459	929	1005	547	478	105		739	811	741	830	684	840
467	912	1005	547	480	106		741	810	739	830	686	841
464	905	1009	549	480	106		745	804	738	831	687	840
461	900	1000	522	476	102		748	800	736	832	686	840
469	887	983	494	473	101		748	804	733	834	688	840
469	887	972	478	476	98		747	810	733	835	689	839
481	881	958	463	482	102		747	810	728	838	691	840
499	878	956	465	489	102		746	810	727	840	693	840
512	880	949	453	489	102		747	806	721	842	695	839
519	925	938	443	490	106		747	804	716	845	696	839
519	929	937	444	493	104		745	805	714	847	696	839
516	936	939	448	501	109		747	804	709	846	698	839
515	953	943	464	544	99		745	803	708	846	700	838
532	927	961	485	503	109		747	802	708	846	703	837
516	967	974	508	544	96		746	803	705	847	704	837
516	968	974	508	509	103		748	803	703	848	702	836
518	967	979	521	554	96		747	803	707	848	702	836
515	968	982	519	550	95		747	802	710	846	703	836
516	969	979	514	505	103		745	801	712	845	703	835
517	968	979	514	545	95		746	797	716	844	704	836
517	968	965	480	509	104		747	798	712	843	703	836
523	958	984	545	509	101		747	798	715	843	705	835
523	958	986	572	504	101		748	797	718	842	703	836
521	959	984	593	502	101		749	797	718	841	697	836
522	962	981	610	502	101		748	798	722	841	697	836
527	965	977	618	551	98		749	797	718	842	694	838
535	924	973	634	555	99		748	799	719	842	694	838
547	947	962	652	548	103		748	802	725	839	689	837
540	895	936	683	496	99		746	804	726	835	688	839
545	882	906	697	534	104		748	805	726	835	694	841
556	873	880	712	497	105		749	807	727	831	691	839
565	866	873	719	503	105		747	810	734	825	691	838
586	857	873	719	506	104		746	813	734	824	692	839
603	848	863	727	550	102		743	818	731	824	675	841
619	837	857	731	504	103		743	820	735	823	651	843
648	859	853	732	500	104		741	822	739	820	617	840
648	859	851	735	500	105		740	824	741	818	578	826
654	857	838	734	500	104		740	824	743	818	552	812
665	864	816	732	496	102		739	825	743	817	528	799
670	872	800	738	496	102		738	826	740	816	505	802
681	876	793	745	536	101		739	826	735	820	477	810
690	870	788	751	538	98		738	826	727	823	477	810
701	863	783	764	500	99		739	826	709	834	452	802
712	860	777	771	543	98		742	823	677	850	418	797
709	819	768	785	543	99		741	822	643	856	401	798
731	847	752	804	500	100		741	822	643	856	374	803
744	830	740	818	502	101		739	823	608	854	353	805
751	807	729	839	542	98		738	824	585	850	332	799
717	771	729	839	497	98		741	822	561	852	310	783
756	787	721	859	497	98		739	823	550	853	289	770
732	762	707	871	501	101		741	822	529	857	263	772
769	794	693	886	502	102		739	824	512	862	247	773
779	790	681	896	501	101		737	826	497	862	230	768
791	781	677	911	543	98		737	826	479	865	217	762
791	781	682	933	500	95		739	824	462	864	213	765
802	777	680	956	500	95		734	828	441	852	206	768
785	738	671	965	498	94		736	828	421	842	208	761
822	753	660	976	495	92		736	827	393	832	208	761
801	710	651	985	493	93		736	828	374	819	214	743
815	699	648	997	536	91		738	827	353	806	225	732
865	729	647	1007	498	96		737	826	336	800	237	731
880	728	649	1019	543	91		740	822	336	800	238	725
894	714	653	1031	508	103		741	819	314	794	234	728
899	702	658	1042	555	91		739	818	295	787	233	727
906	682	657	1042	563	88		742	816	281	773	233	719
911	666	652	1045	572	87		744	813	267	762	232	715
920	655	651	1048	538	103		742	812	252	755	235	711
932	645	629	1050	538	101		744	811	237	750	237	704
946	637	620	1046	576	85		744	812	225	748	244	698
946	637	621	1046	571	94		742	811	215	748	250	697
953	623	614	1043	566	102		742	811	208	747	253	700
955	600	589	1033	566	102		743	809	202	748	256	702
944	578	575	1020	565	108		746	807	201	748	259	700
937	568	558	1008	520	119		741	811	203	738	259	700
934	564	539	1000	519	122		744	808	209	727	256	700
932	564	529	1036	522	120		741	813	212	721	254	699
937	560	512	983	538	104		738	818	219	717	257	698
901	549	477	1003	515	115		739	819	219	717	256	698
946	551	459	993	515	113		740	819	241	704	255	700
905	540	427	982	519	114		740	820	241	704	256	699
931	527	406	941	562	105		740	821	247	706	261	699
880	532	378	977	566	107		739	821	252	703	263	695
912	518	350	963	530	123		740	820	256	702	258	697
914	520	331	953	573	108		739	820	260	701	252	698
914	520	331	953	542	122		737	822	260	701	252	698
912	521	297	949	584	92		739	821	260	702	252	697
914	516	284	911	590	83		739	821	261	702	252	696
920	522	252	940	590	83		740	820	259	700	251	698
939	527	224	924	598	77		738	821	257	701	250	697
953	539	208	925	601	76		739	821	253	700	251	698
965	543	196	886	604	69		743	816	252	700	251	698
974	541	175	886	612	64		742	813	250	700	253	698
982	537	159	883	614	59		741	814	253	699	254	697
987	533	147	878	616	60		741	813	253	699	255	697
993	540	136	879	612	64		740	809	254	699	255	696
1001	543	126	882	608	72		745	806	254	699	256	697
1007	546	120	879	608	73		746	801	252	702	256	696
1013	549	115	870	615	70		743	797	253	701	259	696
1016	546	114	863	621	66		742	792	256	702	262	694
1016	539	114	863	629	66		744	785	256	702	265	694
1016	539	110	849	632	68		741	787	257	702
1015	532	108	845	632	70		736	785	260	702
1012	526	107	832	632	70		736	785	264	701
1010	525	106	807	629	77		735	781	265	700
1010	526	72	812	590	112		732	783	265	700
1008	529	67	807	587	115		726	786	264	701
1010	529	60	788	624	90		724	791	266	700
1009	528	54	775	626	85		723	802	268	700
1011	534	53	756	627	73		716	820	269	700
1015	540	49	745	631	56		699	843	269	700
1016	542	42	739	634	47		682	860	269	699
1016	537	39	726	636	45		663	872	269	698
1016	532	26	711	645	36		640	880	269	698
1017	530	20	695	650	32		620	881	272	700
1017	528	18	669	653	26		596	879	273	700
1016	528	27	647	656	19		576	875	275	701
1016	526	27	647	655	13		548	868	278	702
1016	526	26	631	658	16		528	860	279	703
1015	524	32	620	658	16		528	860	282	704
1016	520	36	592	657	25		513	861	283	705
1013	520	34	567	657	25		494	866	283	705
1012	519	45	545	659	21		467	866	284	706
1012	521	67	518	657	17		444	865	284	707
1012	522	86	495	658	11		425	860	285	708
1009	521	105	470	658	11		414	863	287	708
1014	522	123	442	658	14		402	864	287	708
998	492	153	425	658	21		388	859	287	708
1006	496	194	399	659	19		376	847	287	707
1008	497	224	379	662	13		370	830	286	706
1005	494	245	351	664	19		357	809	287	706
1002	490	245	351	663	17		348	798	286	705
1002	488	267	323	663	12		342	798	284	704
1001	485	281	291	662	12		333	790	284	705
1001	485	297	267	664	18		327	782	282	705
999	483	313	237	663	18		327	782	281	706
997	481	345	210	663	18		307	771	279	706
994	479	373	187	665	25		291	769	276	707
1016	491	386	155	664	25		276	760	274	709
1006	480	398	118	666	27		266	749	269	708
998	476	413	95	670	30		257	746	269	708
984	468	437	75	678	28		245	737	270	708
979	468	441	52	684	33		236	730	270	708
972	460	446	25	686	35		223	732	270	710
973	461	479	28	685	29		213	733	270	710
973	452	483	11	681	24		211	733	272	712
975	446			681	17		213	731	269	712
979	438			666	54		221	716	269	709
942	422			664	50		229	710	272	710
987	422			665	45		230	713	267	707
987	422			665	44		230	713	271	705
983	416			665	44		235	708	273	709
933	411			668	49		237	700	267	706
925	406			667	53		231	701	272	702
922	398			668	53		232	704	272	707
921	392			668	50		236	698	259	710
923	386			666	45		239	693
922	381			666	45		240	690
923	378			666	49		241	690
927	377			665	48		243	692
928	382			667	46		247	691
920	386			670	48		249	689
928	364			668	47		250	690
907	363			669	43		251	691
868	392			668	37		252	692
868	392			667	36		255	693
879	363			670	40		255	693
875	360			672	44		256	692
830	381			672	44		256	692
837	335			672	44		256	692
792	358			673	43		257	693
797	305			672	39		257	691
790	288			671	37		257	692
767	269			673	39		258	693
717	291			674	49		258	693
722	251			698	16		261	693
714	234			702	17		262	690
692	219			705	19		263	690
664	210			705	19		262	689
641	204			704	13		262	690
638	195			684	50		260	690
638	195			682	49		260	690
628	183			681	46		261	690
598	203			680	41		261	690
611	149			680	41		261	689
605	143			681	44		262	690
592	137			680	53		261	689
591	129			697	11		258	690
598	110			686	52		255	691
605	96			688	53		255	691
570	108			689	53		255	691
571	85			704	12		253	691
568	69			707	12		253	691
576	37			711	12		253	691
563	37			713	14		253	692
557	29			713	13		255	691
558	20			695	51		256	689
530	40			695	51		257	689
530	40			711	12		257	688
531	23			712	14		257	688
533	9			712	14		258	688
569	12			712	12		258	688
				695	52		258	688
				694	50		258	687
				694	51		258	688
				710	12		259	689
				710	12		259	688
				710	12		260	688
				707	12		261	686
				695	53		263	687
				691	48		264	686
				683	41		264	686
				672	33		266	687
				659	33		267	686
				660	40		267	686
				666	42		268	687
				666	42		267	687
				665	40		266	687
				663	38		265	687
				663	37		265	687
				663	35		264	686
				664	32		264	686
				666	27		263	686
				663	21		264	687
				660	19		265	687
				661	21		265	686
				660	20		266	689
				660	20		266	687
				660	21		266	689
				661	23		266	689
				662	26		266	689
				662	28		264	689
				662	28		263	691
				663	27		260	691
				663	25		261	689
				662	25		265	690
				662	25		263	690
				662	24		262	688
				662	26		265	692
				663	30		263	693
				663	31		263	692
				664	30		264	694
				663	29		261	691
				663	26		261	690
				663	26		258	691
				663	28		253	690
				663	28
				663	32
				663	32
				664	32
				663	31
				663	28
				663	27
				663	28
				664	30
				662	31
				661	31
				659	26
				655	21
				652	14

## Sheet: Fig5f
Fig 5f
K-only			Sham			CL
Baseline	Early	Late	Baseline	Early	Late	Baseline	Early	Late
100	53.3333	86.6667	86.6667	93.3333	80	100	86.6667	100
93.3333	100	40	93.3333	66.6667	33.3333	93.3333	100	100
100	93.3333	46.6667	100	100	40	93.3333	80	100
93.3333	93.3333	26.6667	100	80	73.3333	93.3333	80	100
100	93.3333	73.3333	93.3333	80	86.6667	100	100	100
93.3333	66.6667	66.6667	100	86.6667	60	93.3333	100	100
100	53.3333	33.3333	93.3333	100	46.6667	100	93.3333	100
100	100	6.66667	93.3333	53.3333	40	86.6667	93.3333	93.3333
100		80	100		60	93.3333	100	100
100		80	86.6667		80	100	100	100
93.3333		60	100		53.3333	100	100	93.3333
93.3333		73.3333	100		40	86.6667		86.6667
						93.3333		100
						93.3333		93.3333
						100		100
						100		93.3333
						100		86.6667
